# Supplementary material for: Epigenetic Modifier Supplementation Improves Mitochondrial Respiration and Growth Rates and Alters DNA Methylation of Bovine Embryonic Fibroblast Cells Cultured in Divergent Energy Supply
Source: Front Genet. 2022 Feb 24;13:812764. doi: 10.3389/fgene.2022.812764 (PMC8907857; doi:10.3389/fgene.2022.812764)
Supplement: Supplementary file 1 [file DataSheet2.xls]

## Sheet: Low_2.5XvsLow_CON
	Chr	Locus	EntrezID	Symbol	Strand	Distance	Width	logFC	logCPM	LR	PValue	FDR
chr11-106224871	chr11	106224871	505436	CLIC3	+	4141	4444	2.49779	4.20815	24.0639	9.3192e-07	0.0293555
chr6-18004008	chr6	18004008	505603	RPL34	-	172241	3884	-1.03927	3.8572	17.4984	2.87548e-05	0.418458
chr3-8104261	chr3	8104261	510399	CFAP126	+	56610	32557	-1.12565	3.46524	16.2949	5.42102e-05	0.418458
chr9-20861029	chr9	20861029	282150	BCKDHB	+	-897815	371948	2.51887	3.28977	15.8167	6.97828e-05	0.418458
chr7-89223340	chr7	89223340	282032	RASA1	+	57662	110376	-0.67759	5.38083	15.7491	7.23237e-05	0.418458
chr3-82874317	chr3	82874317	510138	ALG6	-	329133	58318	1.52401	2.33355	15.5523	8.02534e-05	0.418458
chr3-82832807	chr3	82832807	510138	ALG6	-	287623	58318	-3.58872	2.79077	15.2739	9.29906e-05	0.418458
chr7-51293690	chr7	51293690	540009	GFRA3	-	-14513	29260	-3.66995	2.07285	14.9055	0.000113031	0.445058
chr3-29606888	chr3	29606888	512078	AP4B1	+	17831	10288	2.20133	1.44147	14.309	0.000155121	0.461091
chr14-75727	chr14	75727	513585	C14H8orf33	+	1411622	2070	1.92354	2.2432	14.2587	0.000159324	0.461091
chr9-45087514	chr9	45087514	286818	PREP	+	82161	132112	1.0655	4.38306	14.1938	0.000164913	0.461091
chr15-82597348	chr15	82597348	613525	SELENOH	+	-223770	1639	-1.73751	2.44117	14.0751	0.000175654	0.461091
chr27-28716084	chr27	28716084	510037	RNF122	-	-231211	497663	-5.26057	1.88872	13.2445	0.000273384	0.507877
chr8-88378660	chr8	88378660	515515	SYK	-	-150802	106042	1.52648	2.26159	13.2201	0.000276957	0.507877
chr27-28707632	chr27	28707632	510037	RNF122	-	-239663	497663	-2.57035	2.22893	13.1492	0.000287644	0.507877
chr8-110700831	chr8	110700831	538990	BRINP1	-	95054	196446	-1.50552	2.73287	12.9616	0.000317939	0.507877
chr16-66763830	chr16	66763830	614118	TSEN15	+	-182768	29865	1.12781	2.98456	12.8015	0.000346335	0.507877
chr1-116108080	chr1	116108080	281963	P2RY1	-	271812	1651	-1.35673	3.26156	12.7916	0.000348172	0.507877
chr17-35647044	chr17	35647044	280822	IL2	+	-28974	4794	-1.52926	5.40463	12.7023	0.000365199	0.507877
chr2-137022019	chr2	137022019	510340	SRARP	-	371101	3151	0.990698	4.81304	12.5633	0.000393388	0.507877
chr3-1045670	chr3	1045670	539387	MPZL1	-	32936	81860	-0.902657	3.66545	12.3375	0.00044395	0.507877
chr19-36588	chr19	36588	535917	CA10	-	-1436706	847050	1.58496	2.01118	12.3049	0.00045177	0.507877
chr24-36389011	chr24	36389011	615187	ADCYAP1	+	-273524	4139	-5.11656	2.2978	12.299	0.000453207	0.507877
chr4-35245400	chr4	35245400	536417	SEMA3D	+	318138	226359	1.42061	2.28929	12.2678	0.000460829	0.507877
chr9-38756764	chr9	38756764	777592	FAM229B	-	-64298	4845	1.25115	2.43808	12.261	0.000462534	0.507877
chr4-41465348	chr4	41465348	281790	GNAI1	-	199196	105995	-1.06813	3.06041	12.2135	0.000474448	0.507877
chr4-28976628	chr4	28976628	536286	ITGB8	+	147953	91700	-1.39122	4.75925	12.1938	0.000479496	0.507877
chr6-17994435	chr6	17994435	505603	RPL34	-	162668	3884	-1.43997	2.11717	12.1828	0.000482324	0.507877
chr27-23724574	chr27	23724574	540728	ERI1	+	468548	16826	2.48375	2.1274	12.1814	0.000482672	0.507877
chr27-28659312	chr27	28659312	535350	TTI2	-	232103	11216	-1.79569	2.26746	12.1775	0.000483692	0.507877
chr3-82798076	chr3	82798076	510138	ALG6	-	252892	58318	0.956576	3.34496	11.9165	0.000556391	0.537943
chr7-93162722	chr7	93162722	541123	ARRDC3	-	-90372	12679	-1.07033	3.63913	11.909	0.000558644	0.537943
chr4-66541347	chr4	66541347	615645	ZNRF2	-	87409	91362	1.74937	2.90962	11.8073	0.00058998	0.537943
chr4-81711937	chr4	81711937	509064	MPLKIP	+	-69456	2043	-0.473337	5.38049	11.7934	0.000594402	0.537943
chr8-23179905	chr8	23179905	618946	IFNB3	+	-2043	638	2.10433	2.60189	11.7831	0.000597715	0.537943
chr3-1048692	chr3	1048692	539387	MPZL1	-	35958	81860	-2.13801	2.12382	11.5169	0.000689675	0.595034
chr16-63166811	chr16	63166811	618245	ACBD6	-	38758	197594	1.13505	3.12244	11.4899	0.000699763	0.595034
chr5-97133868	chr5	97133868	530502	GSG1	+	105289	19468	0.981653	3.67671	11.4425	0.000717819	0.595034
chr4-57441588	chr4	57441588	541075	TMEM168	+	-981857	57807	-1.4835	1.91319	11.2322	0.000803885	0.612383
chr4-64028602	chr4	64028602	535387	BBS9	-	-76940	455735	-0.788832	4.06903	11.2316	0.000804151	0.612383
chr14-583223	chr14	583223	513585	C14H8orf33	+	904126	2070	-0.636251	5.40222	11.1545	0.000838295	0.612383
chr25-19024560	chr25	19024560	538444	SET	+	116637	1393	1.07932	2.86938	11.1208	0.000853657	0.612383
chr25-30371216	chr25	30371216	505622	GALNT17	-	546935	432482	-5.04966	1.90196	11.1011	0.000862771	0.612383
chr13-49015617	chr13	49015617	524427	FERMT1	-	349738	48868	-0.491724	6.35342	11.0673	0.000878612	0.612383
chr14-40407778	chr14	40407778	536186	CRISPLD1	+	13218	50470	1.11463	3.31202	11.0662	0.000879143	0.612383
chr25-30358297	chr25	30358297	505622	GALNT17	-	534016	432482	1.50656	1.83966	10.9422	0.000939976	0.612383
chr2-70592841	chr2	70592841	616839	CCDC93	-	563327	100864	2.04506	3.09291	10.9419	0.000940154	0.612383
chr14-583215	chr14	583215	513585	C14H8orf33	+	904134	2070	-0.960323	4.69327	10.9301	0.000946154	0.612383
chr6-93984501	chr6	93984501	511674	CXCL13	+	55445	6415	3.22873	2.41636	10.9175	0.000952596	0.612383
chr7-12096661	chr7	12096661	338065	NDUFB7	+	228701	4391	1.02154	3.58253	10.709	0.00106618	0.650688
chr17-25041558	chr17	25041558	528601	PRAME	+	75357	5188	-1.1693	3.51668	10.6854	0.00107986	0.650688
chr28-1893848	chr28	1893848	781044	RHOU	-	-283459	9547	-0.352344	6.68163	10.6553	0.00109754	0.650688
chr16-66763992	chr16	66763992	614118	TSEN15	+	-182930	29865	1.32369	2.98646	10.5241	0.00117828	0.650688
chr24-56951134	chr24	56951134	414349	ST8SIA3	+	174727	8212	-1.00942	4.92774	10.475	0.00121003	0.650688
chr7-71944083	chr7	71944083	538540	CLINT1	-	465057	57082	1.49461	2.44104	10.4472	0.00122838	0.650688
chr25-30366243	chr25	30366243	505622	GALNT17	-	541962	432482	-1.67573	3.66161	10.3879	0.00126841	0.650688
chr10-49986617	chr10	49986617	282689	ANXA2	+	-126555	44475	-2.09116	2.93548	10.3853	0.00127024	0.650688
chr5-53755577	chr5	53755577	614573	SLC16A7	-	-459222	226902	-4.88078	2.46664	10.3765	0.00127626	0.650688
chr27-28689382	chr27	28689382	510037	RNF122	-	-257913	497663	-1.18385	2.58922	10.3702	0.00128065	0.650688
chr26-40629815	chr26	40629815	529067	PLPP4	+	253266	146873	-1.22218	2.4761	10.3055	0.00132634	0.650688
chr27-28777072	chr27	28777072	510037	RNF122	-	-170223	497663	0.810467	3.84703	10.218	0.00139079	0.650688
chr1-5288430	chr1	5288430	533760	GRIK1	+	159355	467793	1.53764	2.1359	10.2123	0.00139506	0.650688
chr14-492024	chr14	492024	513585	C14H8orf33	+	995325	2070	0.435673	6.20588	10.2113	0.00139579	0.650688
chr27-28930274	chr27	28930274	510037	RNF122	-	-17021	497663	2.0528	1.87748	10.1935	0.0014094	0.650688
chr8-74488425	chr8	74488425	100313446	MIR2404-2	-	113966	67	0.624839	5.11844	10.1795	0.0014201	0.650688
chrX-19179939	chrX	19179939	614260	ZNF75D	-	79816	287829	1.90711	2.58475	10.158	0.00143674	0.650688
chr5-78111592	chr5	78111592	510651	KIAA1551	-	-214919	27132	-2.32374	2.36538	10.1555	0.00143871	0.650688
chr9-45032677	chr9	45032677	286818	PREP	+	136998	132112	1.19727	3.26997	10.1491	0.00144374	0.650688
chr15-76741954	chr15	76741954	509058	CRY2	+	11631	37194	1.52206	1.92384	10.1458	0.00144633	0.650688
chr27-28934196	chr27	28934196	510037	RNF122	-	-13099	497663	-1.71119	2.88187	10.13	0.00145879	0.650688
chr6-56682201	chr6	56682201	511424	C6H4orf19	+	1804349	78562	-1.30806	3.2923	10.0744	0.00150341	0.650688
chr27-10381547	chr27	10381547	511615	TENM3	+	1975308	453697	-1.915	2.58507	10.0731	0.00150446	0.650688
chr29-46590799	chr29	46590799	515218	PPP6R3	+	41583	84410	-1.63902	4.43849	10.0256	0.00154378	0.650688
chr16-63181452	chr16	63181452	618245	ACBD6	-	53399	197594	0.960149	3.21002	10.0082	0.00155847	0.650688
chr6-45755941	chr6	45755941	512327	DHX15	-	72354	53973	3.28532	1.57935	9.97162	0.00158971	0.650688
chr15-26569801	chr15	26569801	529873	CADM1	-	118271	350202	1.85757	2.68575	9.9587	0.00160091	0.650688
chr27-37567461	chr27	37567461	534094	INTS10	-	46327	33473	1.40131	3.80242	9.94062	0.00161671	0.650688
chr29-19399093	chr29	19399093	533729	PAK1	+	-714765	95914	2.0496	1.75452	9.92367	0.00163167	0.650688
chr29-19440409	chr29	19440409	533729	PAK1	+	-756081	95914	-0.977741	2.88942	9.87991	0.00167093	0.650688
chr8-74630973	chr8	74630973	508045	PPP2R2A	+	203655	78705	1.6547	1.56721	9.87139	0.00167868	0.650688
chr8-11950423	chr8	11950423	512995	ACO1	-	407377	62931	0.848093	3.3868	9.85024	0.0016981	0.650688
chr8-74605096	chr8	74605096	508045	PPP2R2A	+	229532	78705	-1.18349	2.71637	9.84147	0.00170621	0.650688
chr28-39291057	chr28	39291057	404143	GHITM	+	144489	13419	-1.63757	2.09604	9.8321	0.00171492	0.650688
chr22-53659399	chr22	53659399	539002	CCR2	-	45076	1113	-1.08633	2.71714	9.81051	0.00173517	0.650688
chr28-39292327	chr28	39292327	404143	GHITM	+	143219	13419	1.42322	2.76636	9.66067	0.00188255	0.65203
chr7-12081448	chr7	12081448	338065	NDUFB7	+	243914	4391	-1.37351	2.44795	9.64188	0.0019019	0.65203
chr27-37602251	chr27	37602251	534094	INTS10	-	81117	33473	1.46575	1.71126	9.63524	0.00190879	0.65203
chr4-64027332	chr4	64027332	535387	BBS9	-	-78210	455735	1.22499	2.34953	9.6263	0.00191811	0.65203
chr27-10390871	chr27	10390871	511615	TENM3	+	1965984	453697	4.26888	1.46991	9.61557	0.00192934	0.65203
chr3-8110963	chr3	8110963	510399	CFAP126	+	49908	32557	-1.24859	2.91475	9.58749	0.00195908	0.65203
chrX-30972312	chrX	30972312	613334	FMR1NB	+	17428	39521	-0.615282	4.77969	9.56236	0.00198607	0.65203
chr20-2063888	chr20	2063888	513244	LCP2	-	-18379	49296	-0.412694	7.17877	9.54431	0.00200571	0.65203
chr8-23179891	chr8	23179891	618946	IFNB3	+	-2029	638	-1.16744	2.27538	9.50016	0.00205454	0.65203
chr9-53581668	chr9	53581668	615440	NDUFAF4	+	91773	8659	1.14136	2.61284	9.49102	0.0020648	0.65203
chr2-70594515	chr2	70594515	616839	CCDC93	-	565001	100864	2.41029	2.43962	9.47406	0.00208397	0.65203
chr17-35647321	chr17	35647321	280822	IL2	+	-29251	4794	-0.777236	3.68539	9.46705	0.00209195	0.65203
chr14-75736	chr14	75736	513585	C14H8orf33	+	1411613	2070	3.06419	2.30616	9.46326	0.00209628	0.65203
chr4-28957634	chr4	28957634	536286	ITGB8	+	166947	91700	-1.57188	1.78244	9.45669	0.0021038	0.65203
chr11-107287669	chr11	107287669	282255	IFITM3	+	-26924	974	0.531324	5.65583	9.44374	0.00211872	0.65203
chr8-83257924	chr8	83257924	281554	TSPY	-	4366	10737	-1.35886	2.01886	9.4177	0.00214901	0.65203
chr11-79827345	chr11	79827345	539430	OSR1	+	-340206	7101	0.969484	2.88685	9.39975	0.00217015	0.65203
chr19-70337	chr19	70337	535917	CA10	-	-1402957	847050	-0.837593	3.25092	9.38019	0.00219343	0.65203
chr4-41497075	chr4	41497075	281790	GNAI1	-	230923	105995	0.596248	4.35658	9.37649	0.00219787	0.65203
chr27-23711135	chr27	23711135	540728	ERI1	+	481987	16826	-1.24393	2.30547	9.37606	0.00219837	0.65203
chr11-99117343	chr11	99117343	540108	SPTAN1	+	14190	47926	-1.4041	3.21949	9.35625	0.00222226	0.65203
chr11-10816601	chr11	10816601	508944	DUSP11	+	19911	15939	-4.84062	2.01882	9.33035	0.00225389	0.65203
chr8-56781431	chr8	56781431	508893	TLE4	+	-944050	155057	-0.759668	4.88274	9.27218	0.00232661	0.65203
chr25-19033216	chr25	19033216	538444	SET	+	107981	1393	-1.25372	2.04942	9.24236	0.0023648	0.65203
chr6-88825491	chr6	88825491	530076	GC	-	86311	43242	1.83046	1.53813	9.23794	0.00237052	0.65203
chr19-70423	chr19	70423	535917	CA10	-	-1402871	847050	-0.831357	3.23699	9.23601	0.00237301	0.65203
chrX-30972896	chrX	30972896	613334	FMR1NB	+	16844	39521	0.49549	6.52252	9.21114	0.00240547	0.65203
chr9-96973655	chr9	96973655	509236	TAGAP	-	157891	9474	1.89749	2.32354	9.19772	0.00242317	0.65203
chr9-45083431	chr9	45083431	286818	PREP	+	86244	132112	-1.91634	2.21227	9.17432	0.00245435	0.65203
chr9-84983691	chr9	84983691	528523	ADGB	+	36860	198179	0.966808	3.1221	9.11954	0.00252893	0.65203
chr5-114208195	chr5	114208195	532778	ARFGAP3	-	-133466	49938	1.5281	2.51138	9.11202	0.00253936	0.65203
chr13-49017177	chr13	49017177	524427	FERMT1	-	351298	48868	2.02006	1.74365	9.10871	0.00254395	0.65203
chrX-28506974	chrX	28506974	102465288	MIR6526-3	+	1370	79	1.1457	2.26486	9.10565	0.00254822	0.65203
chr11-105122665	chr11	105122665	100125836	WDR5	+	-196494	13639	-0.622815	4.62401	9.09236	0.0025668	0.65203
chr8-24920550	chr8	24920550	787914	RPS6	+	6919	3323	-1.32514	2.04445	9.07608	0.00258974	0.65203
chr20-48548281	chr20	48548281	541259	CDH10	+	326331	186339	-1.48006	2.70055	9.06781	0.00260149	0.65203
chr16-36364338	chr16	36364338	281452	RGS7	+	-169742	501126	-1.16827	2.41145	9.0439	0.00263572	0.65203
chr4-98736712	chr4	98736712	529920	LRGUK	+	-97292	152361	-1.24106	5.0216	9.02833	0.00265827	0.65203
chrX-19145096	chrX	19145096	614260	ZNF75D	-	44973	287829	0.994449	3.03125	9.01267	0.00268114	0.65203
chr4-30637264	chr4	30637264	514631	CDCA7L	-	-202160	43190	-1.02039	3.87607	9.00738	0.00268892	0.65203
chr8-36148301	chr8	36148301	767934	DMAC1	-	-1144478	940	-4.82901	2.29719	8.99449	0.00270795	0.65203
chr13-48078046	chr13	48078046	282431	PROKR2	-	162337	7321	1.09008	2.70508	8.99217	0.00271138	0.65203
chr8-75350098	chr8	75350098	282134	ADRA1A	-	-14325	107263	-1.12256	3.16081	8.98422	0.00272321	0.65203
chr24-35875127	chr24	35875127	512850	CETN1	+	-5126	884	3.28973	2.45071	8.96293	0.00275513	0.65203
chr17-25048637	chr17	25048637	528601	PRAME	+	68278	5188	1.15145	2.30485	8.92232	0.00281706	0.65203
chr27-10390874	chr27	10390874	511615	TENM3	+	1965981	453697	1.9804	1.47543	8.89684	0.00285664	0.65203
chr1-5253331	chr1	5253331	533760	GRIK1	+	194454	467793	-4.7877	1.62035	8.89424	0.00286071	0.65203
chr9-45046731	chr9	45046731	286818	PREP	+	122944	132112	-0.844951	3.45068	8.86235	0.00291113	0.65203
chr27-28925833	chr27	28925833	510037	RNF122	-	-21462	497663	-2.13176	2.84777	8.84552	0.00293809	0.65203
chr7-66892853	chr7	66892853	529618	GRIA1	+	-129585	346395	0.811874	3.73287	8.82235	0.00297562	0.65203
chrX-100098872	chrX	100098872	540426	MSN	-	-63582	92050	1.74175	2.12859	8.81852	0.00298189	0.65203
chr14-4919864	chr14	4919864	539586	KCNK9	+	-275532	97321	-0.936291	5.25065	8.80669	0.00300129	0.65203
chr27-28783340	chr27	28783340	510037	RNF122	-	-163955	497663	0.587819	4.97074	8.80527	0.00300361	0.65203
chr12-78975052	chr12	78975052	508273	IPO5	+	25671	22224	1.15681	2.63147	8.79203	0.00302549	0.65203
chr18-30854098	chr18	30854098	521039	CDH8	-	991145	321401	-4.74458	1.59713	8.78837	0.00303156	0.65203
chr25-36108834	chr25	36108834	514996	PLOD3	+	-51362	7934	1.72097	1.91209	8.77595	0.00305228	0.65203
chr5-115978772	chr5	115978772	788925	PRR5	+	42958	26980	-1.39295	2.26479	8.7615	0.00307656	0.65203
chr8-56779931	chr8	56779931	508893	TLE4	+	-942550	155057	1.38586	2.35732	8.73205	0.00312664	0.65203
chrX-14123743	chrX	14123743	513415	SLC25A14	+	79904	40127	-1.4308	2.8783	8.72677	0.00313571	0.65203
chr5-53766636	chr5	53766636	614573	SLC16A7	-	-448163	226902	1.40911	3.03635	8.72571	0.00313754	0.65203
chrX-104706278	chrX	104706278	518258	FUNDC1	+	-177264	11065	1.98599	2.73274	8.70662	0.00317057	0.65203
chr21-2009019	chr21	2009019	533136	UBE3A	-	-401174	63385	-1.2515	3.98225	8.68596	0.0032067	0.65203
chr7-11897575	chr7	11897575	338065	NDUFB7	+	427787	4391	1.65021	2.03915	8.68566	0.00320724	0.65203
chr3-82795399	chr3	82795399	510138	ALG6	-	250215	58318	-0.492718	4.72055	8.67969	0.00321776	0.65203
chr8-110669259	chr8	110669259	538990	BRINP1	-	63482	196446	1.0415	2.58293	8.67871	0.00321948	0.65203
chr25-32465198	chr25	32465198	100861537	RN45S	+	-84258	88571	1.09268	2.92074	8.66977	0.00323531	0.65203
chr3-82849177	chr3	82849177	510138	ALG6	-	303993	58318	2.59191	1.80921	8.65692	0.00325821	0.65203
chr12-78975037	chr12	78975037	508273	IPO5	+	25686	22224	1.05711	2.63154	8.65615	0.0032596	0.65203
chr14-583301	chr14	583301	513585	C14H8orf33	+	904048	2070	0.632497	5.38461	8.63482	0.00329797	0.65203
chr13-48991626	chr13	48991626	524427	FERMT1	-	325747	48868	1.73857	1.73834	8.61607	0.0033321	0.65203
chr7-89223334	chr7	89223334	282032	RASA1	+	57668	110376	-0.476837	5.38737	8.60545	0.00335158	0.65203
chr27-10391113	chr27	10391113	511615	TENM3	+	1965742	453697	1.29281	2.54401	8.58525	0.00338897	0.65203
chr13-49005739	chr13	49005739	524427	FERMT1	-	339860	48868	0.812313	3.67396	8.57953	0.00339963	0.65203
chr9-101678312	chr9	101678312	515846	C9H6orf118	-	-287862	24056	-4.61618	3.02521	8.57491	0.00340827	0.65203
chr13-42156316	chr13	42156316	281529	THBD	-	-64688	3634	3.22452	1.98709	8.57406	0.00340985	0.65203
chr4-27733097	chr4	27733097	782170	TWIST1	-	-122223	1995	-1.13826	2.62159	8.56032	0.00343569	0.65203
chr9-53577228	chr9	53577228	615440	NDUFAF4	+	96213	8659	-1.03627	2.79241	8.55632	0.00344325	0.65203
chr28-39291077	chr28	39291077	404143	GHITM	+	144469	13419	-1.31325	2.09604	8.55008	0.00345507	0.65203
chr6-8897167	chr6	8897167	524136	NDST3	-	645429	127248	-0.410785	5.66475	8.53579	0.0034823	0.65203
chr28-43064368	chr28	43064368	539941	MAPK8	+	96429	35399	-1.71926	1.51643	8.51542	0.0035215	0.65203
chr16-63181725	chr16	63181725	618245	ACBD6	-	53672	197594	1.33066	3.20926	8.51343	0.00352536	0.65203
chr27-37567336	chr27	37567336	534094	INTS10	-	46202	33473	-0.716858	3.57395	8.50973	0.00353252	0.65203
chr14-532385	chr14	532385	513585	C14H8orf33	+	954964	2070	-1.40191	2.17718	8.50382	0.00354402	0.65203
chr11-107285803	chr11	107285803	282255	IFITM3	+	-25058	974	-1.04641	3.13322	8.50359	0.00354446	0.65203
chr24-30713604	chr24	30713604	784587	KCTD1	+	-28061	102623	-4.65906	1.95504	8.49932	0.00355279	0.65203
chr11-99117339	chr11	99117339	540108	SPTAN1	+	14194	47926	-1.44324	3.22449	8.47891	0.00359287	0.65203
chr3-8103012	chr3	8103012	510399	CFAP126	+	57859	32557	-1.56456	2.30268	8.47247	0.00360562	0.65203
chr4-120643542	chr4	120643542	790124	VIPR2	-	147459	69082	1.1861	3.31506	8.44344	0.00366362	0.65203
chr2-54121880	chr2	54121880	520327	KYNU	-	157755	119971	-1.35098	1.87132	8.43904	0.00367249	0.65203
chr14-583244	chr14	583244	513585	C14H8orf33	+	904105	2070	-2.35728	4.68904	8.43001	0.00369078	0.65203
chr14-500145	chr14	500145	513585	C14H8orf33	+	987204	2070	-1.26006	3.14247	8.42108	0.00370895	0.65203
chr4-41490685	chr4	41490685	281790	GNAI1	-	224533	105995	-0.658411	3.71267	8.41989	0.00371139	0.65203
chr7-12100457	chr7	12100457	338065	NDUFB7	+	224905	4391	1.04522	3.10452	8.41656	0.00371818	0.65203
chr8-78649600	chr8	78649600	614063	RMI1	+	-63491	14974	-1.94129	2.37132	8.41154	0.00372848	0.65203
chr16-15404	chr16	15404	534797	TMEM183A	+	504281	15227	-1.41703	2.62972	8.39289	0.00376692	0.65203
chr25-18912962	chr25	18912962	508417	LYRM1	+	-86820	9349	-1.05983	3.5486	8.3764	0.00380125	0.65203
chr8-74664161	chr8	74664161	508045	PPP2R2A	+	170467	78705	0.569843	4.87117	8.37321	0.00380792	0.65203
chr8-56776886	chr8	56776886	508893	TLE4	+	-939505	155057	-1.32144	3.61477	8.35923	0.00383734	0.65203
chr17-37121561	chr17	37121561	782831	FSTL5	+	27911	878129	-0.594897	5.38948	8.35278	0.00385098	0.65203
chr6-114728170	chr6	114728170	540131	C1QTNF7	+	547888	127982	-0.379111	6.38242	8.35125	0.00385422	0.65203
chr3-8110823	chr3	8110823	510399	CFAP126	+	50048	32557	-1.38909	2.46899	8.34442	0.00386873	0.65203
chr3-8103637	chr3	8103637	510399	CFAP126	+	57234	32557	1.65845	2.97077	8.34254	0.00387273	0.65203
chrX-92604194	chrX	92604194	505725	PAGE4	+	-17152	4193	0.937478	2.94352	8.33692	0.00388473	0.65203
chr9-65873378	chr9	65873378	512152	CEP162	+	242084	95593	-0.799561	3.53083	8.33377	0.00389148	0.65203
chr8-74701607	chr8	74701607	508045	PPP2R2A	+	133021	78705	0.272601	7.03494	8.30462	0.00395444	0.657624
chr24-36389463	chr24	36389463	615187	ADCYAP1	+	-273976	4139	0.989467	2.70664	8.29056	0.00398517	0.657624
chr10-49985230	chr10	49985230	282689	ANXA2	+	-125168	44475	-1.21449	2.7183	8.2895	0.0039875	0.657624
chr4-120825442	chr4	120825442	790124	VIPR2	-	329359	69082	-0.936966	3.99263	8.27254	0.00402492	0.659279
chr6-18003518	chr6	18003518	505603	RPL34	-	171751	3884	1.12352	2.57423	8.26451	0.00404277	0.659279
chr14-40407654	chr14	40407654	536186	CRISPLD1	+	13342	50470	-2.08058	2.88817	8.24657	0.0040829	0.659279
chr9-65873612	chr9	65873612	512152	CEP162	+	241850	95593	-2.37284	3.54332	8.22876	0.00412318	0.659279
chr27-10389660	chr27	10389660	511615	TENM3	+	1967195	453697	-1.0908	4.32804	8.22024	0.00414258	0.659279
chr1-5261258	chr1	5261258	533760	GRIK1	+	186527	467793	1.12085	2.43839	8.21827	0.00414706	0.659279
chr27-905619	chr27	905619	524077	MYOM2	+	-593081	63658	1.10844	2.87161	8.21649	0.00415114	0.659279
chr3-95025542	chr3	95025542	511254	NRDC	+	-4697	102358	-1.30552	1.80704	8.20652	0.00417401	0.659279
chr4-103654256	chr4	103654256	540792	UBN2	+	-59755	94657	1.07971	3.26957	8.20136	0.0041859	0.659279
chr8-57644598	chr8	57644598	512888	TLE1	-	-366187	46834	-1.0999	2.40285	8.18287	0.00422877	0.662718
chr3-1045750	chr3	1045750	539387	MPZL1	-	33016	81860	0.757848	3.67796	8.1717	0.0042549	0.663511
chr19-36770	chr19	36770	535917	CA10	-	-1436524	847050	-1.48844	2.12584	8.1562	0.00429142	0.665228
chr14-11406937	chr14	11406937	327705	ASAP1	+	-78956	369239	2.76666	1.74514	8.13747	0.00433598	0.665228
chr19-57344062	chr19	57344062	613954	RAB37	-	-54936	109703	1.05276	2.74889	8.12747	0.00435995	0.665228
chr8-74490890	chr8	74490890	100313446	MIR2404-2	-	116431	67	-1.01888	2.44122	8.12594	0.00436364	0.665228
chr2-100653985	chr2	100653985	510506	CPS1	+	-1895949	140457	0.880107	3.73698	8.11245	0.00439621	0.665228
chr8-36078673	chr8	36078673	767934	DMAC1	-	-1214106	940	1.61783	2.07963	8.11017	0.00440175	0.665228
chr9-65873117	chr9	65873117	512152	CEP162	+	242345	95593	0.546856	5.53485	8.09667	0.00443467	0.665228
chr1-144076195	chr1	144076195	517889	TFF3	-	5124	3782	1.43738	2.65972	8.08834	0.0044551	0.665228
chr11-65325995	chr11	65325995	282224	ETAA1	+	487305	13462	-1.56089	1.83995	8.08798	0.00445597	0.665228
chr8-36097777	chr8	36097777	767934	DMAC1	-	-1195002	940	1.59196	1.66743	8.07001	0.00450039	0.66869
chr8-56847179	chr8	56847179	508893	TLE4	+	-1009798	155057	-1.07539	2.79192	8.01788	0.00463178	0.675529
chrX-108497840	chrX	108497840	513520	ATP6AP2	-	73387	27659	1.45194	2.28226	8.01139	0.0046484	0.675529
chr7-71968065	chr7	71968065	538540	CLINT1	-	489039	57082	1.60452	3.23945	8.00815	0.00465673	0.675529
chr5-54081965	chr5	54081965	614573	SLC16A7	-	-132834	226902	-2.21293	1.28343	8.00633	0.00466141	0.675529
chr9-53555791	chr9	53555791	615440	NDUFAF4	+	117650	8659	1.39231	1.9223	8.00366	0.0046683	0.675529
chr29-19415815	chr29	19415815	533729	PAK1	+	-731487	95914	-1.45992	2.04614	8.00103	0.00467509	0.675529
chr9-65873387	chr9	65873387	512152	CEP162	+	242075	95593	0.768863	3.8234	7.99141	0.00469997	0.676023
chr3-8111483	chr3	8111483	510399	CFAP126	+	49388	32557	-0.790127	3.15758	7.94587	0.00481971	0.689094
chr22-53642176	chr22	53642176	539002	CCR2	-	27853	1113	0.755797	4.46937	7.92939	0.00486381	0.689094
chr8-56766156	chr8	56766156	508893	TLE4	+	-928775	155057	1.42012	1.93367	7.9151	0.0049024	0.689094
chr8-36075564	chr8	36075564	767934	DMAC1	-	-1217215	940	1.09369	2.40189	7.9141	0.00490509	0.689094
chr19-55440	chr19	55440	535917	CA10	-	-1417854	847050	0.998905	2.92738	7.91148	0.0049122	0.689094
chr2-100655135	chr2	100655135	510506	CPS1	+	-1897099	140457	-1.13024	2.28195	7.89329	0.00496186	0.689094
chr27-37609760	chr27	37609760	534094	INTS10	-	88626	33473	-0.941007	3.65779	7.88269	0.00499102	0.689094
chr8-56742261	chr8	56742261	508893	TLE4	+	-904880	155057	-1.10932	2.32222	7.87208	0.00502038	0.689094
chr27-37602112	chr27	37602112	534094	INTS10	-	80978	33473	-2.13696	1.70887	7.87089	0.00502368	0.689094
chr9-53569230	chr9	53569230	615440	NDUFAF4	+	104211	8659	1.68765	1.75263	7.86555	0.00503854	0.689094
chr20-143617	chr20	143617	519496	SPZ1	+	9785	1714	4.58039	2.0405	7.85471	0.00506886	0.689094
chr27-28469826	chr27	28469826	535350	TTI2	-	42617	11216	-1.65996	1.17603	7.85131	0.00507838	0.689094
chr14-489811	chr14	489811	513585	C14H8orf33	+	997538	2070	0.87039	4.88877	7.8511	0.00507897	0.689094
chr27-37614204	chr27	37614204	534094	INTS10	-	93070	33473	-1.49941	2.08148	7.83712	0.00511841	0.689094
chr8-103860594	chr8	103860594	511556	SLC46A2	-	28924	11487	0.649554	3.80754	7.83692	0.00511898	0.689094
chr9-53590629	chr9	53590629	615440	NDUFAF4	+	82812	8659	1.34781	2.37586	7.8105	0.00519437	0.693529
chr20-55751887	chr20	55751887	286842	BASP1	-	-270406	55402	-1.31745	2.04579	7.80527	0.00520941	0.693529
chr4-61196693	chr4	61196693	100498812	MIR2887-1	-	-392	57	1.01235	2.9047	7.79966	0.00522562	0.693529
chr11-70173949	chr11	70173949	780856	YPEL5	-	471720	14194	-1.65919	1.78343	7.78883	0.00525701	0.693529
chr8-74671609	chr8	74671609	508045	PPP2R2A	+	163019	78705	-4.52137	2.25575	7.76014	0.00534117	0.693529
chr9-41399	chr9	41399	613326	PTP4A1	+	466176	9640	-1.33869	2.6419	7.75788	0.00534786	0.693529
chr6-27297256	chr6	27297256	538668	TSPAN5	+	36223	179391	-0.802104	3.97816	7.75528	0.00535557	0.693529
chr27-28543316	chr27	28543316	535350	TTI2	-	116107	11216	-0.90762	2.88786	7.74245	0.00539375	0.693529
chr7-105890524	chr7	105890524	617720	NUDT12	-	845520	14029	0.934729	3.21079	7.73666	0.00541108	0.693529
chr8-56736419	chr8	56736419	508893	TLE4	+	-899038	155057	-0.768008	3.29822	7.73304	0.00542193	0.693529
chr4-41490970	chr4	41490970	281790	GNAI1	-	224818	105995	-1.15714	2.00645	7.7281	0.00543681	0.693529
chr28-43064358	chr28	43064358	539941	MAPK8	+	96439	35399	3.95818	1.51912	7.72548	0.00544469	0.693529
chr5-97133837	chr5	97133837	530502	GSG1	+	105320	19468	0.662778	3.67491	7.72006	0.00546105	0.693529
chr11-107290590	chr11	107290590	282255	IFITM3	+	-29845	974	0.342471	5.75908	7.70841	0.0054964	0.693529
chr14-1011663	chr14	1011663	513585	C14H8orf33	+	475686	2070	0.90516	3.20314	7.70272	0.00551376	0.693529
chr15-22947721	chr15	22947721	790811	BOLA	-	3161	507	-1.23631	2.7355	7.67432	0.00560121	0.693529
chr2-133350830	chr2	133350830	506243	PLA2G2E	+	22433	3345	-0.750688	3.57656	7.67413	0.0056018	0.693529
chr5-114137558	chr5	114137558	515773	CYB5R3	-	113035	15263	1.39587	2.1676	7.6677	0.00562182	0.693529
chr13-49004986	chr13	49004986	524427	FERMT1	-	339107	48868	-0.871982	2.98577	7.65398	0.00566471	0.693529
chr3-82795062	chr3	82795062	510138	ALG6	-	249878	58318	-0.96999	4.70991	7.64451	0.00569453	0.693529
chr17-35644066	chr17	35644066	280822	IL2	+	-25996	4794	0.456693	5.57322	7.63712	0.00571793	0.693529
chr8-56790360	chr8	56790360	508893	TLE4	+	-952979	155057	1.17793	2.38564	7.60765	0.0058121	0.693529
chr25-18936964	chr25	18936964	508417	LYRM1	+	-110822	9349	-1.15082	2.12282	7.60162	0.00583158	0.693529
chr5-114207936	chr5	114207936	532778	ARFGAP3	-	-133725	49938	-1.403	2.47595	7.599	0.00584008	0.693529
chr15-82601777	chr15	82601777	613525	SELENOH	+	-228199	1639	-0.572992	4.16042	7.59652	0.00584811	0.693529
chr8-57644528	chr8	57644528	512888	TLE1	-	-366257	46834	-0.7069	3.70818	7.58269	0.00589313	0.693529
chr14-277823	chr14	277823	513585	C14H8orf33	+	1209526	2070	-2.23343	3.81954	7.58181	0.00589601	0.693529
chr5-53744552	chr5	53744552	614573	SLC16A7	-	-470247	226902	1.02248	3.54872	7.57891	0.00590552	0.693529
chrX-83157664	chrX	83157664	540666	HDAC8	+	70799	246615	0.445932	5.02421	7.56259	0.00595922	0.693529
chr9-20861056	chr9	20861056	282150	BCKDHB	+	-897842	371948	-1.72826	2.62876	7.5625	0.00595954	0.693529
chr21-56322568	chr21	56322568	615161	FRMD5	-	-78332	352498	1.48432	1.94309	7.53351	0.00605617	0.693529
chr24-36389050	chr24	36389050	615187	ADCYAP1	+	-273563	4139	-1.1348	2.29779	7.53272	0.00605885	0.693529
chr28-32003523	chr28	32003523	514949	COMTD1	-	830481	2078	1.0064	2.58787	7.52023	0.00610099	0.693529
chr7-71943964	chr7	71943964	538540	CLINT1	-	464938	57082	0.860252	3.29152	7.50232	0.00616194	0.693529
chr14-11406924	chr14	11406924	327705	ASAP1	+	-78943	369239	-4.51342	1.78078	7.50083	0.00616705	0.693529
chr14-576429	chr14	576429	513585	C14H8orf33	+	910920	2070	-1.38104	5.21707	7.49674	0.00618107	0.693529
chr27-25156299	chr27	25156299	515461	SARAF	-	-259777	25061	-0.969005	2.52332	7.49659	0.00618161	0.693529
chr20-48553831	chr20	48553831	541259	CDH10	+	320781	186339	0.557244	4.30847	7.48805	0.00621097	0.693529
chr8-74767841	chr8	74767841	508045	PPP2R2A	+	66787	78705	0.655864	3.6703	7.48423	0.00622418	0.693529
chr2-70593716	chr2	70593716	616839	CCDC93	-	564202	100864	0.402359	6.38849	7.47974	0.0062397	0.693529
chr11-105122812	chr11	105122812	100125836	WDR5	+	-196641	13639	-0.773789	4.85578	7.4784	0.00624437	0.693529
chr9-53619764	chr9	53619764	615440	NDUFAF4	+	53677	8659	-0.523975	5.36908	7.47779	0.00624646	0.693529
chr1-153216380	chr1	153216380	507414	PIK3R4	+	17187	86944	1.54176	1.42709	7.46835	0.00627931	0.693529
chr7-12133062	chr7	12133062	338065	NDUFB7	+	192300	4391	-0.931075	2.8572	7.45945	0.00631042	0.693529
chr24-30713692	chr24	30713692	784587	KCTD1	+	-28149	102623	1.36967	3.11307	7.45793	0.00631575	0.693529
chr9-102680251	chr9	102680251	524443	TBXT	-	4229	9327	-2.41777	1.80656	7.44437	0.00636351	0.693529
chr16-63168706	chr16	63168706	618245	ACBD6	-	40653	197594	-0.767847	4.04174	7.44306	0.00636814	0.693529
chrX-83157742	chrX	83157742	540666	HDAC8	+	70721	246615	-1.07951	3.00374	7.44077	0.00637625	0.693529
chr8-110675154	chr8	110675154	538990	BRINP1	-	69377	196446	2.60895	2.21655	7.43372	0.0064013	0.693529
chr7-12079091	chr7	12079091	338065	NDUFB7	+	246271	4391	-0.652561	4.48355	7.43311	0.00640345	0.693529
chr25-35453670	chr25	35453670	100313184	MIR2388	-	153464	79	-1.81577	3.06897	7.42756	0.00642323	0.693529
chr3-64413118	chr3	64413118	281278	ADGRL2	-	1057953	710761	-0.880032	2.72111	7.4218	0.00644382	0.693529
chr2-100647145	chr2	100647145	510506	CPS1	+	-1889109	140457	0.734587	4.33499	7.41673	0.006462	0.693529
chr4-28976692	chr4	28976692	536286	ITGB8	+	147889	91700	0.502187	5.11787	7.41286	0.00647592	0.693529
chr3-82791447	chr3	82791447	510138	ALG6	-	246263	58318	0.986737	2.53937	7.40625	0.00649975	0.693529
chr29-31046137	chr29	31046137	618028	KIRREL3	-	159286	758792	-0.5882	4.42122	7.40415	0.00650737	0.693529
chr29-30276961	chr29	30276961	404163	ST3GAL4	+	-203919	39524	1.4844	3.00514	7.40328	0.00651051	0.693529
chr17-51376930	chr17	51376930	785023	PRAME	-	-3434	5507	-1.44516	1.54989	7.39507	0.00654029	0.693529
chr27-37609673	chr27	37609673	534094	INTS10	-	88539	33473	-1.41831	3.6578	7.38292	0.00658463	0.693529
chr1-124948848	chr1	124948848	509304	DIPK2A	-	-936807	22658	-1.18634	3.19289	7.37628	0.00660898	0.693529
chr3-82839342	chr3	82839342	510138	ALG6	-	294158	58318	-1.15225	2.25172	7.36991	0.00663241	0.693529
chr1-153228382	chr1	153228382	507414	PIK3R4	+	5185	86944	0.597816	4.00807	7.36732	0.00664199	0.693529
chrX-100097585	chrX	100097585	540426	MSN	-	-64869	92050	-4.48338	1.79449	7.36127	0.00666438	0.693529
chr11-70168806	chr11	70168806	780856	YPEL5	-	466577	14194	-1.53171	1.96745	7.36021	0.00666831	0.693529
chr14-7193845	chr14	7193845	615095	KHDRBS3	-	-388895	142224	1.34101	3.06713	7.35728	0.00667919	0.693529
chr25-18930882	chr25	18930882	508417	LYRM1	+	-104740	9349	1.11524	2.06097	7.35424	0.00669049	0.693529
chr8-59158669	chr8	59158669	100498812	MIR2887-1	+	245	54	-1.00799	3.31994	7.34546	0.00672323	0.693529
chr3-8104227	chr3	8104227	510399	CFAP126	+	56644	32557	-0.786271	3.23678	7.34502	0.00672489	0.693529
chr7-71936011	chr7	71936011	538540	CLINT1	-	456985	57082	2.2245	1.55057	7.33399	0.00676627	0.693529
chr8-56770707	chr8	56770707	508893	TLE4	+	-933326	155057	0.636091	4.05017	7.33166	0.00677505	0.693529
chr7-89223309	chr7	89223309	282032	RASA1	+	57693	110376	-0.512098	5.38701	7.33117	0.00677688	0.693529
chr3-82794756	chr3	82794756	510138	ALG6	-	249572	58318	-1.7689	3.05456	7.31083	0.00685402	0.693529
chr8-56741269	chr8	56741269	508893	TLE4	+	-903888	155057	-0.459664	5.41626	7.30809	0.00686447	0.693529
chr6-27309138	chr6	27309138	538668	TSPAN5	+	24341	179391	-1.70196	2.7087	7.29997	0.00689556	0.693529
chr9-49987524	chr9	49987524	537223	SIM1	+	173173	68223	0.789959	3.17101	7.29823	0.00690227	0.693529
chr16-13804816	chr16	13804816	613624	RGS18	-	30187	30449	0.304568	6.73885	7.29815	0.00690258	0.693529
chr4-66525723	chr4	66525723	615645	ZNRF2	-	71785	91362	0.718217	3.60884	7.29737	0.00690555	0.693529
chr3-86720772	chr3	86720772	785042	HOOK1	-	1800	68888	0.59052	5.18303	7.29229	0.00692512	0.693529
chr3-13905569	chr3	13905569	511219	LRRC71	-	-79973	12420	-1.22975	1.90993	7.28349	0.00695913	0.693529
chr7-71961158	chr7	71961158	538540	CLINT1	-	482132	57082	-0.973725	2.45019	7.27888	0.00697698	0.693529
chr27-10613194	chr27	10613194	511615	TENM3	+	1743661	453697	-0.961542	2.57026	7.27595	0.00698841	0.693529
chr11-70168466	chr11	70168466	780856	YPEL5	-	466237	14194	-2.30831	1.95765	7.26477	0.00703202	0.693529
chr11-105122836	chr11	105122836	100125836	WDR5	+	-196665	13639	-0.970044	5.3866	7.26346	0.00703714	0.693529
chr15-26569723	chr15	26569723	529873	CADM1	-	118193	350202	-1.34621	1.91606	7.26279	0.00703978	0.693529
chrX-18874761	chrX	18874761	100125581	ZNF75D	+	158	11553	-1.02641	3.56209	7.2619	0.00704329	0.693529
chr29-46590838	chr29	46590838	515218	PPP6R3	+	41544	84410	4.40901	3.89811	7.2464	0.00710433	0.693529
chrX-83157759	chrX	83157759	540666	HDAC8	+	70704	246615	-0.963472	3.00377	7.24601	0.00710586	0.693529
chr8-75856752	chr8	75856752	531838	CHRNA2	-	-32037	17456	0.908151	2.7153	7.24291	0.00711816	0.693529
chr25-18912702	chr25	18912702	508417	LYRM1	+	-86560	9349	1.17124	3.52196	7.24129	0.00712459	0.693529
chr7-110018503	chr7	110018503	100313444	MIR2465	-	-88396	80	0.808838	3.30991	7.23906	0.00713345	0.693529
chr7-66892814	chr7	66892814	529618	GRIA1	+	-129546	346395	-1.66666	3.65577	7.23064	0.00716695	0.694643
chr23-19999263	chr23	19999263	282311	PLA2G7	-	54212	37894	-1.12608	2.54198	7.22005	0.00720937	0.695866
chr4-120825390	chr4	120825390	790124	VIPR2	-	329307	69082	-1.08756	3.995	7.2076	0.00725956	0.695866
chr13-49000369	chr13	49000369	524427	FERMT1	-	334490	48868	-0.711341	3.45199	7.20367	0.00727544	0.695866
chr22-59713620	chr22	59713620	783414	ISY1	-	-18511	16358	-0.36269	5.96193	7.19459	0.00731236	0.695866
chr4-95734589	chr4	95734589	508844	MKLN1	+	73172	208998	1.02832	3.31059	7.19236	0.00732148	0.695866
chr29-19399141	chr29	19399141	533729	PAK1	+	-714813	95914	1.44123	1.75002	7.1918	0.00732375	0.695866
chr21-60904432	chr21	60904432	615103	SERPINA3-3	+	23326	7403	0.647164	3.74088	7.18529	0.00735037	0.695866
chr4-98743727	chr4	98743727	529920	LRGUK	+	-104307	152361	-1.06872	2.41331	7.17779	0.00738114	0.695866
chr2-100635168	chr2	100635168	510506	CPS1	+	-1877132	140457	1.05773	3.43823	7.17133	0.00740778	0.695866
chr3-104132560	chr3	104132560	287023	YBX1	-	-1148	20782	-2.2051	3.25922	7.16887	0.00741795	0.695866
chr25-19028695	chr25	19028695	538444	SET	+	112502	1393	0.930908	2.84026	7.16775	0.00742257	0.695866
chr4-28967298	chr4	28967298	536286	ITGB8	+	157283	91700	-0.997156	3.05184	7.15196	0.00748821	0.697955
chr8-24902679	chr8	24902679	787914	RPS6	+	24790	3323	0.981894	4.4939	7.15173	0.00748917	0.697955
chr3-82895889	chr3	82895889	510138	ALG6	-	350705	58318	1.09807	2.75693	7.143	0.00752572	0.699293
chr4-28960099	chr4	28960099	536286	ITGB8	+	164482	91700	0.480291	4.6356	7.11797	0.00763149	0.701636
chr11-107285364	chr11	107285364	282255	IFITM3	+	-24619	974	-0.737172	5.69045	7.11247	0.00765495	0.701636
chr25-32472569	chr25	32472569	100861537	RN45S	+	-91629	88571	0.511464	4.93903	7.10359	0.00769297	0.701636
chr4-27714895	chr4	27714895	782170	TWIST1	-	-140425	1995	-0.71552	3.47733	7.10323	0.00769451	0.701636
chr3-82838106	chr3	82838106	510138	ALG6	-	292922	58318	0.809851	2.99887	7.10261	0.00769717	0.701636
chr8-24887942	chr8	24887942	540732	ACER2	-	31039	26857	-1.79076	2.80891	7.08954	0.00775354	0.701636
chr8-74675516	chr8	74675516	508045	PPP2R2A	+	159112	78705	0.931661	3.95005	7.08803	0.00776006	0.701636
chr3-82769943	chr3	82769943	510138	ALG6	-	224759	58318	-1.28444	2.23095	7.08798	0.00776025	0.701636
chr3-64410172	chr3	64410172	281278	ADGRL2	-	1055007	710761	-0.657059	3.68891	7.07124	0.00783308	0.701636
chr1-124948902	chr1	124948902	509304	DIPK2A	-	-936753	22658	0.816368	3.42597	7.07111	0.00783366	0.701636
chr29-19444897	chr29	19444897	533729	PAK1	+	-760569	95914	-0.947537	3.22342	7.06801	0.00784724	0.701636
chr3-8111188	chr3	8111188	510399	CFAP126	+	49683	32557	1.18987	2.77056	7.06267	0.00787068	0.701636
chr21-41333372	chr21	41333372	615175	NONO	-	-244940	669	1.22012	3.33916	7.06202	0.00787351	0.701636
chr7-71952811	chr7	71952811	538540	CLINT1	-	473785	57082	0.83295	3.17504	7.05686	0.00789621	0.701636
chr19-57721226	chr19	57721226	789790	BTBD17	+	-3731	4993	3.0632	1.8707	7.05073	0.0079233	0.701636
chr27-28708554	chr27	28708554	510037	RNF122	-	-238741	497663	-1.66408	2.88955	7.05063	0.00792373	0.701636
chr13-49021347	chr13	49021347	524427	FERMT1	-	355468	48868	0.257819	6.74264	7.04447	0.00795103	0.701636
chrX-19172422	chrX	19172422	614260	ZNF75D	-	72299	287829	0.677971	4.30467	7.04428	0.00795187	0.701636
chr1-45734150	chr1	45734150	505171	TFG	+	-245104	32325	2.12462	2.34054	7.03387	0.00799822	0.703691
chr28-11365753	chr28	11365753	280965	ZP4	-	694376	7268	0.698536	4.05631	7.02904	0.00801984	0.703691
chr19-61936099	chr19	61936099	286883	MAP2K6	-	121126	106205	0.957652	2.84108	7.00184	0.00814258	0.704239
chr26-1755	chr26	1755	535287	UBE2D1	-	-698241	36549	0.670858	3.61465	6.99696	0.00816483	0.704239
chr8-56781328	chr8	56781328	508893	TLE4	+	-943947	155057	-2.26103	2.10313	6.99299	0.00818294	0.704239
chr8-56720730	chr8	56720730	508893	TLE4	+	-883349	155057	-0.756942	3.10562	6.98378	0.00822519	0.704239
chr2-124776443	chr2	124776443	535675	PTPRU	-	-130453	87321	-0.596759	4.19056	6.98263	0.00823044	0.704239
chr4-35258425	chr4	35258425	536417	SEMA3D	+	305113	226359	-1.01151	2.46708	6.97478	0.00826664	0.704239
chr27-37641606	chr27	37641606	534094	INTS10	-	120472	33473	1.333	1.98837	6.96821	0.00829706	0.704239
chr8-56830427	chr8	56830427	508893	TLE4	+	-993046	155057	-0.854142	2.82861	6.95433	0.00836167	0.704239
chr7-31761660	chr7	31761660	534400	CEP120	+	-73005	85797	-0.433258	5.34999	6.94811	0.00839081	0.704239
chr14-528451	chr14	528451	513585	C14H8orf33	+	958898	2070	-3.95989	2.53409	6.94068	0.00842572	0.704239
chr28-1894290	chr28	1894290	781044	RHOU	-	-283017	9547	-0.420504	6.12678	6.93247	0.00846445	0.704239
chr8-74671481	chr8	74671481	508045	PPP2R2A	+	163147	78705	1.04895	2.48738	6.92979	0.00847718	0.704239
chr7-93159811	chr7	93159811	541123	ARRDC3	-	-93283	12679	-1.66614	2.46155	6.92951	0.0084785	0.704239
chr14-43044346	chr14	43044346	512677	PEX2	-	713972	15343	-0.985405	2.7945	6.92844	0.00848359	0.704239
chr5-40600622	chr5	40600622	535652	LRRK2	-	-315603	212735	1.14755	2.20289	6.92494	0.0085002	0.704239
chr9-53575677	chr9	53575677	615440	NDUFAF4	+	97764	8659	-2.24343	2.393	6.92002	0.0085236	0.704239
chr1-5269184	chr1	5269184	533760	GRIK1	+	178601	467793	1.55845	2.36174	6.91458	0.00854958	0.704239
chr4-41486202	chr4	41486202	281790	GNAI1	-	220050	105995	1.5265	2.37457	6.91417	0.00855154	0.704239
chr20-66337562	chr20	66337562	523016	TENT4A	-	-272415	41208	-1.14109	3.49112	6.90933	0.0085747	0.704239
chr13-48077658	chr13	48077658	282431	PROKR2	-	161949	7321	0.629881	3.71372	6.90807	0.00858078	0.704239
chr29-19574524	chr29	19574524	533729	PAK1	+	-890196	95914	-1.09869	2.08014	6.90352	0.00860261	0.704239
chr7-71956882	chr7	71956882	538540	CLINT1	-	477856	57082	-0.4087	4.9173	6.89599	0.00863892	0.704239
chr1-11274125	chr1	11274125	100313006	MIR155	-	1046786	63	1.54484	1.87043	6.89408	0.00864817	0.704239
chr8-11934545	chr8	11934545	512995	ACO1	-	391499	62931	1.05597	2.55219	6.8911	0.00866257	0.704239
chr7-12312020	chr7	12312020	338065	NDUFB7	+	13342	4391	1.27649	3.05993	6.88929	0.00867138	0.704239
chr14-500773	chr14	500773	513585	C14H8orf33	+	986576	2070	1.32609	2.05309	6.88369	0.00869857	0.704239
chr9-102683942	chr9	102683942	524443	TBXT	-	7920	9327	1.21433	2.55325	6.86995	0.00876571	0.704239
chr2-100636471	chr2	100636471	510506	CPS1	+	-1878435	140457	1.23248	2.26208	6.86499	0.00879005	0.704239
chr5-114223929	chr5	114223929	532778	ARFGAP3	-	-117732	49938	1.77112	1.82576	6.84153	0.00890626	0.704239
chrX-117100528	chrX	117100528	788288	TAB3	+	826059	28676	0.702351	4.13471	6.84098	0.00890901	0.704239
chr27-28548803	chr27	28548803	535350	TTI2	-	121594	11216	-2.70963	1.94022	6.83261	0.00895084	0.704239
chr4-41490969	chr4	41490969	281790	GNAI1	-	224817	105995	-0.732502	3.22975	6.81296	0.00904986	0.704239
chr14-491718	chr14	491718	513585	C14H8orf33	+	995631	2070	-1.88092	4.52491	6.80404	0.00909517	0.704239
chr2-8753378	chr2	8753378	508763	TFPI	+	33015	97613	-0.809095	3.26777	6.79234	0.00915496	0.704239
chr27-28686376	chr27	28686376	535350	TTI2	-	259167	11216	-0.83258	2.94355	6.79135	0.00916008	0.704239
chr2-8753163	chr2	8753163	508763	TFPI	+	33230	97613	0.74107	3.25254	6.78676	0.00918366	0.704239
chr20-55753188	chr20	55753188	286842	BASP1	-	-269105	55402	2.82741	2.71801	6.78542	0.00919053	0.704239
chrX-19182428	chrX	19182428	614260	ZNF75D	-	82305	287829	-1.2834	1.96271	6.78453	0.00919511	0.704239
chr3-1035993	chr3	1035993	539387	MPZL1	-	23259	81860	0.610438	3.80502	6.78201	0.0092081	0.704239
chr29-19449540	chr29	19449540	533729	PAK1	+	-765212	95914	-0.868792	2.70359	6.77672	0.00923542	0.704239
chr8-56718320	chr8	56718320	508893	TLE4	+	-880939	155057	-1.2162	3.56969	6.77559	0.0092413	0.704239
chr20-48553906	chr20	48553906	541259	CDH10	+	320706	186339	0.745018	4.31382	6.77153	0.00926232	0.704239
chr8-93189517	chr8	93189517	100295209	GRIN3A	-	43993	200822	1.01276	2.89679	6.77045	0.00926796	0.704239
chr8-74764136	chr8	74764136	508045	PPP2R2A	+	70492	78705	-1.43813	2.73483	6.7648	0.00929733	0.704239
chr3-8102602	chr3	8102602	510399	CFAP126	+	58269	32557	-0.989101	3.0645	6.75781	0.00933382	0.704239
chr4-98749133	chr4	98749133	529920	LRGUK	+	-109713	152361	1.57794	2.57354	6.75083	0.00937041	0.704239
chr7-105838886	chr7	105838886	617720	NUDT12	-	793882	14029	0.715759	3.8608	6.7499	0.00937532	0.704239
chr1-57484553	chr1	57484553	534910	CD200	+	83977	22549	1.10478	2.76163	6.74763	0.00938723	0.704239
chr16-63164088	chr16	63164088	618245	ACBD6	-	36035	197594	-0.915533	2.60289	6.74267	0.00941336	0.704239
chr13-49019444	chr13	49019444	524427	FERMT1	-	353565	48868	-1.03493	2.29403	6.74168	0.00941859	0.704239
chr24-56960432	chr24	56960432	414349	ST8SIA3	+	165429	8212	1.35875	2.71979	6.73825	0.00943673	0.704239
chr8-74675537	chr8	74675537	508045	PPP2R2A	+	159091	78705	0.930239	3.95833	6.73194	0.00947014	0.704239
chr6-45746597	chr6	45746597	512327	DHX15	-	63010	53973	0.874843	3.40039	6.72706	0.00949612	0.704239
chr3-82728697	chr3	82728697	510138	ALG6	-	183513	58318	1.17535	2.00589	6.72663	0.00949838	0.704239
chr1-144124009	chr1	144124009	517889	TFF3	-	52938	3782	1.34379	2.89728	6.72604	0.00950153	0.704239
chr7-58629516	chr7	58629516	787763	GRXCR2	-	-445818	21528	1.94447	2.35272	6.71182	0.00957761	0.704239
chr15-71060328	chr15	71060328	534309	MSANTD3	+	1406347	9242	-0.93472	3.75542	6.70716	0.00960267	0.704239
chr17-35648111	chr17	35648111	280822	IL2	+	-30041	4794	0.392729	5.22193	6.70638	0.00960683	0.704239
chr24-36382025	chr24	36382025	615187	ADCYAP1	+	-266538	4139	0.313248	5.76716	6.70106	0.00963557	0.704239
chr24-24864142	chr24	24864142	517316	KLHL14	+	-190186	113802	-0.905921	3.3229	6.69957	0.00964362	0.704239
chr21-56307930	chr21	56307930	615161	FRMD5	-	-92970	352498	-1.16327	3.61315	6.69876	0.00964799	0.704239
chr25-32367505	chr25	32367505	493779	RN18S1	+	13435	65309	-0.334768	6.00929	6.69671	0.0096591	0.704239
chr8-61266683	chr8	61266683	520088	MELK	+	-109214	73081	-0.354348	5.36173	6.69502	0.00966825	0.704239
chr1-57473558	chr1	57473558	534910	CD200	+	94972	22549	-1.54503	2.76294	6.69205	0.0096844	0.704239
chr3-8111488	chr3	8111488	510399	CFAP126	+	49383	32557	-0.769767	3.15848	6.68584	0.00971817	0.704239
chr11-105122779	chr11	105122779	100125836	WDR5	+	-196608	13639	0.484563	4.62579	6.68469	0.00972444	0.704239
chr8-74571664	chr8	74571664	100313446	MIR2404-2	-	197205	67	0.551693	4.04294	6.6838	0.00972932	0.704239
chr5-10907735	chr5	10907735	531552	ACSS3	+	-176492	174250	-3.88014	1.82683	6.68024	0.00974875	0.704239
chr4-30637370	chr4	30637370	514631	CDCA7L	-	-202054	43190	-0.973774	2.88491	6.67866	0.00975742	0.704239
chr8-23184275	chr8	23184275	618946	IFNB3	+	-6413	638	-1.07117	2.30859	6.67447	0.00978038	0.704239
chr25-32472723	chr25	32472723	100861537	RN45S	+	-91783	88571	-0.31147	6.01815	6.67274	0.00978984	0.704239
chr3-82842199	chr3	82842199	510138	ALG6	-	297015	58318	-1.11347	1.99333	6.67246	0.00979139	0.704239
chr28-43058411	chr28	43058411	539941	MAPK8	+	102386	35399	-1.18354	3.55966	6.67129	0.00979783	0.704239
chr4-33570067	chr4	33570067	518313	KIAA1324L	+	-51114	244070	-0.706825	3.33331	6.67119	0.00979838	0.704239
chr2-100662868	chr2	100662868	510506	CPS1	+	-1904832	140457	1.63376	2.59999	6.67044	0.00980248	0.704239
chr28-39356791	chr28	39356791	404143	GHITM	+	78755	13419	-2.21256	1.89433	6.67001	0.00980487	0.704239
chr29-19423885	chr29	19423885	533729	PAK1	+	-739557	95914	-1.00107	2.37392	6.66824	0.00981459	0.704239
chr8-89376418	chr8	89376418	504939	GADD45G	-	-642578	1551	-0.367461	5.21807	6.66544	0.00983003	0.704239
chr21-19887877	chr21	19887877	509816	MRPS11	+	-20177	31012	0.371368	5.27018	6.66073	0.00985604	0.704239
chr2-100653937	chr2	100653937	510506	CPS1	+	-1895901	140457	-1.22393	2.98331	6.66027	0.00985862	0.704239
chr18-11466842	chr18	11466842	768078	FAM92B	-	258619	11840	0.751074	3.58677	6.65705	0.00987642	0.704239
chr3-8110930	chr3	8110930	510399	CFAP126	+	49941	32557	0.788256	3.53755	6.64807	0.00992633	0.704239
chr6-7026997	chr6	7026997	515768	FABP2	-	-81891	3842	0.883352	4.13511	6.64509	0.00994294	0.704239
chrX-147190678	chrX	147190678	617253	PUDP	+	-415071	67509	-1.33463	2.22337	6.63663	0.00999029	0.704239
chr1-124941669	chr1	124941669	509304	DIPK2A	-	-943986	22658	-1.96531	2.17406	6.63561	0.009996	0.704239
chr17-25033658	chr17	25033658	528601	PRAME	+	83257	5188	1.45826	3.33619	6.63505	0.00999916	0.704239

## Sheet: Low_5.0XvsLow_2.5X
	Chr	Locus	EntrezID	Symbol	Strand	Distance	Width	logFC	logCPM	LR	PValue	FDR
chr27-28652017	chr27	28652017	535350	TTI2	-	224808	11216	-1.41388	2.65649	21.2121	4.11157e-06	0.126416
chr8-56766156	chr8	56766156	508893	TLE4	+	-928775	155057	-1.60708	1.93367	19.9316	8.02644e-06	0.126416
chr2-100631325	chr2	100631325	510506	CPS1	+	-1873289	140457	-1.33922	2.82108	17.8972	2.33169e-05	0.244828
chr3-8111017	chr3	8111017	510399	CFAP126	+	49854	32557	-1.34239	3.06577	15.371	8.83323e-05	0.532812
chrX-83187971	chrX	83187971	540666	HDAC8	+	40492	246615	2.04653	1.88809	14.9631	0.000109635	0.532812
chr6-8898444	chr6	8898444	524136	NDST3	-	646706	127248	1.50525	1.9677	14.911	0.000112704	0.532812
chr3-1045670	chr3	1045670	539387	MPZL1	-	32936	81860	0.791004	3.66545	14.6687	0.000128154	0.532812
chr21-2535362	chr21	2535362	533136	UBE3A	-	125169	63385	-2.39834	2.5383	14.5662	0.000135317	0.532812
chr21-70102916	chr21	70102916	100313421	MIR2284K	-	6346	74	-1.06284	5.8231	14.2597	0.000159238	0.538853
chr22-53640308	chr22	53640308	539002	CCR2	-	25985	1113	-1.78516	2.83662	14.1249	0.000171065	0.538853
chrX-30976206	chrX	30976206	613334	FMR1NB	+	13534	39521	0.978101	2.86442	13.7445	0.00020943	0.59973
chr27-28748780	chr27	28748780	510037	RNF122	-	-198515	497663	2.48123	1.95519	13.5446	0.000232959	0.61135
chr27-28781960	chr27	28781960	510037	RNF122	-	-165335	497663	-1.02801	3.57123	13.3949	0.000252303	0.61135
chr9-41361	chr9	41361	613326	PTP4A1	+	466214	9640	1.13407	2.09665	13.1309	0.000290471	0.652163
chr27-37586021	chr27	37586021	534094	INTS10	-	64887	33473	0.627859	4.16952	12.9341	0.000322651	0.652163
chr8-74609924	chr8	74609924	508045	PPP2R2A	+	224704	78705	-4.41036	1.35978	12.8848	0.000331257	0.652163
chr29-19421344	chr29	19421344	533729	PAK1	+	-737016	95914	1.26488	1.9104	12.7127	0.000363183	0.672957
chr3-82870744	chr3	82870744	510138	ALG6	-	325560	58318	-2.11021	1.50507	12.6009	0.000385563	0.674735
chr6-17951787	chr6	17951787	505603	RPL34	-	120020	3884	-0.789117	3.86695	12.4307	0.000422333	0.680556
chr7-89223340	chr7	89223340	282032	RASA1	+	57662	110376	0.490317	5.38083	12.1901	0.000480442	0.680556
chr27-35839137	chr27	35839137	282068	SFRP1	-	-104783	43561	-1.0751	2.96251	12.1702	0.0004856	0.680556
chr8-88378580	chr8	88378580	515515	SYK	-	-150882	106042	-1.18025	2.26157	12.1019	0.000503717	0.680556
chr6-17986766	chr6	17986766	505603	RPL34	-	154999	3884	-0.92764	4.34439	12.1002	0.000504175	0.680556
chr29-19432115	chr29	19432115	533729	PAK1	+	-747787	95914	-0.889727	3.14673	11.8802	0.000567349	0.680556
chr25-10001385	chr25	10001385	281423	PRM1	-	2079	440	-1.51787	1.69949	11.6878	0.000629096	0.680556
chr8-24914799	chr8	24914799	787914	RPS6	+	12670	3323	0.848933	4.68034	11.4912	0.000699273	0.680556
chr29-19415198	chr29	19415198	533729	PAK1	+	-730870	95914	1.50324	1.70496	11.4811	0.000703058	0.680556
chr24-36389011	chr24	36389011	615187	ADCYAP1	+	-273524	4139	2.09447	2.2978	11.4275	0.000723667	0.680556
chr27-6858153	chr27	6858153	767917	SPCS3	+	-105148	49527	1.84404	2.85075	11.3789	0.000742829	0.680556
chr4-28976335	chr4	28976335	536286	ITGB8	+	148246	91700	1.49627	3.14924	11.2599	0.000791974	0.680556
chr27-28571620	chr27	28571620	535350	TTI2	-	144411	11216	1.04885	2.61591	11.167	0.000832661	0.680556
chr5-69747307	chr5	69747307	519892	NUAK1	-	-145205	75930	-1.16652	1.86273	11.0958	0.000865223	0.680556
chr3-82779178	chr3	82779178	510138	ALG6	-	233994	58318	-4.14886	1.70804	11.0921	0.00086695	0.680556
chr29-46590867	chr29	46590867	515218	PPP6R3	+	41515	84410	-0.8711	3.90225	10.9521	0.000934959	0.680556
chr15-26579225	chr15	26579225	529873	CADM1	-	127695	350202	-1.07279	2.62742	10.8852	0.000969369	0.680556
chr16-66763992	chr16	66763992	614118	TSEN15	+	-182930	29865	-1.07235	2.98646	10.8406	0.000992997	0.680556
chr27-905573	chr27	905573	524077	MYOM2	+	-593035	63658	-0.880731	2.86648	10.8045	0.00101255	0.680556
chr7-110018502	chr7	110018502	100313444	MIR2465	-	-88397	80	-0.789271	3.22385	10.7734	0.00102969	0.680556
chr16-36590595	chr16	36590595	319096	XCL1	+	386207	3163	0.9107	2.57475	10.7685	0.00103245	0.680556
chr3-8110823	chr3	8110823	510399	CFAP126	+	50048	32557	1.28849	2.46899	10.705	0.00106846	0.680556
chr8-74521305	chr8	74521305	100313446	MIR2404-2	-	146846	67	-1.14566	2.29033	10.6921	0.00107596	0.680556
chr14-57504	chr14	57504	513585	C14H8orf33	+	1429845	2070	0.694229	3.84238	10.6718	0.00108784	0.680556
chr8-36078662	chr8	36078662	767934	DMAC1	-	-1214117	940	-2.6404	2.07963	10.6432	0.00110474	0.680556
chr20-66610962	chr20	66610962	523016	TENT4A	-	985	41208	-1.05132	2.66863	10.6179	0.00111995	0.680556
chr13-49008370	chr13	49008370	524427	FERMT1	-	342491	48868	-3.03116	2.48332	10.6155	0.00112145	0.680556
chr9-45077151	chr9	45077151	286818	PREP	+	92524	132112	0.691031	3.81109	10.5596	0.00115585	0.680556
chr14-75727	chr14	75727	513585	C14H8orf33	+	1411622	2070	-1.15477	2.2432	10.5528	0.0011601	0.680556
chr8-74485390	chr8	74485390	100313446	MIR2404-2	-	110931	67	0.895578	2.74119	10.5262	0.00117692	0.680556
chr25-19025721	chr25	19025721	538444	SET	+	115476	1393	-3.11544	1.80065	10.5248	0.00117781	0.680556
chr8-25756252	chr8	25756252	539526	SAXO1	+	-545768	109201	-0.816633	2.79554	10.494	0.0011976	0.680556
chr4-41471208	chr4	41471208	281790	GNAI1	-	205056	105995	-1.08916	2.16893	10.4933	0.00119806	0.680556
chr9-39622976	chr9	39622976	541240	SLC16A10	-	-136932	112395	-1.02356	2.76473	10.4842	0.001204	0.680556
chr29-19573546	chr29	19573546	533729	PAK1	+	-889218	95914	0.629037	3.84004	10.4255	0.00124287	0.680556
chr17-35648179	chr17	35648179	280822	IL2	+	-30109	4794	-0.545883	4.67345	10.4007	0.00125966	0.680556
chr5-53755482	chr5	53755482	614573	SLC16A7	-	-459317	226902	-2.12672	2.47639	10.3796	0.00127418	0.680556
chr1-11273286	chr1	11273286	100313006	MIR155	-	1045947	63	0.799187	3.23056	10.3757	0.00127688	0.680556
chr9-102678584	chr9	102678584	524443	TBXT	-	2562	9327	1.38629	1.50276	10.3604	0.00128746	0.680556
chr22-2877568	chr22	2877568	767932	AZI2	-	70188	40974	-2.16632	1.97695	10.3295	0.0013092	0.680556
chrX-83170848	chrX	83170848	540666	HDAC8	+	57615	246615	1.10639	3.45955	10.3277	0.00131051	0.680556
chr1-124946545	chr1	124946545	509304	DIPK2A	-	-939110	22658	-1.55997	2.87573	10.2876	0.00133931	0.680556
chr3-82806376	chr3	82806376	510138	ALG6	-	261192	58318	-1.46188	2.23964	10.2319	0.00138034	0.680556
chr26-40464015	chr26	40464015	508557	SEC23IP	+	-117475	34150	1.06772	2.44103	10.2307	0.00138119	0.680556
chr3-86736295	chr3	86736295	785042	HOOK1	-	17323	68888	-1.13881	2.605	10.1919	0.00141058	0.680556
chr24-24861708	chr24	24861708	517316	KLHL14	+	-187752	113802	3.9572	1.93008	10.1306	0.00145827	0.680556
chrX-100098876	chrX	100098876	540426	MSN	-	-63578	92050	-1.76889	2.16845	10.0132	0.0015542	0.680556
chr3-82764457	chr3	82764457	510138	ALG6	-	219273	58318	-1.84175	1.69519	10.0045	0.00156159	0.680556
chr29-46591196	chr29	46591196	515218	PPP6R3	+	41186	84410	-1.28171	2.93214	9.99086	0.0015732	0.680556
chr8-36107357	chr8	36107357	767934	DMAC1	-	-1185422	940	2.06043	2.08534	9.98006	0.00158245	0.680556
chr8-25754851	chr8	25754851	539526	SAXO1	+	-544367	109201	-0.966275	2.23057	9.96022	0.00159959	0.680556
chr15-26586354	chr15	26586354	529873	CADM1	-	134824	350202	2.10006	2.17403	9.94264	0.00161494	0.680556
chr4-27714895	chr4	27714895	782170	TWIST1	-	-140425	1995	0.672413	3.47733	9.94225	0.00161528	0.680556
chr9-45077134	chr9	45077134	286818	PREP	+	92541	132112	0.609076	3.8135	9.88634	0.00166511	0.680556
chr7-105890524	chr7	105890524	617720	NUDT12	-	845520	14029	-0.781564	3.21079	9.78569	0.00175875	0.680556
chr13-31602801	chr13	31602801	617534	RSU1	-	48375	207354	-1.182	3.16278	9.77883	0.00176533	0.680556
chr1-5269190	chr1	5269190	533760	GRIK1	+	178595	467793	2.02424	1.64128	9.77034	0.0017735	0.680556
chr24-47070691	chr24	47070691	497020	ST8SIA5	-	118966	67205	3.05203	1.74382	9.73027	0.00181258	0.680556
chr9-45055816	chr9	45055816	286818	PREP	+	113859	132112	-0.953226	2.45793	9.7134	0.0018293	0.680556
chr11-10816602	chr11	10816602	508944	DUSP11	+	19910	15939	1.20633	2.66541	9.7107	0.00183198	0.680556
chr7-105843389	chr7	105843389	617720	NUDT12	-	798385	14029	0.909757	3.35768	9.69691	0.00184578	0.680556
chr6-7024362	chr6	7024362	515768	FABP2	-	-84526	3842	-0.932024	2.51359	9.67814	0.00186473	0.680556
chr2-81504241	chr2	81504241	538354	TMEFF2	-	228414	278095	-0.724429	3.17414	9.67784	0.00186503	0.680556
chr27-28808806	chr27	28808806	510037	RNF122	-	-138489	497663	-1.06545	2.56977	9.65995	0.00188329	0.680556
chr4-64028602	chr4	64028602	535387	BBS9	-	-76940	455735	0.561	4.06903	9.64593	0.00189771	0.680556
chrX-147192077	chrX	147192077	617253	PUDP	+	-416470	67509	1.47897	1.63044	9.62509	0.00191937	0.680556
chr24-56951641	chr24	56951641	414349	ST8SIA3	+	174220	8212	2.33705	2.54797	9.60477	0.00194072	0.680556
chr18-30854276	chr18	30854276	521039	CDH8	-	991323	321401	1.02147	2.40933	9.59091	0.00195543	0.680556
chr4-30637422	chr4	30637422	514631	CDCA7L	-	-202002	43190	-0.602727	3.61144	9.54236	0.00200784	0.680556
chr12-78975052	chr12	78975052	508273	IPO5	+	25671	22224	-0.911639	2.63147	9.52482	0.00202711	0.680556
chr8-36155531	chr8	36155531	767934	DMAC1	-	-1137248	940	1.77324	2.74481	9.50123	0.00205334	0.680556
chr3-119103451	chr3	119103451	540060	TWIST2	+	-472834	59911	1.32807	3.31717	9.49894	0.00205591	0.680556
chr4-120644541	chr4	120644541	790124	VIPR2	-	148458	69082	-1.16329	3.20915	9.45495	0.00210579	0.680556
chr2-70592892	chr2	70592892	616839	CCDC93	-	563378	100864	3.04816	3.09811	9.43646	0.00212714	0.680556
chr27-28857642	chr27	28857642	510037	RNF122	-	-89653	497663	-0.867869	3.6154	9.39188	0.00217948	0.680556
chr4-120644643	chr4	120644643	790124	VIPR2	-	148560	69082	-1.15601	3.71571	9.36921	0.00220661	0.680556
chr2-124795601	chr2	124795601	535675	PTPRU	-	-111295	87321	2.14131	1.41214	9.33243	0.00225134	0.680556
chr2-124784941	chr2	124784941	535675	PTPRU	-	-121955	87321	-1.1643	3.05111	9.32053	0.002266	0.680556
chr23-52349754	chr23	52349754	506141	IRF4	-	286048	12722	0.69906	4.39928	9.31011	0.00227893	0.680556
chr4-28965185	chr4	28965185	536286	ITGB8	+	159396	91700	0.693461	3.45898	9.30923	0.00228002	0.680556
chr3-75989727	chr3	75989727	538844	LRRC7	-	244959	388966	-2.87183	1.82812	9.28336	0.00231245	0.680556
chr9-45077150	chr9	45077150	286818	PREP	+	92525	132112	0.725589	3.4234	9.25775	0.00234501	0.680556
chr3-8110775	chr3	8110775	510399	CFAP126	+	50096	32557	1.11483	2.78979	9.25431	0.00234942	0.680556
chr28-39292327	chr28	39292327	404143	GHITM	+	143219	13419	-1.22314	2.76636	9.21962	0.00239435	0.680556
chr14-582904	chr14	582904	513585	C14H8orf33	+	904445	2070	-1.00518	2.96462	9.20637	0.00241174	0.680556
chr14-498413	chr14	498413	513585	C14H8orf33	+	988936	2070	-1.04067	2.25379	9.20035	0.00241968	0.680556
chr3-29607110	chr3	29607110	512078	AP4B1	+	17609	10288	-1.33208	1.3233	9.1846	0.0024406	0.680556
chr4-98738044	chr4	98738044	529920	LRGUK	+	-98624	152361	-0.785452	3.6562	9.16882	0.00246173	0.680556
chr6-18008685	chr6	18008685	505603	RPL34	-	176918	3884	0.66057	3.2477	9.16338	0.00246907	0.680556
chr25-30285488	chr25	30285488	505622	GALNT17	-	461207	432482	1.13467	1.74987	9.15521	0.00248011	0.680556
chr5-114223883	chr5	114223883	532778	ARFGAP3	-	-117778	49938	1.60164	1.95214	9.15122	0.00248552	0.680556
chr9-45027573	chr9	45027573	286818	PREP	+	142102	132112	0.676492	3.25767	9.10728	0.00254594	0.680556
chr7-71944109	chr7	71944109	538540	CLINT1	-	465083	57082	-1.88029	2.25951	9.08188	0.00258154	0.680556
chr25-30357784	chr25	30357784	505622	GALNT17	-	533503	432482	1.18237	2.46868	9.07637	0.00258934	0.680556
chr6-27312833	chr6	27312833	538668	TSPAN5	+	20646	179391	0.622464	3.70032	9.02476	0.00266347	0.680556
chr17-51629521	chr17	51629521	104974629	LOC104974629	-	63689	33597	-2.52267	2.25537	8.97887	0.00273119	0.680556
chr29-46586552	chr29	46586552	515218	PPP6R3	+	45830	84410	1.1579	1.64583	8.96857	0.00274664	0.680556
chr27-28729107	chr27	28729107	510037	RNF122	-	-218188	497663	-0.790567	2.94246	8.93063	0.00280428	0.680556
chr8-36107509	chr8	36107509	767934	DMAC1	-	-1185270	940	1.58703	1.76436	8.8972	0.00285608	0.680556
chr3-8102494	chr3	8102494	510399	CFAP126	+	58377	32557	0.891021	2.40115	8.85476	0.00292325	0.680556
chr22-2883649	chr22	2883649	767932	AZI2	-	76269	40974	0.84227	2.5518	8.85083	0.00292955	0.680556
chr2-100662839	chr2	100662839	510506	CPS1	+	-1904803	140457	-0.831085	2.59999	8.78579	0.00303586	0.680556
chr8-99199747	chr8	99199747	520842	KLF4	-	352007	4058	1.56278	2.46397	8.76098	0.00307743	0.680556
chr27-28925819	chr27	28925819	510037	RNF122	-	-21476	497663	-1.08297	2.86795	8.75941	0.00308008	0.680556
chr14-528487	chr14	528487	513585	C14H8orf33	+	958862	2070	1.2136	2.53668	8.74878	0.00309809	0.680556
chr28-39340154	chr28	39340154	404143	GHITM	+	95392	13419	-1.58475	1.71008	8.74694	0.00310123	0.680556
chr25-18920200	chr25	18920200	508417	LYRM1	+	-94058	9349	0.792439	4.33546	8.7288	0.00313223	0.680556
chr8-38852676	chr8	38852676	507054	IL33	-	60629	67446	0.708319	4.17343	8.71812	0.00315063	0.680556
chr27-6858129	chr27	6858129	767917	SPCS3	+	-105124	49527	0.829447	2.85386	8.70401	0.00317511	0.680556
chr5-53755501	chr5	53755501	614573	SLC16A7	-	-459298	226902	1.58318	1.92725	8.68892	0.00320151	0.680556
chr14-553658	chr14	553658	513585	C14H8orf33	+	933691	2070	0.494296	4.47667	8.68369	0.00321071	0.680556
chr8-36078673	chr8	36078673	767934	DMAC1	-	-1214106	940	-1.34125	2.07963	8.67395	0.00322791	0.680556
chr2-100635581	chr2	100635581	510506	CPS1	+	-1877545	140457	0.501921	3.98384	8.66859	0.00323742	0.680556
chr3-8103299	chr3	8103299	510399	CFAP126	+	57572	32557	-0.756681	2.91588	8.64067	0.0032874	0.680556
chr2-100635168	chr2	100635168	510506	CPS1	+	-1877132	140457	-0.980431	3.43823	8.63934	0.00328981	0.680556
chr28-1894267	chr28	1894267	781044	RHOU	-	-283040	9547	-0.552026	4.2183	8.60934	0.00334444	0.680556
chr27-10613194	chr27	10613194	511615	TENM3	+	1743661	453697	0.851814	2.57026	8.59644	0.0033682	0.680556
chr6-27296910	chr6	27296910	538668	TSPAN5	+	36569	179391	0.790013	3.98745	8.55545	0.00344489	0.680556
chr27-28504617	chr27	28504617	535350	TTI2	-	77408	11216	-1.52226	2.34825	8.55266	0.00345018	0.680556
chr17-35646859	chr17	35646859	280822	IL2	+	-28789	4794	-0.522984	5.33737	8.53312	0.00348741	0.680556
chr5-78111592	chr5	78111592	510651	KIAA1551	-	-214919	27132	1.46136	2.36538	8.52645	0.00350022	0.680556
chr3-1041525	chr3	1041525	539387	MPZL1	-	28791	81860	0.621015	3.62546	8.51939	0.00351381	0.680556
chr4-30637370	chr4	30637370	514631	CDCA7L	-	-202054	43190	0.883369	2.88491	8.50861	0.0035347	0.680556
chr21-56332214	chr21	56332214	615161	FRMD5	-	-68686	352498	0.681294	3.50943	8.50282	0.00354597	0.680556
chr23-48067218	chr23	48067218	529312	SSR1	+	-213425	18141	-1.00702	1.98624	8.47289	0.00360478	0.680556
chr3-82885503	chr3	82885503	510138	ALG6	-	340319	58318	1.18835	2.78541	8.46836	0.00361378	0.680556
chr8-83252241	chr8	83252241	281554	TSPY	-	-1317	10737	1.08303	2.61035	8.45938	0.00363166	0.680556
chr9-53575730	chr9	53575730	615440	NDUFAF4	+	97711	8659	0.876963	2.3563	8.436	0.00367865	0.680556
chr26-40473988	chr26	40473988	508557	SEC23IP	+	-127448	34150	0.431578	4.72799	8.42916	0.0036925	0.680556
chr8-56736443	chr8	56736443	508893	TLE4	+	-899062	155057	0.706641	2.87836	8.42761	0.00369565	0.680556
chr25-30276513	chr25	30276513	505622	GALNT17	-	452232	432482	-1.60607	2.39965	8.40841	0.00373489	0.680556
chr21-2535740	chr21	2535740	533136	UBE3A	-	125547	63385	0.614881	5.79573	8.40247	0.00374712	0.680556
chr8-24888277	chr8	24888277	540732	ACER2	-	31374	26857	0.901238	2.80206	8.39527	0.00376198	0.680556
chr4-64027332	chr4	64027332	535387	BBS9	-	-78210	455735	-0.888374	2.34953	8.39015	0.00377259	0.680556
chr8-74530681	chr8	74530681	100313446	MIR2404-2	-	156222	67	2.47678	1.51288	8.38462	0.0037841	0.680556
chr4-41490970	chr4	41490970	281790	GNAI1	-	224818	105995	0.972978	2.00645	8.37272	0.00380894	0.680556
chr8-56770707	chr8	56770707	508893	TLE4	+	-933326	155057	-0.531352	4.05017	8.35948	0.0038368	0.680556
chr1-144113855	chr1	144113855	517889	TFF3	-	42784	3782	0.640575	3.24915	8.35825	0.00383941	0.680556
chr7-12140171	chr7	12140171	338065	NDUFB7	+	185191	4391	0.994436	2.50808	8.34769	0.00386178	0.680556
chr9-53577167	chr9	53577167	615440	NDUFAF4	+	96274	8659	0.757644	2.80246	8.33261	0.00389397	0.680556
chr7-12123585	chr7	12123585	338065	NDUFB7	+	201777	4391	1.12473	2.25767	8.32903	0.00390164	0.680556
chr13-63820298	chr13	63820298	616164	CHMP4B	+	-3258	32744	0.503519	4.14665	8.32445	0.00391149	0.680556
chr14-499873	chr14	499873	513585	C14H8orf33	+	987476	2070	1.8516	3.02747	8.32404	0.00391238	0.680556
chr27-28808757	chr27	28808757	510037	RNF122	-	-138538	497663	1.03878	2.57227	8.31844	0.00392447	0.680556
chr7-89223344	chr7	89223344	282032	RASA1	+	57658	110376	0.497994	5.32507	8.31633	0.00392903	0.680556
chr14-583021	chr14	583021	513585	C14H8orf33	+	904328	2070	0.839195	4.26389	8.31581	0.00393015	0.680556
chr25-30293983	chr25	30293983	505622	GALNT17	-	469702	432482	0.739264	2.89066	8.31058	0.00394147	0.680556
chr19-57353316	chr19	57353316	613954	RAB37	-	-45682	109703	-1.94206	2.2647	8.30373	0.00395638	0.680556
chr16-63166811	chr16	63166811	618245	ACBD6	-	38758	197594	-0.811909	3.12244	8.2932	0.00397939	0.680556
chr27-28709361	chr27	28709361	510037	RNF122	-	-237934	497663	-1.6742	2.08151	8.2856	0.00399607	0.680556
chr25-30302251	chr25	30302251	505622	GALNT17	-	477970	432482	0.615666	3.59241	8.28462	0.00399822	0.680556
chr27-28858098	chr27	28858098	510037	RNF122	-	-89197	497663	-0.596757	3.48598	8.27515	0.00401914	0.680556
chr7-71954643	chr7	71954643	538540	CLINT1	-	475617	57082	-2.7633	2.3406	8.26459	0.00404258	0.680556
chr27-23702710	chr27	23702710	540728	ERI1	+	490412	16826	-0.770464	3.37883	8.24276	0.0040915	0.680556
chr22-53674598	chr22	53674598	539002	CCR2	-	60275	1113	-1.29826	2.05372	8.23885	0.00410032	0.680556
chr19-57722063	chr19	57722063	789790	BTBD17	+	-4568	4993	-1.98796	1.89272	8.23214	0.00411549	0.680556
chr14-216116	chr14	216116	513585	C14H8orf33	+	1271233	2070	0.951681	4.16425	8.22916	0.00412227	0.680556
chr27-28579922	chr27	28579922	535350	TTI2	-	152713	11216	-2.13173	2.31748	8.22452	0.00413282	0.680556
chr11-106224871	chr11	106224871	505436	CLIC3	+	4141	4444	-1.38178	4.20815	8.21936	0.00414459	0.680556
chr7-12083833	chr7	12083833	338065	NDUFB7	+	241529	4391	-0.744289	3.98528	8.2042	0.00417935	0.680556
chr7-66892856	chr7	66892856	529618	GRIA1	+	-129588	346395	-0.993772	3.74644	8.2001	0.00418881	0.680556
chr14-576762	chr14	576762	513585	C14H8orf33	+	910587	2070	-0.44355	4.44107	8.19797	0.00419373	0.680556
chr6-89208659	chr6	89208659	534082	ADAMTS3	-	-251536	297654	-1.56493	1.62938	8.18242	0.00422984	0.680556
chr27-37647595	chr27	37647595	534094	INTS10	-	126461	33473	-0.215969	6.66758	8.171	0.00425655	0.680556
chr1-5288256	chr1	5288256	533760	GRIK1	+	159529	467793	-1.11239	2.17729	8.17097	0.00425662	0.680556
chr7-105908817	chr7	105908817	617720	NUDT12	-	863813	14029	-1.12778	2.51644	8.16085	0.00428044	0.680556
chr27-28551575	chr27	28551575	535350	TTI2	-	124366	11216	-0.785439	2.66546	8.15293	0.00429916	0.680556
chr2-27698586	chr2	27698586	616901	CERS6	-	-60337	351007	-1.6635	2.5932	8.14123	0.00432698	0.680556
chr29-19447529	chr29	19447529	533729	PAK1	+	-763201	95914	0.62321	3.75766	8.1384	0.00433375	0.680556
chr2-124794259	chr2	124794259	535675	PTPRU	-	-112637	87321	-1.29631	2.15362	8.1328	0.00434717	0.680556
chr9-45048626	chr9	45048626	286818	PREP	+	121049	132112	-0.937638	2.01088	8.11977	0.0043785	0.680556
chrX-147190678	chrX	147190678	617253	PUDP	+	-415071	67509	1.10952	2.22337	8.11694	0.00438535	0.680556
chr22-53642176	chr22	53642176	539002	CCR2	-	27853	1113	-0.627014	4.46937	8.08095	0.00447329	0.680556
chr8-47936516	chr8	47936516	515491	CEMIP2	-	-367477	80958	0.948743	2.06571	8.08057	0.00447423	0.680556
chr1-93019022	chr1	93019022	530042	NLGN1	-	-1723050	1116026	-1.15473	2.37241	8.07426	0.00448985	0.680556
chr29-19439726	chr29	19439726	533729	PAK1	+	-755398	95914	0.828491	2.56728	8.06822	0.00450484	0.680556
chr29-19426095	chr29	19426095	533729	PAK1	+	-741767	95914	0.673008	3.48006	8.06584	0.00451077	0.680556
chr2-70594578	chr2	70594578	616839	CCDC93	-	565064	100864	2.75277	2.32669	8.05344	0.00454174	0.680556
chr8-59158679	chr8	59158679	100498812	MIR2887-1	+	235	54	-1.88656	3.31994	8.04439	0.00456448	0.680556
chr1-5254452	chr1	5254452	533760	GRIK1	+	193333	467793	-0.895143	3.03663	8.02983	0.00460132	0.680556
chr27-10390907	chr27	10390907	511615	TENM3	+	1965948	453697	3.6133	1.47554	8.02768	0.00460678	0.680556
chr3-82873512	chr3	82873512	510138	ALG6	-	328328	58318	-0.830477	2.53335	8.02075	0.00462444	0.680556
chr8-74532941	chr8	74532941	100313446	MIR2404-2	-	158482	67	-1.27984	1.80019	8.01036	0.00465105	0.680556
chr26-40479549	chr26	40479549	508557	SEC23IP	+	-133009	34150	-1.05875	2.0733	8.0081	0.00465685	0.680556
chr14-2187505	chr14	2187505	512824	PUF60	+	-22699	12439	1.15821	2.37278	7.99829	0.00468216	0.680556
chr2-133350595	chr2	133350595	506243	PLA2G2E	+	22668	3345	0.738315	3.56831	7.97973	0.00473041	0.680556
chr29-19415881	chr29	19415881	533729	PAK1	+	-731553	95914	1.0367	2.048	7.97278	0.00474859	0.680556
chr8-24903730	chr8	24903730	787914	RPS6	+	23739	3323	1.02687	1.91308	7.96609	0.00476618	0.680556
chr27-10391082	chr27	10391082	511615	TENM3	+	1965773	453697	-0.758796	2.5466	7.96363	0.00477267	0.680556
chr8-11966640	chr8	11966640	512995	ACO1	-	423594	62931	-1.03109	1.96057	7.96042	0.00478114	0.680556
chr29-19417643	chr29	19417643	533729	PAK1	+	-733315	95914	-0.939811	2.76973	7.95952	0.00478352	0.680556
chr6-89217622	chr6	89217622	534082	ADAMTS3	-	-242573	297654	1.1934	1.74477	7.95754	0.00478875	0.680556
chr17-35646280	chr17	35646280	280822	IL2	+	-28210	4794	1.25609	3.01689	7.95677	0.00479077	0.680556
chr25-32465198	chr25	32465198	100861537	RN45S	+	-84258	88571	-0.779002	2.92074	7.95625	0.00479216	0.680556
chr1-57473291	chr1	57473291	534910	CD200	+	95239	22549	-1.3984	2.78101	7.95612	0.00479251	0.680556
chr22-53642183	chr22	53642183	539002	CCR2	-	27860	1113	-0.746772	4.46937	7.93701	0.00484339	0.680556
chr5-114208152	chr5	114208152	532778	ARFGAP3	-	-133509	49938	-1.44523	2.66777	7.92715	0.00486984	0.680556
chr5-114225951	chr5	114225951	532778	ARFGAP3	-	-115710	49938	-1.28438	3.66041	7.91854	0.00489307	0.680556
chr8-56777464	chr8	56777464	508893	TLE4	+	-940083	155057	0.921979	4.43674	7.89961	0.00494454	0.680556
chr4-33569997	chr4	33569997	518313	KIAA1324L	+	-51044	244070	-0.694611	3.31872	7.8855	0.00498328	0.680556
chr1-144113895	chr1	144113895	517889	TFF3	-	42824	3782	1.1425	3.25631	7.88393	0.00498759	0.680556
chr17-35648112	chr17	35648112	280822	IL2	+	-30042	4794	-0.402252	4.67439	7.87473	0.00501303	0.680556
chr8-56768313	chr8	56768313	508893	TLE4	+	-930932	155057	0.570998	4.93151	7.85833	0.0050587	0.680556
chr7-71952811	chr7	71952811	538540	CLINT1	-	473785	57082	-0.687637	3.17504	7.85334	0.00507269	0.680556
chr9-20861056	chr9	20861056	282150	BCKDHB	+	-897842	371948	1.26221	2.62876	7.84186	0.00510499	0.680556
chr14-1011701	chr14	1011701	513585	C14H8orf33	+	475648	2070	0.659868	3.20398	7.83397	0.00512732	0.680556
chr2-100634938	chr2	100634938	510506	CPS1	+	-1876902	140457	0.99202	2.6182	7.8265	0.00514858	0.680556
chr11-70174983	chr11	70174983	780856	YPEL5	-	472754	14194	1.02009	3.10728	7.82524	0.00515216	0.680556
chr8-23179911	chr8	23179911	618946	IFNB3	+	-2049	638	0.966664	2.27538	7.8227	0.0051594	0.680556
chr8-110660588	chr8	110660588	538990	BRINP1	-	54811	196446	0.603937	3.3054	7.8135	0.00518573	0.680556
chr3-8104227	chr3	8104227	510399	CFAP126	+	56644	32557	0.617714	3.23678	7.80891	0.00519892	0.680556
chr4-33568472	chr4	33568472	518313	KIAA1324L	+	-49519	244070	0.652493	3.25721	7.80616	0.00520684	0.680556
chr8-56793217	chr8	56793217	508893	TLE4	+	-955836	155057	-1.01546	2.02245	7.78992	0.00525386	0.680556
chr2-54121815	chr2	54121815	520327	KYNU	-	157690	119971	1.7068	1.87335	7.78896	0.00525665	0.680556
chr7-59400386	chr7	59400386	516521	RBM27	+	5739	57858	-2.37132	4.01943	7.78527	0.00526739	0.680556
chr24-36376711	chr24	36376711	615187	ADCYAP1	+	-261224	4139	1.30474	2.07464	7.77017	0.00531161	0.680556
chr3-64409212	chr3	64409212	281278	ADGRL2	-	1054047	710761	0.690736	3.72619	7.7654	0.00532566	0.680556
chr3-82717414	chr3	82717414	510138	ALG6	-	172230	58318	-0.698283	2.93998	7.76225	0.00533493	0.680556
chr10-68743113	chr10	68743113	537619	KTN1	+	-505103	113870	-0.370693	6.53515	7.7579	0.0053478	0.680556
chr19-61931000	chr19	61931000	286883	MAP2K6	-	116027	106205	1.19472	1.93393	7.75717	0.00534996	0.680556
chr7-66892885	chr7	66892885	529618	GRIA1	+	-129617	346395	1.31072	3.29791	7.75717	0.00534998	0.680556
chr27-35834463	chr27	35834463	282068	SFRP1	-	-109457	43561	1.66609	2.02768	7.75599	0.00535346	0.680556
chr2-100653797	chr2	100653797	510506	CPS1	+	-1895761	140457	-0.755722	2.98054	7.74933	0.00537326	0.680556
chr7-34811846	chr7	34811846	493643	HSD17B4	-	-951761	101009	0.846775	2.76968	7.74834	0.00537618	0.680556
chr8-110736423	chr8	110736423	538990	BRINP1	-	130646	196446	-0.944373	2.8777	7.74696	0.00538031	0.680556
chrX-36989227	chrX	36989227	353254	KIR3DL1	-	411458	5276	-1.08456	1.73793	7.73936	0.005403	0.680556
chr19-14077	chr19	14077	535917	CA10	-	-1459217	847050	1.55401	1.94483	7.73835	0.00540601	0.680556
chr1-144124132	chr1	144124132	517889	TFF3	-	53061	3782	-0.96951	2.91135	7.73828	0.00540623	0.680556
chr27-10613395	chr27	10613395	511615	TENM3	+	1743460	453697	1.75964	2.55067	7.73745	0.0054087	0.680556
chr8-110699101	chr8	110699101	538990	BRINP1	-	93324	196446	1.18126	2.30141	7.73408	0.00541883	0.680556
chr25-3416	chr25	3416	618296	POLR3K	-	-109478	2728	-1.7489	2.33803	7.73379	0.00541968	0.680556
chr14-75850	chr14	75850	513585	C14H8orf33	+	1411499	2070	-0.883945	2.24301	7.72343	0.00545087	0.680556
chr5-54087882	chr5	54087882	614573	SLC16A7	-	-126917	226902	-1.36185	2.82822	7.72339	0.00545101	0.680556
chr4-98736777	chr4	98736777	529920	LRGUK	+	-97357	152361	0.425946	5.02107	7.72239	0.005454	0.680556
chr27-28925833	chr27	28925833	510037	RNF122	-	-21462	497663	1.24233	2.84777	7.71841	0.00546605	0.680556
chr24-24863989	chr24	24863989	517316	KLHL14	+	-190033	113802	-0.761844	3.17108	7.70218	0.00551541	0.682838
chr8-110719313	chr8	110719313	538990	BRINP1	-	113536	196446	0.927976	2.02798	7.68212	0.00557706	0.682838
chr25-30285495	chr25	30285495	505622	GALNT17	-	461214	432482	1.08309	1.74997	7.68018	0.00558307	0.682838
chr2-70593784	chr2	70593784	616839	CCDC93	-	564270	100864	0.352521	5.83825	7.67238	0.00560723	0.682838
chr14-491909	chr14	491909	513585	C14H8orf33	+	995440	2070	-0.398752	6.26803	7.67029	0.00561374	0.682838
chr16-36364277	chr16	36364277	281452	RGS7	+	-169681	501126	1.72495	2.40704	7.66972	0.00561551	0.682838
chr9-88588614	chr9	88588614	534110	IYD	+	-14846	74884	-0.936442	1.97532	7.65946	0.00564753	0.682838
chr8-56742180	chr8	56742180	508893	TLE4	+	-904799	155057	0.848584	2.36155	7.65619	0.0056578	0.682838
chr3-64418496	chr3	64418496	281278	ADGRL2	-	1063331	710761	-0.726287	3.43947	7.64074	0.00570645	0.686081
chr23-52483391	chr23	52483391	506141	IRF4	-	419685	12722	0.983091	3.03457	7.62675	0.00575089	0.688795
chr29-19439672	chr29	19439672	533729	PAK1	+	-755344	95914	-0.824167	2.47047	7.61365	0.00579281	0.689854
chr6-18003189	chr6	18003189	505603	RPL34	-	171422	3884	-1.18632	2.56265	7.60081	0.0058342	0.689854
chr29-7290062	chr29	7290062	352958	CTSC	+	143420	39835	0.975504	2.0099	7.59814	0.00584286	0.689854
chr1-5278058	chr1	5278058	533760	GRIK1	+	169727	467793	1.4783	1.65472	7.58602	0.00588227	0.689854
chr27-28469826	chr27	28469826	535350	TTI2	-	42617	11216	1.45271	1.17603	7.57817	0.00590794	0.689854
chr14-290849	chr14	290849	513585	C14H8orf33	+	1196500	2070	-1.03179	2.92431	7.57322	0.0059242	0.689854
chr8-56795145	chr8	56795145	508893	TLE4	+	-957764	155057	0.841437	2.39319	7.57059	0.00593282	0.689854
chr21-2116479	chr21	2116479	533136	UBE3A	-	-293714	63385	-1.56065	1.8705	7.56671	0.00594562	0.689854
chr21-2106055	chr21	2106055	533136	UBE3A	-	-304138	63385	-0.887314	2.83994	7.55948	0.00596953	0.689854
chr25-4827440	chr25	4827440	521304	RBFOX1	+	589824	1269539	0.495802	5.44702	7.55535	0.00598321	0.689854
chr23-48066794	chr23	48066794	529312	SSR1	+	-213001	18141	-0.395547	4.86294	7.55011	0.00600063	0.689854
chr15-26596748	chr15	26596748	529873	CADM1	-	145218	350202	1.00456	3.23139	7.53585	0.00604831	0.692806
chr8-88379168	chr8	88379168	515515	SYK	-	-150294	106042	0.855496	2.43341	7.48462	0.00622282	0.696028
chr25-30343745	chr25	30343745	505622	GALNT17	-	519464	432482	-0.45489	4.02533	7.47169	0.00626767	0.696028
chr25-30290854	chr25	30290854	505622	GALNT17	-	466573	432482	-0.824393	2.60834	7.46871	0.00627805	0.696028
chr19-48370	chr19	48370	535917	CA10	-	-1424924	847050	1.98063	1.83761	7.46006	0.0063083	0.696028
chrX-30979689	chrX	30979689	613334	FMR1NB	+	10051	39521	-0.380011	5.02111	7.45603	0.00632242	0.696028
chr16-10115551	chr16	10115551	613499	R3HDM2	-	601365	2727	1.15058	2.25703	7.44396	0.00636498	0.696028
chr12-39476840	chr12	39476840	506696	PSPC1	+	-2947209	50141	-1.00831	2.63114	7.42326	0.00643861	0.696028
chr4-28967291	chr4	28967291	536286	ITGB8	+	157290	91700	0.938639	3.03887	7.42147	0.00644501	0.696028
chr1-144091396	chr1	144091396	517889	TFF3	-	20325	3782	-1.19742	2.27975	7.41737	0.00645971	0.696028
chr7-93165390	chr7	93165390	541123	ARRDC3	-	-87704	12679	-0.838901	2.41558	7.39658	0.00653479	0.696028
chr4-28961525	chr4	28961525	536286	ITGB8	+	163056	91700	-0.400743	4.37946	7.39652	0.00653503	0.696028
chr15-26586203	chr15	26586203	529873	CADM1	-	134673	350202	-2.04748	2.55842	7.39552	0.00653865	0.696028
chr8-56830596	chr8	56830596	508893	TLE4	+	-993215	155057	-1.22163	2.82537	7.39296	0.00654798	0.696028
chr5-97145830	chr5	97145830	530502	GSG1	+	93327	19468	1.18705	2.76511	7.38046	0.00659364	0.696028
chr16-63168077	chr16	63168077	618245	ACBD6	-	40024	197594	0.97967	2.06161	7.37974	0.00659625	0.696028
chr18-11448705	chr18	11448705	768078	FAM92B	-	240482	11840	-0.917371	2.21266	7.3707	0.00662951	0.696028
chr16-63173766	chr16	63173766	618245	ACBD6	-	45713	197594	0.488696	5.14122	7.36937	0.00663441	0.696028
chr26-40482838	chr26	40482838	508557	SEC23IP	+	-136298	34150	-0.648823	4.31276	7.36727	0.00664216	0.696028
chr6-27297262	chr6	27297262	538668	TSPAN5	+	36217	179391	0.796125	3.97775	7.36543	0.00664897	0.696028
chr22-53678738	chr22	53678738	539002	CCR2	-	64415	1113	1.19771	2.06209	7.36188	0.00666212	0.696028
chr7-89223309	chr7	89223309	282032	RASA1	+	57693	110376	0.413167	5.38701	7.35873	0.00667378	0.696028
chr7-51293451	chr7	51293451	540009	GFRA3	-	-14752	29260	-1.62057	2.0764	7.3475	0.00671562	0.696028
chr8-56735398	chr8	56735398	508893	TLE4	+	-898017	155057	0.932318	1.97847	7.34702	0.00671739	0.696028
chr29-19404533	chr29	19404533	533729	PAK1	+	-720205	95914	0.18452	7.54036	7.33282	0.00677067	0.696028
chr7-12142318	chr7	12142318	338065	NDUFB7	+	183044	4391	-0.7544	2.5979	7.33198	0.00677385	0.696028
chr27-28729095	chr27	28729095	510037	RNF122	-	-218200	497663	-0.838253	2.94247	7.33145	0.00677583	0.696028
chr8-83249199	chr8	83249199	281554	TSPY	-	-4359	10737	0.870084	2.20524	7.32747	0.00679087	0.696028
chr6-18008659	chr6	18008659	505603	RPL34	-	176892	3884	0.627603	3.15657	7.3244	0.00680245	0.696028
chr17-50850752	chr17	50850752	768254	ZNF280BY	+	400787	10990	-1.03548	1.75795	7.31691	0.00683088	0.696028
chr23-48067049	chr23	48067049	529312	SSR1	+	-213256	18141	-0.707245	2.8153	7.31653	0.00683233	0.696028
chr8-56723134	chr8	56723134	508893	TLE4	+	-885753	155057	-0.496553	3.74279	7.30777	0.0068657	0.696028
chrX-19160861	chrX	19160861	614260	ZNF75D	-	60738	287829	1.2198	1.4415	7.30512	0.00687582	0.696028
chr25-19009570	chr25	19009570	538444	SET	+	131627	1393	0.541182	4.02581	7.30052	0.00689347	0.696028
chr7-34811891	chr7	34811891	493643	HSD17B4	-	-951716	101009	0.721943	2.76299	7.29599	0.00691085	0.696028
chr28-43064368	chr28	43064368	539941	MAPK8	+	96429	35399	1.24601	1.51643	7.29239	0.00692473	0.696028
chr27-28708547	chr27	28708547	510037	RNF122	-	-238748	497663	0.663091	3.95775	7.28559	0.00695101	0.696028
chr4-66527117	chr4	66527117	615645	ZNRF2	-	73179	91362	0.965601	2.42784	7.27858	0.00697818	0.696028
chr8-56768781	chr8	56768781	508893	TLE4	+	-931400	155057	0.921151	3.49963	7.27536	0.00699067	0.696028
chr9-53575722	chr9	53575722	615440	NDUFAF4	+	97719	8659	0.84283	2.35781	7.27351	0.00699788	0.696028
chr9-4736	chr9	4736	613326	PTP4A1	+	502839	9640	0.813605	2.28258	7.26937	0.00701406	0.696028
chr25-32373904	chr25	32373904	493779	RN18S1	+	7036	65309	0.377025	5.42619	7.2684	0.00701783	0.696028
chr7-110035988	chr7	110035988	100313444	MIR2465	-	-70911	80	-0.521062	3.7676	7.26669	0.00702452	0.696028
chr4-98731048	chr4	98731048	529920	LRGUK	+	-91628	152361	0.37997	4.69993	7.26114	0.00704625	0.696028
chr11-10819460	chr11	10819460	508944	DUSP11	+	17052	15939	-1.03133	3.5446	7.26053	0.00704867	0.696028
chr3-8111801	chr3	8111801	510399	CFAP126	+	49070	32557	0.848671	2.41685	7.21369	0.00723494	0.700085
chrX-28506840	chrX	28506840	102465288	MIR6526-3	+	1504	79	0.891949	2.64421	7.20908	0.00725356	0.700085
chr28-39338697	chr28	39338697	404143	GHITM	+	96849	13419	-1.04627	1.45777	7.20865	0.0072553	0.700085
chr3-95023660	chr3	95023660	511254	NRDC	+	-2815	102358	-0.419935	4.32158	7.20669	0.00726324	0.700085
chr27-28584809	chr27	28584809	535350	TTI2	-	157600	11216	1.40064	2.21902	7.20514	0.00726952	0.700085
chr8-75856752	chr8	75856752	531838	CHRNA2	-	-32037	17456	-0.715791	2.7153	7.20439	0.00727256	0.700085
chr8-56718375	chr8	56718375	508893	TLE4	+	-880994	155057	-0.990193	3.55619	7.19532	0.0073094	0.700085
chr27-28691295	chr27	28691295	510037	RNF122	-	-256000	497663	-0.770804	4.34887	7.18415	0.00735505	0.700085
chr25-30302280	chr25	30302280	505622	GALNT17	-	477999	432482	0.72056	3.58977	7.17676	0.0073854	0.700085
chr23-19999201	chr23	19999201	282311	PLA2G7	-	54150	37894	-0.838112	3.20176	7.17113	0.0074086	0.700085
chr15-26569801	chr15	26569801	529873	CADM1	-	118271	350202	-1.43729	2.68575	7.16824	0.00742056	0.700085
chr4-28978486	chr4	28978486	536286	ITGB8	+	146095	91700	0.437239	4.21973	7.16814	0.00742095	0.700085
chr29-19443777	chr29	19443777	533729	PAK1	+	-759449	95914	0.651106	2.82528	7.16599	0.00742987	0.700085
chr6-17994435	chr6	17994435	505603	RPL34	-	162668	3884	0.86776	2.11717	7.16184	0.00744706	0.700085
chr27-37626870	chr27	37626870	534094	INTS10	-	105736	33473	0.958259	2.31841	7.15694	0.00746743	0.700085
chr11-80484966	chr11	80484966	505949	RDH14	+	-223077	4915	-0.806669	2.2129	7.1552	0.00747471	0.700085
chr4-120644625	chr4	120644625	790124	VIPR2	-	148542	69082	-0.623341	4.46985	7.15236	0.00748652	0.700085
chr15-82596849	chr15	82596849	613525	SELENOH	+	-223271	1639	-1.13364	2.31331	7.15158	0.0074898	0.700085
chr2-124756976	chr2	124756976	535675	PTPRU	-	-149920	87321	-1.54732	1.9912	7.13171	0.00757325	0.700718
chr14-576421	chr14	576421	513585	C14H8orf33	+	910928	2070	0.664537	5.2122	7.12365	0.00760737	0.700718
chr13-886425	chr13	886425	287026	PLCB1	+	-97057	906549	-0.985581	1.89339	7.12213	0.00761384	0.700718
chr8-56719360	chr8	56719360	508893	TLE4	+	-881979	155057	1.36734	2.25525	7.12184	0.00761506	0.700718
chr3-82873822	chr3	82873822	510138	ALG6	-	328638	58318	0.814984	2.51973	7.11911	0.00762667	0.700718
chr4-35258683	chr4	35258683	536417	SEMA3D	+	304855	226359	0.815198	2.23319	7.11584	0.0076406	0.700718
chrX-100097531	chrX	100097531	540426	MSN	-	-64923	92050	-1.38466	2.4128	7.1131	0.00765229	0.700718
chr24-24952144	chr24	24952144	517316	KLHL14	+	-278188	113802	-1.63262	2.56348	7.10733	0.00767693	0.700937
chr8-56724082	chr8	56724082	508893	TLE4	+	-886701	155057	0.871059	2.57964	7.09227	0.00774171	0.70257
chr7-12079442	chr7	12079442	338065	NDUFB7	+	245920	4391	0.793616	2.41047	7.09155	0.00774481	0.70257
chr27-6858141	chr27	6858141	767917	SPCS3	+	-105136	49527	0.775523	2.85272	7.08764	0.00776173	0.70257
chr17-51378324	chr17	51378324	785023	PRAME	-	-2040	5507	-1.04887	1.67862	7.07983	0.00779563	0.703098
chr24-30713891	chr24	30713891	784587	KCTD1	+	-28348	102623	-0.571954	3.42373	7.07603	0.0078122	0.703098
chr14-216003	chr14	216003	513585	C14H8orf33	+	1271346	2070	-0.506064	4.16387	7.05626	0.00789886	0.705044
chr21-19880516	chr21	19880516	509816	MRPS11	+	-12816	31012	-1.55116	2.82887	7.04226	0.00796084	0.705044
chr3-119103482	chr3	119103482	540060	TWIST2	+	-472865	59911	1.94219	2.15048	7.03592	0.0079891	0.705044
chr3-1019389	chr3	1019389	539387	MPZL1	-	6655	81860	0.741318	2.91734	7.03571	0.00799	0.705044
chr9-53581668	chr9	53581668	615440	NDUFAF4	+	91773	8659	-0.812521	2.61284	7.03515	0.00799251	0.705044
chr4-27706088	chr4	27706088	782170	TWIST1	-	-149232	1995	-0.559577	4.92251	7.03402	0.00799757	0.705044
chr8-74721379	chr8	74721379	508045	PPP2R2A	+	113249	78705	-1.2905	2.89627	7.02287	0.00804752	0.705044
chr10-96712257	chr10	96712257	100313403	MIR2293	-	-745426	72	0.327634	6.4211	7.01873	0.00806613	0.705044
chr1-5258364	chr1	5258364	533760	GRIK1	+	189421	467793	-0.988967	2.49734	7.01606	0.00807819	0.705044
chr4-27740281	chr4	27740281	782170	TWIST1	-	-115039	1995	-1.95226	1.97788	7.00849	0.00811243	0.705044
chr22-37881792	chr22	37881792	768326	SNTN	-	-2278	16369	-1.21615	2.47645	7.00504	0.00812807	0.705044
chr15-26577355	chr15	26577355	529873	CADM1	-	125825	350202	-0.802059	2.58464	7.00313	0.00813672	0.705044
chr28-11164865	chr28	11164865	280965	ZP4	-	493488	7268	-0.51658	3.69897	6.98873	0.00820245	0.705044
chr27-28932839	chr27	28932839	510037	RNF122	-	-14456	497663	0.690711	2.74365	6.98597	0.00821512	0.705044
chr8-23184336	chr8	23184336	618946	IFNB3	+	-6474	638	0.803446	2.31013	6.9814	0.00823613	0.705044
chr14-1361603	chr14	1361603	513585	C14H8orf33	+	125746	2070	-0.427571	5.44653	6.97619	0.00826011	0.705044
chr28-31994978	chr28	31994978	514949	COMTD1	-	821936	2078	1.55176	2.15871	6.97366	0.0082718	0.705044
chr7-89222375	chr7	89222375	282032	RASA1	+	58627	110376	0.219828	6.23202	6.96952	0.00829098	0.705044
chr9-20860711	chr9	20860711	282150	BCKDHB	+	-897497	371948	0.929258	2.57202	6.96839	0.00829622	0.705044
chr27-10382778	chr27	10382778	511615	TENM3	+	1974077	453697	-1.24476	2.02335	6.96761	0.00829981	0.705044
chrX-14123678	chrX	14123678	513415	SLC25A14	+	79969	40127	0.712707	2.87938	6.96674	0.00830385	0.705044
chr22-53653727	chr22	53653727	539002	CCR2	-	39404	1113	-0.860897	3.11329	6.93429	0.00845588	0.716022
chr27-28595418	chr27	28595418	535350	TTI2	-	168209	11216	1.87132	1.96968	6.92141	0.00851697	0.716641
chrX-19171768	chrX	19171768	614260	ZNF75D	-	71645	287829	-1.06065	2.20898	6.91993	0.00852401	0.716641
chr17-37121561	chr17	37121561	782831	FSTL5	+	27911	878129	0.432412	5.38948	6.9165	0.0085404	0.716641
chr3-13915951	chr3	13915951	511219	LRRC71	-	-69591	12420	-0.583619	3.34553	6.90945	0.00857415	0.716641
chr11-107285431	chr11	107285431	282255	IFITM3	+	-24686	974	0.814225	3.46142	6.90886	0.00857694	0.716641
chr11-65323532	chr11	65323532	282224	ETAA1	+	489768	13462	0.867747	2.49998	6.90161	0.00861184	0.717653
chr24-24864135	chr24	24864135	517316	KLHL14	+	-190179	113802	-1.76455	3.14548	6.88618	0.00868645	0.721961
chr1-5238213	chr1	5238213	538761	CLDN8	+	-202343	1992	-0.51018	4.43762	6.87782	0.00872721	0.72344
chr1-11269931	chr1	11269931	100313006	MIR155	-	1042592	63	0.982603	1.90096	6.85578	0.00883551	0.726717
chr8-24896308	chr8	24896308	787914	RPS6	+	31161	3323	0.761687	2.79487	6.85511	0.0088388	0.726717
chr9-53587931	chr9	53587931	615440	NDUFAF4	+	85510	8659	-1.07061	2.47314	6.84758	0.00887615	0.726717
chrX-30972852	chrX	30972852	613334	FMR1NB	+	16888	39521	0.62917	3.0045	6.84618	0.00888312	0.726717
chr27-28930246	chr27	28930246	510037	RNF122	-	-17049	497663	1.07783	1.87748	6.83988	0.00891446	0.726717
chr27-28656951	chr27	28656951	535350	TTI2	-	229742	11216	-0.82722	2.17685	6.83642	0.00893176	0.726717
chr1-57220972	chr1	57220972	522055	TMPRSS7	+	6981	40965	0.29052	5.84939	6.83616	0.00893307	0.726717
chr11-65323611	chr11	65323611	282224	ETAA1	+	489689	13462	-1.10885	2.49863	6.83202	0.00895379	0.726717
chr8-74487100	chr8	74487100	100313446	MIR2404-2	-	112641	67	-1.09805	1.75823	6.82792	0.00897437	0.726717
chr16-63247369	chr16	63247369	100498846	MIR669	-	7738	64	-0.905038	3.79142	6.82098	0.0090093	0.72701
chr14-1074038	chr14	1074038	513585	C14H8orf33	+	413311	2070	-0.739173	2.39978	6.81804	0.00902415	0.72701
chr4-98749618	chr4	98749618	529920	LRGUK	+	-110198	152361	0.836061	3.28021	6.80454	0.00909261	0.729026
chrX-146839532	chrX	146839532	617253	PUDP	+	-63925	67509	0.776999	2.36717	6.7966	0.00913315	0.729026
chr2-66269262	chr2	66269262	100498823	MIR2904-2	+	3796	70	0.512221	4.16568	6.78632	0.00918592	0.729026
chr3-95026062	chr3	95026062	511254	NRDC	+	-5217	102358	-0.697746	3.59365	6.78491	0.00919316	0.729026
chr1-144082059	chr1	144082059	517889	TFF3	-	10988	3782	-1.04988	3.13023	6.78196	0.00920838	0.729026
chr11-107285365	chr11	107285365	282255	IFITM3	+	-24620	974	-0.716188	4.71734	6.77452	0.00924686	0.729026
chr7-89223334	chr7	89223334	282032	RASA1	+	57668	110376	0.342344	5.38737	6.76978	0.00927142	0.729026
chr4-120644396	chr4	120644396	790124	VIPR2	-	148313	69082	-1.16669	2.5103	6.7695	0.00927289	0.729026
chr4-41496066	chr4	41496066	281790	GNAI1	-	229914	105995	-0.826834	2.21608	6.7673	0.00928434	0.729026
chr15-82601777	chr15	82601777	613525	SELENOH	+	-228199	1639	0.432471	4.16042	6.76591	0.00929156	0.729026
chr7-71961158	chr7	71961158	538540	CLINT1	-	482132	57082	0.762917	2.45019	6.76357	0.00930377	0.729026
chr8-74710398	chr8	74710398	508045	PPP2R2A	+	124230	78705	1.54935	2.57144	6.75745	0.00933571	0.729714
chr7-12142343	chr7	12142343	338065	NDUFB7	+	183019	4391	-0.884349	2.60778	6.7475	0.00938789	0.731976
chr25-32373902	chr25	32373902	493779	RN18S1	+	7038	65309	0.355534	5.42596	6.74241	0.00941474	0.732257
chr4-66531522	chr4	66531522	615645	ZNRF2	-	77584	91362	-0.422304	5.30167	6.73554	0.00945106	0.733267
chr2-146803	chr2	146803	538526	LGSN	+	91290	67076	1.33014	1.91665	6.73116	0.00947428	0.733267
chr1-57473548	chr1	57473548	534910	CD200	+	94982	22549	1.06306	2.76404	6.72498	0.00950718	0.73401
chr8-10198003	chr8	10198003	509082	ZNF395	+	-9832	58404	-0.65712	2.73936	6.71521	0.00955942	0.734968
chr7-12123415	chr7	12123415	338065	NDUFB7	+	201947	4391	-0.533158	4.35853	6.70651	0.00960616	0.734968
chr14-483222	chr14	483222	513585	C14H8orf33	+	1004127	2070	0.558727	3.34593	6.70623	0.00960764	0.734968
chr19-61926556	chr19	61926556	286883	MAP2K6	-	111583	106205	-1.06274	2.70938	6.70199	0.00963054	0.734968
chr9-39623021	chr9	39623021	541240	SLC16A10	-	-136887	112395	1.85956	2.34478	6.70093	0.00963625	0.734968
chr14-40407654	chr14	40407654	536186	CRISPLD1	+	13342	50470	1.1812	2.88817	6.69382	0.00967478	0.736125
chr4-27732297	chr4	27732297	782170	TWIST1	-	-123023	1995	-0.556304	3.50906	6.67431	0.00978125	0.737519
chr3-85604907	chr3	85604907	615371	NFIA	-	437060	418194	0.453447	4.42368	6.66884	0.00981128	0.737519
chr8-74790212	chr8	74790212	508045	PPP2R2A	+	44416	78705	-0.987079	1.69726	6.66703	0.0098213	0.737519
chr8-74632504	chr8	74632504	508045	PPP2R2A	+	202124	78705	-0.478987	4.13868	6.66229	0.00984744	0.737519
chr4-41480611	chr4	41480611	281790	GNAI1	-	214459	105995	-0.841162	2.18221	6.65899	0.00986567	0.737519
chr3-121412649	chr3	121412649	613842	PDCD1	-	118174	9932	-0.699438	4.1598	6.65696	0.00987693	0.737519
chr15-26569703	chr15	26569703	529873	CADM1	-	118173	350202	-1.16695	1.914	6.65452	0.00989044	0.737519
chrX-134399628	chrX	134399628	532784	GRPR	-	-244258	37067	-0.487189	5.56921	6.65187	0.0099052	0.737519
chr21-2106063	chr21	2106063	533136	UBE3A	-	-304130	63385	-0.675452	2.83885	6.64771	0.00992834	0.737519
chr6-6632532	chr6	6632532	281972	PDE5A	+	241523	196133	0.917062	2.15353	6.63868	0.00997877	0.737519

## Sheet: Low_5.0XvsLow_CON
	Chr	Locus	EntrezID	Symbol	Strand	Distance	Width	logFC	logCPM	LR	PValue	FDR
chr2-70592892	chr2	70592892	616839	CCDC93	-	563378	100864	4.05944	3.09811	17.8427	2.39939e-05	0.516944
chr28-31999555	chr28	31999555	514949	COMTD1	-	826513	2078	1.36602	3.08396	16.7137	4.34652e-05	0.516944
chr14-583215	chr14	583215	513585	C14H8orf33	+	904134	2070	-1.10581	4.69327	15.4339	8.5443e-05	0.516944
chr7-12096661	chr7	12096661	338065	NDUFB7	+	228701	4391	1.18303	3.58253	15.2942	9.19987e-05	0.516944
chr9-20861029	chr9	20861029	282150	BCKDHB	+	-897815	371948	2.31645	3.28977	15.2334	9.50084e-05	0.516944
chr7-105825825	chr7	105825825	617720	NUDT12	-	780821	14029	2.02575	1.79153	15.1659	9.84655e-05	0.516944
chr19-14077	chr19	14077	535917	CA10	-	-1459217	847050	2.34149	1.94483	14.6887	0.000126807	0.5222
chr27-37602112	chr27	37602112	534094	INTS10	-	80978	33473	-2.69942	1.70887	14.6041	0.000132622	0.5222
chr13-49000406	chr13	49000406	524427	FERMT1	-	334527	48868	-0.93832	3.45057	14.2444	0.000160538	0.561885
chr24-30713604	chr24	30713604	784587	KCTD1	+	-28061	102623	-5.32562	1.95504	13.8645	0.000196471	0.5691
chr13-63820298	chr13	63820298	616164	CHMP4B	+	-3258	32744	0.785089	4.14665	13.7765	0.00020589	0.5691
chr27-23724574	chr27	23724574	540728	ERI1	+	468548	16826	2.61257	2.1274	13.6796	0.0002168	0.5691
chr9-45046731	chr9	45046731	286818	PREP	+	122944	132112	-0.984725	3.45068	13.1265	0.000291153	0.592547
chr9-65873612	chr9	65873612	512152	CEP162	+	241850	95593	-2.7561	3.54332	13.1221	0.000291837	0.592547
chr16-63164088	chr16	63164088	618245	ACBD6	-	36035	197594	-1.22668	2.60289	13.0635	0.000301114	0.592547
chr21-2009019	chr21	2009019	533136	UBE3A	-	-401174	63385	-1.5315	3.98225	13.0058	0.000310531	0.592547
chr22-2877295	chr22	2877295	767932	AZI2	-	69915	40974	-1.6316	1.99816	12.7164	0.000362458	0.592547
chr16-15404	chr16	15404	534797	TMEM183A	+	504281	15227	-1.64953	2.62972	12.6191	0.00038182	0.592547
chr3-82799213	chr3	82799213	510138	ALG6	-	254029	58318	1.56087	2.63026	12.4693	0.000413701	0.592547
chr24-36389157	chr24	36389157	615187	ADCYAP1	+	-273670	4139	2.8371	2.29777	12.3421	0.000442859	0.592547
chr10-59528507	chr10	59528507	790811	BOLA	+	-214732	498	1.26918	3.2704	12.2714	0.000459945	0.592547
chr4-120643542	chr4	120643542	790124	VIPR2	-	147459	69082	1.33026	3.31506	12.1561	0.000489274	0.592547
chr27-35845413	chr27	35845413	282068	SFRP1	-	-98507	43561	0.765373	4.90185	12.145	0.000492189	0.592547
chr5-97133837	chr5	97133837	530502	GSG1	+	105320	19468	0.7949	3.67491	12.132	0.000495652	0.592547
chr25-30371216	chr25	30371216	505622	GALNT17	-	546935	432482	-5.11545	1.90196	12.1267	0.000497044	0.592547
chr10-59521779	chr10	59521779	790811	BOLA	+	-208004	498	1.40694	2.24147	12.0507	0.000517724	0.592547
chr1-144076195	chr1	144076195	517889	TFF3	-	5124	3782	1.74845	2.65972	11.9971	0.000532843	0.592547
chr3-82717414	chr3	82717414	510138	ALG6	-	172230	58318	-1.1203	2.93998	11.846	0.000577859	0.592547
chr27-28652017	chr27	28652017	535350	TTI2	-	224808	11216	-1.26181	2.65649	11.7176	0.000619109	0.592547
chr22-53678738	chr22	53678738	539002	CCR2	-	64415	1113	1.68826	2.06209	11.7045	0.000623507	0.592547
chr14-572438	chr14	572438	513585	C14H8orf33	+	914911	2070	1.49296	2.19006	11.627	0.000650026	0.592547
chr8-24921924	chr8	24921924	787914	RPS6	+	5545	3323	1.79876	2.15704	11.4599	0.000711125	0.592547
chr3-8110306	chr3	8110306	510399	CFAP126	+	50565	32557	1.1739	3.0781	11.4441	0.000717233	0.592547
chr7-12100457	chr7	12100457	338065	NDUFB7	+	224905	4391	1.19956	3.10452	11.3968	0.000735712	0.592547
chr4-66541347	chr4	66541347	615645	ZNRF2	-	87409	91362	1.60962	2.90962	11.3962	0.000735949	0.592547
chr27-28765819	chr27	28765819	510037	RNF122	-	-181476	497663	0.798683	4.79848	11.3032	0.000773724	0.592547
chr3-8104261	chr3	8104261	510399	CFAP126	+	56610	32557	-0.935477	3.46524	11.239	0.000800958	0.592547
chr29-31046137	chr29	31046137	618028	KIRREL3	-	159286	758792	-0.692442	4.42122	11.1639	0.000834023	0.592547
chr16-63171817	chr16	63171817	618245	ACBD6	-	43764	197594	1.47557	2.93042	11.1361	0.000846645	0.592547
chr9-101678221	chr9	101678221	515846	C9H6orf118	-	-287953	24056	-1.17142	2.43929	11.1245	0.000851953	0.592547
chr6-18003530	chr6	18003530	505603	RPL34	-	171763	3884	1.22663	2.57296	11.1112	0.00085807	0.592547
chr13-49005724	chr13	49005724	524427	FERMT1	-	339845	48868	1.00853	2.83221	11.0684	0.000878123	0.592547
chr5-114208195	chr5	114208195	532778	ARFGAP3	-	-133466	49938	1.5805	2.51138	10.918	0.000952326	0.592547
chr27-28934196	chr27	28934196	510037	RNF122	-	-13099	497663	-1.73615	2.88187	10.8666	0.00097912	0.592547
chr8-74630973	chr8	74630973	508045	PPP2R2A	+	203655	78705	1.7629	1.56721	10.8012	0.00101436	0.592547
chr12-26378896	chr12	26378896	540081	MAB21L1	+	-379549	2431	-1.0313	2.93398	10.7944	0.00101808	0.592547
chr7-12142343	chr7	12142343	338065	NDUFB7	+	183019	4391	-1.55751	2.60778	10.7689	0.00103221	0.592547
chr6-18003518	chr6	18003518	505603	RPL34	-	171751	3884	1.25729	2.57423	10.7184	0.00106077	0.592547
chr7-51293690	chr7	51293690	540009	GFRA3	-	-14513	29260	-3.18264	2.07285	10.6773	0.00108458	0.592547
chr21-60904432	chr21	60904432	615103	SERPINA3-3	+	23326	7403	0.765558	3.74088	10.647	0.00110252	0.592547
chr1-116108080	chr1	116108080	281963	P2RY1	-	271812	1651	-1.23097	3.26156	10.6459	0.00110317	0.592547
chr20-48557268	chr20	48557268	541259	CDH10	+	317344	186339	2.73934	2.03809	10.6384	0.00110766	0.592547
chr8-56778647	chr8	56778647	508893	TLE4	+	-941266	155057	0.769989	5.39654	10.5525	0.00116029	0.592547
chr8-10191769	chr8	10191769	509082	ZNF395	+	-3598	58404	-0.873551	3.29066	10.5114	0.00118638	0.592547
chr17-35648179	chr17	35648179	280822	IL2	+	-30109	4794	-0.690969	4.67345	10.4778	0.0012082	0.592547
chr1-153216363	chr1	153216363	507414	PIK3R4	+	17204	86944	2.83678	1.43555	10.4539	0.00122388	0.592547
chr25-19024560	chr25	19024560	538444	SET	+	116637	1393	0.987697	2.86938	10.4499	0.00122657	0.592547
chr16-63181725	chr16	63181725	618245	ACBD6	-	53672	197594	1.4361	3.20926	10.43	0.00123982	0.592547
chr11-107285364	chr11	107285364	282255	IFITM3	+	-24619	974	-0.865937	5.69045	10.4278	0.00124133	0.592547
chr2-100631362	chr2	100631362	510506	CPS1	+	-1873326	140457	-1.2903	2.82442	10.4073	0.00125519	0.592547
chr14-11406924	chr14	11406924	327705	ASAP1	+	-78943	369239	-4.92963	1.78078	10.3728	0.00127884	0.592547
chr4-27740003	chr4	27740003	782170	TWIST1	-	-115317	1995	-1.77407	2.07222	10.3594	0.00128819	0.592547
chr8-74744737	chr8	74744737	508045	PPP2R2A	+	89891	78705	-1.84655	2.05211	10.2912	0.00133666	0.592547
chr3-1045750	chr3	1045750	539387	MPZL1	-	33016	81860	0.807327	3.67796	10.2803	0.0013446	0.592547
chr25-18912702	chr25	18912702	508417	LYRM1	+	-86560	9349	1.36221	3.52196	10.278	0.00134626	0.592547
chr14-290709	chr14	290709	513585	C14H8orf33	+	1196640	2070	1.2218	2.9299	10.2716	0.00135094	0.592547
chr7-105923108	chr7	105923108	617720	NUDT12	-	878104	14029	-0.867252	3.15429	10.2363	0.00137701	0.592547
chr3-82794756	chr3	82794756	510138	ALG6	-	249572	58318	-1.99105	3.05456	10.1803	0.0014195	0.592547
chr10-59483853	chr10	59483853	790811	BOLA	+	-170078	498	-1.98629	4.06938	10.1705	0.00142707	0.592547
chr10-60476559	chr10	60476559	535727	SLC27A2	-	200561	54883	-1.46392	3.922	10.1471	0.00144528	0.592547
chr11-80525072	chr11	80525072	505949	RDH14	+	-263183	4915	0.853119	3.59884	10.0933	0.00148812	0.592547
chr11-80525064	chr11	80525064	505949	RDH14	+	-263175	4915	0.796806	3.59884	10.0754	0.0015026	0.592547
chr28-1894152	chr28	1894152	781044	RHOU	-	-283155	9547	-0.806776	4.22037	10.0751	0.00150287	0.592547
chr14-492024	chr14	492024	513585	C14H8orf33	+	995325	2070	0.423344	6.20588	10.0595	0.00151568	0.592547
chr15-26569703	chr15	26569703	529873	CADM1	-	118173	350202	-2.12285	1.914	10.0323	0.00153817	0.592547
chr15-76741954	chr15	76741954	509058	CRY2	+	11631	37194	1.45787	1.92384	10.0238	0.00154534	0.592547
chr11-74284663	chr11	74284663	540033	DNAJC27	+	34813	37947	-1.52299	2.87838	10.0186	0.00154964	0.592547
chr7-66892885	chr7	66892885	529618	GRIA1	+	-129617	346395	1.68921	3.29791	9.99215	0.00157209	0.592547
chr17-35646069	chr17	35646069	280822	IL2	+	-27999	4794	0.478874	5.65286	9.99078	0.00157326	0.592547
chr27-28702598	chr27	28702598	510037	RNF122	-	-244697	497663	-1.02392	2.64238	9.97974	0.00158272	0.592547
chr3-8110910	chr3	8110910	510399	CFAP126	+	49961	32557	1.36112	3.53428	9.96496	0.00159547	0.592547
chr14-491748	chr14	491748	513585	C14H8orf33	+	995601	2070	1.10201	3.7921	9.93519	0.00162149	0.592547
chr21-2093161	chr21	2093161	533136	UBE3A	-	-317032	63385	0.867589	3.15526	9.9302	0.00162589	0.592547
chr22-37932588	chr22	37932588	768326	SNTN	-	48518	16369	1.81496	2.12347	9.89628	0.00165613	0.592547
chr4-66525723	chr4	66525723	615645	ZNRF2	-	71785	91362	0.817188	3.60884	9.86638	0.00168327	0.592547
chr7-105881339	chr7	105881339	617720	NUDT12	-	836335	14029	-4.76281	3.11261	9.84048	0.00170713	0.592547
chr10-94507792	chr10	94507792	614959	SEL1L	-	542656	64516	0.690818	4.03011	9.83633	0.00171098	0.592547
chr17-35648271	chr17	35648271	280822	IL2	+	-30201	4794	1.30594	2.12198	9.82166	0.00172469	0.592547
chrX-19158293	chrX	19158293	614260	ZNF75D	-	58170	287829	-1.24938	3.03048	9.8171	0.00172896	0.592547
chr4-41466410	chr4	41466410	281790	GNAI1	-	200258	105995	-1.35017	1.79992	9.80267	0.00174259	0.592547
chr28-11371653	chr28	11371653	280965	ZP4	-	700276	7268	-1.28708	3.01297	9.80141	0.00174378	0.592547
chr4-98749133	chr4	98749133	529920	LRGUK	+	-109713	152361	1.92632	2.57354	9.78082	0.00176342	0.592547
chr2-54121880	chr2	54121880	520327	KYNU	-	157755	119971	-1.36266	1.87132	9.7696	0.00177421	0.592547
chr29-46590799	chr29	46590799	515218	PPP6R3	+	41583	84410	-1.59641	4.43849	9.76705	0.00177667	0.592547
chr16-66305396	chr16	66305396	522344	RGL1	+	-34912	171383	1.32098	2.39661	9.75635	0.00178705	0.592547
chr8-36097777	chr8	36097777	767934	DMAC1	-	-1195002	940	1.64008	1.66743	9.64841	0.00189516	0.597113
chr8-56720498	chr8	56720498	508893	TLE4	+	-883117	155057	-0.941255	3.10468	9.63973	0.00190413	0.597113
chr5-114224155	chr5	114224155	532778	ARFGAP3	-	-117506	49938	-1.70069	1.83	9.6249	0.00191957	0.597113
chr24-56951086	chr24	56951086	414349	ST8SIA3	+	174775	8212	0.972206	4.77634	9.61357	0.00193145	0.597113
chr3-82832807	chr3	82832807	510138	ALG6	-	287623	58318	-3.01413	2.79077	9.59936	0.00194645	0.597113
chr29-19414668	chr29	19414668	533729	PAK1	+	-730340	95914	-0.920382	3.16114	9.58198	0.00196497	0.597113
chr9-53569230	chr9	53569230	615440	NDUFAF4	+	104211	8659	1.82317	1.75263	9.56433	0.00198395	0.597113
chr29-7290062	chr29	7290062	352958	CTSC	+	143420	39835	1.35354	2.0099	9.55208	0.00199723	0.597113
chr5-53755577	chr5	53755577	614573	SLC16A7	-	-459222	226902	-4.72868	2.46664	9.55102	0.00199838	0.597113
chr6-45775257	chr6	45775257	512327	DHX15	-	91670	53973	1.34831	2.34458	9.52423	0.00202776	0.597113
chr22-37880774	chr22	37880774	768326	SNTN	-	-3296	16369	-0.995602	2.63477	9.50797	0.00204582	0.597113
chrX-28506886	chrX	28506886	102465288	MIR6526-3	+	1458	79	-1.35722	2.27932	9.50365	0.00205063	0.597113
chr18-30854098	chr18	30854098	521039	CDH8	-	991145	321401	-4.81052	1.59713	9.48358	0.00207319	0.597113
chr7-71935959	chr7	71935959	538540	CLINT1	-	456933	57082	1.53798	2.11687	9.45713	0.0021033	0.597113
chr4-95734589	chr4	95734589	508844	MKLN1	+	73172	208998	1.14824	3.31059	9.45555	0.00210512	0.597113
chr28-1894256	chr28	1894256	781044	RHOU	-	-283051	9547	-0.784739	4.21749	9.43074	0.00213379	0.597113
chr8-56775428	chr8	56775428	508893	TLE4	+	-938047	155057	1.00478	3.78054	9.42885	0.00213598	0.597113
chr14-11406937	chr14	11406937	327705	ASAP1	+	-78956	369239	2.92061	1.74514	9.40632	0.00216238	0.597113
chr9-53590629	chr9	53590629	615440	NDUFAF4	+	82812	8659	1.47357	2.37586	9.39344	0.00217763	0.597113
chr8-74675516	chr8	74675516	508045	PPP2R2A	+	159112	78705	1.0703	3.95005	9.3915	0.00217994	0.597113
chr8-56724082	chr8	56724082	508893	TLE4	+	-886701	155057	1.18884	2.57964	9.3442	0.00223693	0.607133
chr8-74506756	chr8	74506756	100313446	MIR2404-2	-	132297	67	1.24142	2.98445	9.3294	0.00225507	0.607133
chr4-41471208	chr4	41471208	281790	GNAI1	-	205056	105995	-1.32733	2.16893	9.27794	0.0023193	0.616184
chr25-30307826	chr25	30307826	505622	GALNT17	-	483545	432482	-1.8882	1.57063	9.24922	0.00235596	0.616184
chrX-19154783	chrX	19154783	614260	ZNF75D	-	54660	287829	1.18385	2.35263	9.24105	0.00236649	0.616184
chr11-74260640	chr11	74260640	540033	DNAJC27	+	58836	37947	-0.870293	3.08793	9.23052	0.00238015	0.616184
chr14-688321	chr14	688321	513585	C14H8orf33	+	799028	2070	2.46765	2.75446	9.22034	0.00239341	0.616184
chr27-37609673	chr27	37609673	534094	INTS10	-	88539	33473	-1.51043	3.6578	9.2107	0.00240605	0.616184
chr9-53619764	chr9	53619764	615440	NDUFAF4	+	53677	8659	-0.561306	5.36908	9.18867	0.00243518	0.618615
chr28-1894246	chr28	1894246	781044	RHOU	-	-283061	9547	-0.792744	4.21996	9.15477	0.0024807	0.620667
chr3-1044631	chr3	1044631	539387	MPZL1	-	31897	81860	-0.828093	3.44597	9.15332	0.00248267	0.620667
chr1-144113855	chr1	144113855	517889	TFF3	-	42784	3782	0.84714	3.24915	9.13007	0.00251443	0.623657
chr22-53659399	chr22	53659399	539002	CCR2	-	45076	1113	-1.02188	2.71714	9.11261	0.00253854	0.62368
chr8-25756716	chr8	25756716	539526	SAXO1	+	-546232	109201	1.58557	2.57688	9.10055	0.00255533	0.62368
chr27-28729107	chr27	28729107	510037	RNF122	-	-218188	497663	-0.975219	2.94246	9.06479	0.00260578	0.62368
chr29-19435884	chr29	19435884	533729	PAK1	+	-751556	95914	-1.59798	1.65213	9.06232	0.0026093	0.62368
chr9-45077191	chr9	45077191	286818	PREP	+	92484	132112	0.960774	3.41904	9.05275	0.00262299	0.62368
chr8-110674116	chr8	110674116	538990	BRINP1	-	68339	196446	-1.32251	2.60497	9.04557	0.00263332	0.62368
chr14-2297006	chr14	2297006	512526	PYCR3	+	4581	7513	-2.44014	2.73555	9.01406	0.0026791	0.625819
chr10-49984843	chr10	49984843	282689	ANXA2	+	-124781	44475	-0.300407	7.29318	9.01203	0.00268208	0.625819
chr15-26589292	chr15	26589292	529873	CADM1	-	137762	350202	-1.06716	3.67297	8.96983	0.00274474	0.635731
chr21-2018164	chr21	2018164	533136	UBE3A	-	-392029	63385	-1.48985	3.51285	8.92773	0.00280874	0.645805
chr13-48078063	chr13	48078063	282431	PROKR2	-	162354	7321	0.981452	2.70273	8.89652	0.00285715	0.652176
chr14-499724	chr14	499724	513585	C14H8orf33	+	987625	2070	0.677704	3.97923	8.81057	0.00299491	0.657357
chr4-28976628	chr4	28976628	536286	ITGB8	+	147953	91700	-1.17013	4.75925	8.80709	0.00300063	0.657357
chr9-101678312	chr9	101678312	515846	C9H6orf118	-	-287862	24056	-4.62462	3.02521	8.80386	0.00300594	0.657357
chr10-49986617	chr10	49986617	282689	ANXA2	+	-126555	44475	-1.91487	2.93548	8.7905	0.00302804	0.657357
chr2-70592844	chr2	70592844	616839	CCDC93	-	563330	100864	2.44745	2.20891	8.77925	0.00304677	0.657357
chr1-45735468	chr1	45735468	505171	TFG	+	-246422	32325	-0.959997	3.70188	8.74854	0.0030985	0.657357
chr25-2097	chr25	2097	618296	POLR3K	-	-110797	2728	-1.55312	2.40368	8.73135	0.00312785	0.657357
chr14-553864	chr14	553864	513585	C14H8orf33	+	933485	2070	-1.97241	1.87897	8.71657	0.00315331	0.657357
chr1-153214096	chr1	153214096	507414	PIK3R4	+	19471	86944	0.734365	3.80684	8.71029	0.0031642	0.657357
chr21-1976818	chr21	1976818	533136	UBE3A	-	-433375	63385	-1.0782	2.81068	8.69784	0.00318587	0.657357
chr27-37567318	chr27	37567318	534094	INTS10	-	46184	33473	-2.87176	3.38752	8.69208	0.00319596	0.657357
chr3-8110930	chr3	8110930	510399	CFAP126	+	49941	32557	0.862969	3.53755	8.66368	0.00324616	0.657357
chr27-23696486	chr27	23696486	540728	ERI1	+	496636	16826	-1.52592	1.35419	8.65991	0.00325288	0.657357
chr17-25030933	chr17	25030933	528601	PRAME	+	85982	5188	-1.28133	2.55495	8.65519	0.00326131	0.657357
chrX-100097585	chrX	100097585	540426	MSN	-	-64869	92050	-4.61002	1.79449	8.62931	0.00330797	0.657357
chr7-12133291	chr7	12133291	338065	NDUFB7	+	192071	4391	-3.89854	2.21177	8.61237	0.00333887	0.657357
chr14-527642	chr14	527642	513585	C14H8orf33	+	959707	2070	-1.11045	2.1388	8.58845	0.00338302	0.657357
chr22-53640366	chr22	53640366	539002	CCR2	-	26043	1113	-1.17253	2.86541	8.58759	0.00338461	0.657357
chr27-25156299	chr27	25156299	515461	SARAF	-	-259777	25061	-0.999562	2.52332	8.57714	0.00340409	0.657357
chr3-82795062	chr3	82795062	510138	ALG6	-	249878	58318	-0.993565	4.70991	8.57395	0.00341006	0.657357
chr7-44048307	chr7	44048307	507847	ZNF692	-	69898	8090	1.17543	2.3527	8.55318	0.00344919	0.657357
chr8-110700831	chr8	110700831	538990	BRINP1	-	95054	196446	-1.16141	2.73287	8.54461	0.00346547	0.657357
chr29-19413424	chr29	19413424	533729	PAK1	+	-729096	95914	-1.05488	2.88164	8.54175	0.00347091	0.657357
chr8-74706375	chr8	74706375	508045	PPP2R2A	+	128253	78705	-2.42055	2.40083	8.53808	0.00347791	0.657357
chr14-489811	chr14	489811	513585	C14H8orf33	+	997538	2070	0.882873	4.88877	8.51189	0.00352833	0.657357
chr24-36386433	chr24	36386433	615187	ADCYAP1	+	-270946	4139	-0.74254	4.49158	8.49931	0.00355281	0.657357
chr8-56718320	chr8	56718320	508893	TLE4	+	-880939	155057	-1.29696	3.56969	8.4868	0.00357733	0.657357
chr1-57473479	chr1	57473479	534910	CD200	+	95051	22549	-1.65973	2.75392	8.46131	0.00362781	0.657357
chr27-23707379	chr27	23707379	540728	ERI1	+	485743	16826	1.24231	1.97867	8.43925	0.00367208	0.657357
chr2-124776443	chr2	124776443	535675	PTPRU	-	-130453	87321	-0.638886	4.19056	8.43443	0.00368181	0.657357
chr14-290941	chr14	290941	513585	C14H8orf33	+	1196408	2070	1.26133	3.64866	8.43334	0.00368403	0.657357
chr11-99117343	chr11	99117343	540108	SPTAN1	+	14190	47926	-1.31206	3.21949	8.43148	0.0036878	0.657357
chr16-66304792	chr16	66304792	522344	RGL1	+	-34308	171383	1.49184	2.06331	8.4229	0.00370524	0.657357
chr9-102681836	chr9	102681836	524443	TBXT	-	5814	9327	1.639	2.3276	8.41217	0.00372717	0.657357
chr7-74405866	chr7	74405866	100313305	MIR146A	+	-220831	99	1.06928	2.79273	8.4109	0.00372979	0.657357
chr9-65873248	chr9	65873248	512152	CEP162	+	242214	95593	0.934149	5.50672	8.4095	0.00373266	0.657357
chr6-7022289	chr6	7022289	515768	FABP2	-	-86599	3842	-1.56484	2.72746	8.40611	0.00373962	0.657357
chr2-70593216	chr2	70593216	616839	CCDC93	-	563702	100864	-0.426699	5.24617	8.40106	0.00375002	0.657357
chr2-100647127	chr2	100647127	510506	CPS1	+	-1889091	140457	0.63696	4.33626	8.3997	0.00375283	0.657357
chr8-56779931	chr8	56779931	508893	TLE4	+	-942550	155057	1.29894	2.35732	8.39549	0.00376154	0.657357
chr25-35474744	chr25	35474744	100313184	MIR2388	-	174538	79	-1.117	3.46664	8.38697	0.00377921	0.657357
chr8-56770602	chr8	56770602	508893	TLE4	+	-933221	155057	0.64323	4.17429	8.38479	0.00378374	0.657357
chr3-82805101	chr3	82805101	510138	ALG6	-	259917	58318	1.48798	1.48459	8.38129	0.00379104	0.657357
chr9-53575677	chr9	53575677	615440	NDUFAF4	+	97764	8659	-2.39639	2.393	8.37792	0.00379806	0.657357
chr8-56736419	chr8	56736419	508893	TLE4	+	-899038	155057	-0.754935	3.29822	8.33509	0.00388866	0.66105
chr4-66542705	chr4	66542705	615645	ZNRF2	-	88767	91362	-1.58075	2.66371	8.32492	0.00391048	0.66105
chr16-63175019	chr16	63175019	618245	ACBD6	-	46966	197594	0.940065	3.87757	8.30854	0.00394591	0.66105
chr3-82901093	chr3	82901093	510138	ALG6	-	355909	58318	-0.679509	5.62548	8.28366	0.00400035	0.66105
chr4-95734597	chr4	95734597	508844	MKLN1	+	73164	208998	1.15415	3.31063	8.27611	0.00401701	0.66105
chr1-144078974	chr1	144078974	517889	TFF3	-	7903	3782	-1.60136	3.45927	8.27342	0.00402297	0.66105
chr14-1363318	chr14	1363318	513585	C14H8orf33	+	124031	2070	-1.87337	2.61911	8.26262	0.00404697	0.66105
chr18-11459390	chr18	11459390	768078	FAM92B	-	251167	11840	0.998222	2.95939	8.26183	0.00404874	0.66105
chr27-28753418	chr27	28753418	510037	RNF122	-	-193877	497663	1.0852	2.75175	8.24904	0.00407736	0.66105
chrX-53974558	chrX	53974558	282518	SERPINA7	-	386478	5376	1.63368	1.2993	8.23793	0.0041024	0.66105
chr1-153213957	chr1	153213957	507414	PIK3R4	+	19610	86944	-0.615665	3.99838	8.22676	0.00412772	0.66105
chr21-56307930	chr21	56307930	615161	FRMD5	-	-92970	352498	-1.22713	3.61315	8.22376	0.00413454	0.66105
chr3-82775917	chr3	82775917	510138	ALG6	-	230733	58318	1.43678	2.05221	8.21534	0.00415378	0.66105
chr18-11459397	chr18	11459397	768078	FAM92B	-	251174	11840	1.13915	2.96235	8.21498	0.00415461	0.66105
chr24-30713691	chr24	30713691	784587	KCTD1	+	-28148	102623	-2.35822	1.95907	8.20841	0.00416966	0.66105
chr13-870786	chr13	870786	287026	PLCB1	+	-81418	906549	1.67412	1.81466	8.20707	0.00417274	0.66105
chr19-55420	chr19	55420	535917	CA10	-	-1417874	847050	1.00353	2.92328	8.20559	0.00417615	0.66105
chr8-83257924	chr8	83257924	281554	TSPY	-	4366	10737	-1.26375	2.01886	8.19241	0.00420659	0.661734
chr1-57455533	chr1	57455533	534910	CD200	+	112997	22549	1.65558	1.71381	8.17137	0.00425568	0.661734
chr3-82874317	chr3	82874317	510138	ALG6	-	329133	58318	1.06633	2.33355	8.16359	0.00427397	0.661734
chr14-542613	chr14	542613	513585	C14H8orf33	+	944736	2070	-4.52307	2.7616	8.1631	0.00427513	0.661734
chr28-1893876	chr28	1893876	781044	RHOU	-	-283431	9547	0.289223	6.68574	8.14884	0.00430887	0.661734
chr28-1894234	chr28	1894234	781044	RHOU	-	-283073	9547	-0.734259	4.21996	8.14633	0.00431484	0.661734
chr2-146814	chr2	146814	538526	LGSN	+	91279	67076	-1.42528	2.21376	8.14101	0.00432753	0.661734
chrX-28506974	chrX	28506974	102465288	MIR6526-3	+	1370	79	1.05799	2.26486	8.12784	0.00435906	0.663335
chr27-28584823	chr27	28584823	535350	TTI2	-	157614	11216	-2.09455	2.21902	8.11204	0.00439721	0.665924
chr4-103654256	chr4	103654256	540792	UBN2	+	-59755	94657	1.04667	3.26957	8.0725	0.00449421	0.667049
chr13-49000369	chr13	49000369	524427	FERMT1	-	334490	48868	-0.73852	3.45199	8.07241	0.00449443	0.667049
chr5-114138358	chr5	114138358	515773	CYB5R3	-	113835	15263	-0.572635	4.36763	8.06785	0.00450576	0.667049
chr22-53678608	chr22	53678608	539002	CCR2	-	64285	1113	1.29715	2.71742	8.06281	0.00451831	0.667049
chrX-19155486	chrX	19155486	614260	ZNF75D	-	55363	287829	-0.509503	4.96685	8.05221	0.00454482	0.667049
chr28-39291057	chr28	39291057	404143	GHITM	+	144489	13419	-1.41724	2.09604	8.04507	0.00456277	0.667049
chr4-27740277	chr4	27740277	782170	TWIST1	-	-115043	1995	-1.31893	1.97593	8.03046	0.00459971	0.667049
chr4-28966878	chr4	28966878	536286	ITGB8	+	157703	91700	-2.29317	2.57178	8.03025	0.00460026	0.667049
chr4-41497459	chr4	41497459	281790	GNAI1	-	231307	105995	-0.665871	4.06321	8.02625	0.00461041	0.667049
chr3-82896566	chr3	82896566	510138	ALG6	-	351382	58318	-0.443868	7.18727	8.0239	0.00461641	0.667049
chr24-36388995	chr24	36388995	615187	ADCYAP1	+	-273508	4139	2.09054	2.29777	8.00117	0.00467472	0.66952
chr19-7622	chr19	7622	535917	CA10	-	-1465672	847050	-0.487164	4.82997	7.98794	0.00470899	0.66952
chr21-2018567	chr21	2018567	533136	UBE3A	-	-391626	63385	-0.455909	5.44026	7.98215	0.00472407	0.66952
chr8-74634052	chr8	74634052	508045	PPP2R2A	+	200576	78705	0.877884	2.93106	7.97907	0.00473213	0.66952
chr29-19433137	chr29	19433137	533729	PAK1	+	-748809	95914	0.877638	2.98923	7.97165	0.00475157	0.66952
chr4-27733290	chr4	27733290	782170	TWIST1	-	-122030	1995	-0.902014	2.77092	7.96805	0.00476103	0.66952
chr12-39227430	chr12	39227430	506696	PSPC1	+	-2697799	50141	1.17878	2.2483	7.95823	0.00478693	0.67017
chr21-2018623	chr21	2018623	533136	UBE3A	-	-391570	63385	0.821618	5.44103	7.94938	0.00481039	0.670474
chr11-74281896	chr11	74281896	540033	DNAJC27	+	37580	37947	-1.33339	2.84704	7.92911	0.00486458	0.673222
chr2-6988897	chr2	6988897	521240	WDR75	-	72804	40830	-0.723718	3.74439	7.92603	0.00487285	0.673222
chr4-41479411	chr4	41479411	281790	GNAI1	-	213259	105995	-1.03587	2.55429	7.88853	0.00497494	0.680884
chr3-82901073	chr3	82901073	510138	ALG6	-	355889	58318	-0.726836	5.62592	7.88128	0.00499491	0.680884
chr25-3374	chr25	3374	618296	POLR3K	-	-109520	2728	-1.1231	2.33652	7.88039	0.00499738	0.680884
chr3-694757	chr3	694757	524645	DCAF6	-	-73452	181176	-1.02923	2.62405	7.87411	0.00501476	0.680884
chr1-153216380	chr1	153216380	507414	PIK3R4	+	17187	86944	1.51921	1.42709	7.86066	0.00505219	0.681939
chr7-105921337	chr7	105921337	617720	NUDT12	-	876333	14029	1.49242	1.55306	7.85579	0.00506583	0.681939
chr4-27706140	chr4	27706140	782170	TWIST1	-	-149180	1995	-0.706734	4.63732	7.83904	0.00511297	0.685172
chr9-45046719	chr9	45046719	286818	PREP	+	122956	132112	-0.482571	4.83104	7.82431	0.0051548	0.685172
chr27-10382723	chr27	10382723	511615	TENM3	+	1974132	453697	1.19724	2.05335	7.81718	0.00517518	0.685172
chr9-49987524	chr9	49987524	537223	SIM1	+	173173	68223	0.789497	3.17101	7.8166	0.00517685	0.685172
chr25-18903585	chr25	18903585	508417	LYRM1	+	-77443	9349	-1.48157	2.27421	7.80234	0.00521786	0.685718
chr27-28584843	chr27	28584843	535350	TTI2	-	157634	11216	1.27108	2.17875	7.79105	0.00525057	0.685718
chr8-36075545	chr8	36075545	767934	DMAC1	-	-1217234	940	-2.8212	2.39158	7.7767	0.00529244	0.685718
chr8-24893315	chr8	24893315	787914	RPS6	+	34154	3323	-1.02316	3.9577	7.76013	0.0053412	0.685718
chr14-290603	chr14	290603	513585	C14H8orf33	+	1196746	2070	0.7928	3.0032	7.75378	0.00536002	0.685718
chr4-28966868	chr4	28966868	536286	ITGB8	+	157713	91700	-1.44086	2.55622	7.74466	0.00538715	0.685718
chr24-4402620	chr24	4402620	281110	CYB5A	+	10750	35565	-1.44101	1.99708	7.74048	0.00539965	0.685718
chr4-35245400	chr4	35245400	536417	SEMA3D	+	318138	226359	1.06904	2.28929	7.74004	0.00540095	0.685718
chrX-92604194	chrX	92604194	505725	PAGE4	+	-17152	4193	0.861794	2.94352	7.73681	0.00541063	0.685718
chr7-51292490	chr7	51292490	540009	GFRA3	-	-15713	29260	-1.12953	3.43598	7.73381	0.00541963	0.685718
chr7-58629555	chr7	58629555	787763	GRXCR2	-	-445779	21528	-1.90767	2.0651	7.73354	0.00542044	0.685718
chr14-528451	chr14	528451	513585	C14H8orf33	+	958898	2070	-3.92611	2.53409	7.7246	0.00544734	0.686364
chr19-36588	chr19	36588	535917	CA10	-	-1436706	847050	1.16443	2.01118	7.71715	0.00546986	0.686456
chr28-43073931	chr28	43073931	539941	MAPK8	+	86866	35399	1.05054	2.37615	7.69109	0.00554942	0.691213
chr27-35854567	chr27	35854567	282068	SFRP1	-	-89353	43561	-2.33323	1.9069	7.69036	0.00555164	0.691213
chr8-10197869	chr8	10197869	509082	ZNF395	+	-9698	58404	-2.87018	1.65245	7.67641	0.00559473	0.692005
chr28-31994649	chr28	31994649	514949	COMTD1	-	821607	2078	1.20722	2.15174	7.67409	0.00560194	0.692005
chr14-84346	chr14	84346	513585	C14H8orf33	+	1403003	2070	2.81232	2.51129	7.65101	0.00567404	0.693396
chr20-2063758	chr20	2063758	513244	LCP2	-	-18509	49296	1.06061	2.41442	7.63051	0.00573891	0.693396
chr8-74663435	chr8	74663435	508045	PPP2R2A	+	171193	78705	-0.541042	4.61063	7.62894	0.00574391	0.693396
chr22-53671982	chr22	53671982	539002	CCR2	-	57659	1113	0.778908	3.02752	7.62228	0.00576517	0.693396
chr13-48991626	chr13	48991626	524427	FERMT1	-	325747	48868	1.58994	1.73834	7.62003	0.00577235	0.693396
chr3-13916039	chr3	13916039	511219	LRRC71	-	-69503	12420	-1.8132	2.71446	7.61663	0.00578326	0.693396
chr8-47936150	chr8	47936150	515491	CEMIP2	-	-367843	80958	2.00966	2.2948	7.60359	0.00582522	0.693396
chr3-101456526	chr3	101456526	513050	HPDL	-	121445	1654	1.36203	2.71863	7.59715	0.00584607	0.693396
chr3-64418421	chr3	64418421	281278	ADGRL2	-	1063256	710761	0.937401	3.08949	7.59362	0.00585753	0.693396
chr9-45087537	chr9	45087537	286818	PREP	+	82138	132112	-1.20297	2.79632	7.58376	0.00588963	0.693396
chr1-11274125	chr1	11274125	100313006	MIR155	-	1046786	63	1.53473	1.87043	7.57352	0.00592319	0.693396
chr4-51992492	chr4	51992492	280855	MET	-	-49706	129548	0.78472	2.90871	7.56802	0.0059413	0.693396
chr27-10381547	chr27	10381547	511615	TENM3	+	1975308	453697	-1.6784	2.58507	7.56501	0.00595122	0.693396
chr8-24882784	chr8	24882784	540732	ACER2	-	25881	26857	1.17693	2.31408	7.5643	0.00595358	0.693396
chr3-82866547	chr3	82866547	510138	ALG6	-	321363	58318	-1.00653	2.59166	7.55991	0.00596809	0.693396
chr21-27781257	chr21	27781257	508170	MCEE	-	-124736	8038	-2.01905	2.29624	7.55613	0.00598062	0.693396
chr20-55751887	chr20	55751887	286842	BASP1	-	-270406	55402	-1.28658	2.04579	7.54404	0.0060209	0.693396
chr8-75856581	chr8	75856581	531838	CHRNA2	-	-32208	17456	-0.845261	2.86804	7.53931	0.00603672	0.693396
chr25-18912962	chr25	18912962	508417	LYRM1	+	-86820	9349	-0.977557	3.5486	7.53472	0.00605211	0.693396
chr26-17971369	chr26	17971369	614147	TM9SF3	-	197309	61115	0.742206	5.30497	7.53432	0.00605345	0.693396
chr11-106224871	chr11	106224871	505436	CLIC3	+	4141	4444	1.11601	4.20815	7.51847	0.00610696	0.696286
chr14-483270	chr14	483270	513585	C14H8orf33	+	1004079	2070	-1.26309	3.47374	7.50606	0.00614918	0.696286
chr8-83257793	chr8	83257793	281554	TSPY	-	4235	10737	1.18009	2.01892	7.50214	0.00616257	0.696286
chr24-47070691	chr24	47070691	497020	ST8SIA5	-	118966	67205	3.05797	1.74382	7.50066	0.00616766	0.696286
chr21-56314576	chr21	56314576	615161	FRMD5	-	-86324	352498	-1.0768	2.70506	7.49437	0.00618921	0.696286
chr15-82597137	chr15	82597137	613525	SELENOH	+	-223559	1639	-0.970201	2.76024	7.47387	0.00626007	0.698223
chr6-45765281	chr6	45765281	512327	DHX15	-	81694	53973	1.07062	2.4688	7.471	0.00627008	0.698223
chr14-535376	chr14	535376	513585	C14H8orf33	+	951973	2070	0.675595	3.5925	7.46427	0.00629356	0.698223
chr9-45055734	chr9	45055734	286818	PREP	+	113941	132112	1.40669	2.46594	7.46003	0.0063084	0.698223
chr8-56808412	chr8	56808412	508893	TLE4	+	-971031	155057	1.64706	1.26398	7.4463	0.00635671	0.698223
chr6-18008705	chr6	18008705	505603	RPL34	-	176938	3884	0.74761	3.24775	7.44617	0.00635716	0.698223
chr1-153228307	chr1	153228307	507414	PIK3R4	+	5260	86944	-0.873281	4.01102	7.44492	0.00636159	0.698223
chr3-95025471	chr3	95025471	511254	NRDC	+	-4626	102358	2.33962	1.80914	7.42829	0.00642063	0.702004
chr7-3520823	chr7	3520823	534369	ATP13A1	+	71596	15574	-1.82221	2.27834	7.4227	0.0064406	0.702004
chr8-56790267	chr8	56790267	508893	TLE4	+	-952886	155057	-1.08971	2.37965	7.41637	0.00646332	0.702051
chr27-28930274	chr27	28930274	510037	RNF122	-	-17021	497663	1.74704	1.87748	7.39929	0.00652497	0.706221
chr4-28957385	chr4	28957385	536286	ITGB8	+	167196	91700	-1.0424	2.12163	7.39335	0.00654655	0.706221
chrX-53974482	chrX	53974482	282518	SERPINA7	-	386402	5376	2.58401	1.30868	7.3636	0.00665574	0.712096
chr7-93156262	chr7	93156262	541123	ARRDC3	-	-96832	12679	1.41465	1.8545	7.35893	0.00667305	0.712096
chr1-57484553	chr1	57484553	534910	CD200	+	83977	22549	1.11112	2.76163	7.34953	0.00670804	0.712096
chr14-483154	chr14	483154	513585	C14H8orf33	+	1004195	2070	0.955812	3.34439	7.34762	0.00671516	0.712096
chr11-107287669	chr11	107287669	282255	IFITM3	+	-26924	974	0.452677	5.65583	7.34287	0.00673292	0.712096
chr8-36118228	chr8	36118228	767934	DMAC1	-	-1174551	940	1.87039	2.09872	7.33828	0.00675013	0.712096
chr8-74490857	chr8	74490857	100313446	MIR2404-2	-	116398	67	-1.16861	2.98784	7.32926	0.00678408	0.712096
chr1-153205793	chr1	153205793	507414	PIK3R4	+	27774	86944	-1.12625	2.27333	7.31491	0.00683849	0.712096
chr13-867419	chr13	867419	287026	PLCB1	+	-78051	906549	-0.938407	2.95668	7.29807	0.00690286	0.712096
chr6-17999570	chr6	17999570	505603	RPL34	-	167803	3884	0.912526	3.66596	7.29593	0.00691109	0.712096
chr29-46590879	chr29	46590879	515218	PPP6R3	+	41503	84410	-1.12911	3.90225	7.2826	0.00696256	0.712096
chrX-83157565	chrX	83157565	540666	HDAC8	+	70898	246615	0.488216	5.0283	7.2785	0.0069785	0.712096
chr28-1894286	chr28	1894286	781044	RHOU	-	-283021	9547	-0.618009	4.21997	7.27469	0.0069933	0.712096
chr27-28589608	chr27	28589608	535350	TTI2	-	162399	11216	-1.08547	2.89592	7.27371	0.00699712	0.712096
chr3-64418441	chr3	64418441	281278	ADGRL2	-	1063276	710761	-1.16428	3.44733	7.27159	0.0070054	0.712096
chr18-11460533	chr18	11460533	768078	FAM92B	-	252310	11840	1.37249	1.524	7.26967	0.00701288	0.712096
chr19-61926556	chr19	61926556	286883	MAP2K6	-	111583	106205	-1.55877	2.70938	7.26423	0.00703413	0.712096
chr1-5279698	chr1	5279698	533760	GRIK1	+	168087	467793	0.891169	3.37496	7.26346	0.00703717	0.712096
chr8-110669274	chr8	110669274	538990	BRINP1	-	63497	196446	1.33515	2.58293	7.26197	0.007043	0.712096
chr28-11365753	chr28	11365753	280965	ZP4	-	694376	7268	0.68676	4.05631	7.25939	0.00705314	0.712096
chr17-35646167	chr17	35646167	280822	IL2	+	-28097	4794	-2.73067	2.96193	7.24945	0.00709226	0.712397
chr13-31602801	chr13	31602801	617534	RSU1	-	48375	207354	-1.43088	3.16278	7.24712	0.00710147	0.712397
chr2-54121756	chr2	54121756	520327	KYNU	-	157631	119971	-4.41736	1.82012	7.24144	0.00712397	0.712397
chr1-153213987	chr1	153213987	507414	PIK3R4	+	19580	86944	-0.98178	3.99857	7.22468	0.00719078	0.714656
chr1-5289828	chr1	5289828	533760	GRIK1	+	157957	467793	-0.792866	3.95713	7.2244	0.00719194	0.714656
chr2-27696420	chr2	27696420	616901	CERS6	-	-62503	351007	-0.844445	3.56691	7.18229	0.00736268	0.718083
chr3-82801687	chr3	82801687	510138	ALG6	-	256503	58318	0.967227	2.44284	7.18146	0.00736608	0.718083
chr21-70102914	chr21	70102914	100313421	MIR2284K	-	6344	74	-0.866037	5.82299	7.18139	0.00736638	0.718083
chr27-37614259	chr27	37614259	534094	INTS10	-	93125	33473	1.25183	2.08685	7.18137	0.00736646	0.718083
chr2-124794210	chr2	124794210	535675	PTPRU	-	-112686	87321	-1.80296	2.15535	7.17101	0.00740909	0.718083
chr2-8753378	chr2	8753378	508763	TFPI	+	33015	97613	-0.811398	3.26777	7.15811	0.00746258	0.718083
chr6-7005318	chr6	7005318	515768	FABP2	-	-103570	3842	0.920346	2.63232	7.15758	0.00746477	0.718083
chr24-30713695	chr24	30713695	784587	KCTD1	+	-28152	102623	-2.7121	1.96492	7.15187	0.00748858	0.718083
chr27-37645971	chr27	37645971	534094	INTS10	-	124837	33473	-1.79615	2.12191	7.15041	0.00749468	0.718083
chr27-23711360	chr27	23711360	540728	ERI1	+	481762	16826	1.08117	2.30378	7.14675	0.00751001	0.718083
chr6-7027296	chr6	7027296	515768	FABP2	-	-81592	3842	1.47391	1.67096	7.13684	0.0075516	0.718083
chr9-20860731	chr9	20860731	282150	BCKDHB	+	-897517	371948	-1.94713	2.42435	7.12754	0.00759089	0.718083
chr6-17991666	chr6	17991666	505603	RPL34	-	159899	3884	0.712394	3.82059	7.12714	0.00759257	0.718083
chr19-40487514	chr19	40487514	511007	FBXL20	-	-3735	111838	-1.55483	1.42498	7.12668	0.00759452	0.718083
chr22-37926197	chr22	37926197	768326	SNTN	-	42127	16369	-0.868391	4.96286	7.11874	0.00762822	0.718083
chr2-124794357	chr2	124794357	535675	PTPRU	-	-112539	87321	-1.11696	2.14843	7.11774	0.00763248	0.718083
chr7-110018520	chr7	110018520	100313444	MIR2465	-	-88379	80	0.730611	3.30914	7.11605	0.0076397	0.718083
chr11-80489307	chr11	80489307	505949	RDH14	+	-227418	4915	1.36956	2.4598	7.11211	0.00765651	0.718083
chr8-56788627	chr8	56788627	508893	TLE4	+	-951246	155057	-1.99107	2.03688	7.11139	0.00765955	0.718083
chr28-1893877	chr28	1893877	781044	RHOU	-	-283430	9547	0.412809	5.54229	7.10559	0.0076844	0.718275
chr1-144109747	chr1	144109747	517889	TFF3	-	38676	3782	-1.3546	3.6749	7.09283	0.00773931	0.721268
chr22-53659648	chr22	53659648	539002	CCR2	-	45325	1113	-1.50552	3.11947	7.07521	0.00781579	0.724171
chr8-56754880	chr8	56754880	508893	TLE4	+	-917499	155057	-0.637231	4.48106	7.07505	0.00781645	0.724171
chr8-110667846	chr8	110667846	538990	BRINP1	-	62069	196446	-2.1923	2.44949	7.06105	0.00787778	0.727713
chr21-2018595	chr21	2018595	533136	UBE3A	-	-391598	63385	-1.21585	5.44018	7.03828	0.00797856	0.734867
chr11-105122779	chr11	105122779	100125836	WDR5	+	-196608	13639	0.479914	4.62579	7.02352	0.0080446	0.738106
chr28-1894228	chr28	1894228	781044	RHOU	-	-283079	9547	-0.675867	4.21992	7.0019	0.00814232	0.738106
chr27-23707383	chr27	23707383	540728	ERI1	+	485739	16826	1.08052	1.98062	7.00146	0.0081443	0.738106
chr28-39291077	chr28	39291077	404143	GHITM	+	144469	13419	-1.12332	2.09604	6.99547	0.00817165	0.738106
chr3-1044694	chr3	1044694	539387	MPZL1	-	31960	81860	-0.781827	3.43821	6.96188	0.00832643	0.738106
chr4-36017	chr4	36017	782902	VSTM2A	-	-396230	24433	1.04384	2.71179	6.95811	0.00834401	0.738106
chrX-19179889	chrX	19179889	614260	ZNF75D	-	79766	287829	0.549252	4.63202	6.94743	0.00839399	0.738106
chr27-28856236	chr27	28856236	510037	RNF122	-	-91059	497663	-0.792415	3.19741	6.94151	0.00842181	0.738106
chr7-93162722	chr7	93162722	541123	ARRDC3	-	-90372	12679	-0.811569	3.63913	6.9404	0.00842703	0.738106
chr20-48557262	chr20	48557262	541259	CDH10	+	317350	186339	1.49255	2.03809	6.93963	0.00843064	0.738106
chr7-105903167	chr7	105903167	617720	NUDT12	-	858163	14029	-1.10401	1.88543	6.9281	0.00848516	0.738106
chr8-74589285	chr8	74589285	100313446	MIR2404-2	-	214826	67	1.53612	3.1318	6.91476	0.0085487	0.738106
chr11-70172851	chr11	70172851	780856	YPEL5	-	470622	14194	-1.64084	2.11443	6.90309	0.00860469	0.738106
chr29-19431097	chr29	19431097	533729	PAK1	+	-746769	95914	0.880681	2.73995	6.9	0.00861957	0.738106
chr28-39356791	chr28	39356791	404143	GHITM	+	78755	13419	-2.24053	1.89433	6.89515	0.00864301	0.738106
chr27-26359087	chr27	26359087	505061	WRN	+	-96084	186793	-0.476342	5.03173	6.89286	0.00865406	0.738106
chrX-30972822	chrX	30972822	613334	FMR1NB	+	16918	39521	0.395695	6.52116	6.88962	0.00866976	0.738106
chr14-76357076	chr14	76357076	534407	RIPK2	-	87789	38600	-0.839454	3.1182	6.88087	0.00871232	0.738106
chr6-17991652	chr6	17991652	505603	RPL34	-	159885	3884	-1.34877	3.45573	6.87784	0.00872708	0.738106
chr27-10390711	chr27	10390711	511615	TENM3	+	1966144	453697	-1.73627	1.53767	6.87073	0.00876189	0.738106
chr4-28986905	chr4	28986905	536286	ITGB8	+	137676	91700	-1.06756	2.78443	6.86686	0.00878089	0.738106
chr5-53766636	chr5	53766636	614573	SLC16A7	-	-448163	226902	1.20321	3.03635	6.85697	0.00882961	0.738106
chr15-82600350	chr15	82600350	613525	SELENOH	+	-226772	1639	1.53182	1.89186	6.84975	0.00886538	0.738106
chr4-41471245	chr4	41471245	281790	GNAI1	-	205093	105995	-1.28893	2.17067	6.84305	0.00889866	0.738106
chr8-74605096	chr8	74605096	508045	PPP2R2A	+	229532	78705	-0.965564	2.71637	6.84	0.00891386	0.738106
chr6-18004008	chr6	18004008	505603	RPL34	-	172241	3884	-0.640715	3.8572	6.83029	0.00896246	0.738106
chr5-54081965	chr5	54081965	614573	SLC16A7	-	-132834	226902	-2.06835	1.28343	6.82407	0.00899372	0.738106
chr5-40600622	chr5	40600622	535652	LRRK2	-	-315603	212735	1.13537	2.20289	6.82208	0.00900375	0.738106
chr5-97133868	chr5	97133868	530502	GSG1	+	105289	19468	0.701876	3.67671	6.82111	0.00900865	0.738106
chr4-41477740	chr4	41477740	281790	GNAI1	-	211588	105995	-0.887645	2.54399	6.8177	0.00902586	0.738106
chrX-19172470	chrX	19172470	614260	ZNF75D	-	72347	287829	0.641218	4.30385	6.81637	0.00903262	0.738106
chr8-56741966	chr8	56741966	508893	TLE4	+	-904585	155057	1.55636	2.34359	6.8158	0.0090355	0.738106
chr27-28578874	chr27	28578874	535350	TTI2	-	151665	11216	0.921765	2.84548	6.81234	0.00905301	0.738106
chr25-18918349	chr25	18918349	508417	LYRM1	+	-92207	9349	-1.70856	3.53029	6.81131	0.00905822	0.738106
chr4-28957634	chr4	28957634	536286	ITGB8	+	166947	91700	-1.30973	1.78244	6.80866	0.00907168	0.738106
chr15-26576127	chr15	26576127	529873	CADM1	-	124597	350202	2.46452	1.52392	6.80746	0.0090778	0.738106
chr8-56735572	chr8	56735572	508893	TLE4	+	-898191	155057	-0.907848	2.42112	6.80496	0.00909051	0.738106
chr29-19401764	chr29	19401764	533729	PAK1	+	-717436	95914	-0.911125	2.96216	6.80375	0.00909667	0.738106
chr14-2187531	chr14	2187531	512824	PUF60	+	-22725	12439	-1.0277	2.3758	6.79386	0.00914718	0.738106
chr3-82776994	chr3	82776994	510138	ALG6	-	231810	58318	1.72679	1.93251	6.78656	0.00918467	0.738106
chr8-56770714	chr8	56770714	508893	TLE4	+	-933333	155057	-0.692381	4.16212	6.78208	0.00920777	0.738106
chr20-55751888	chr20	55751888	286842	BASP1	-	-270405	55402	0.958299	2.21499	6.7801	0.009218	0.738106
chr14-576723	chr14	576723	513585	C14H8orf33	+	910626	2070	1.18522	2.13975	6.77676	0.00923522	0.738106
chr5-120021267	chr5	120021267	510646	LMF2	-	645	3974	-0.802915	4.10207	6.77152	0.00926238	0.738106
chr17-35647891	chr17	35647891	280822	IL2	+	-29821	4794	0.726314	5.01506	6.76489	0.00929686	0.738106
chr4-66533578	chr4	66533578	615645	ZNRF2	-	79640	91362	0.863355	2.80339	6.75292	0.00935945	0.738106
chr21-2017997	chr21	2017997	533136	UBE3A	-	-392196	63385	0.706255	3.99156	6.74343	0.00940933	0.738106
chr8-88378717	chr8	88378717	515515	SYK	-	-150745	106042	-4.25508	2.2632	6.73308	0.00946411	0.738106
chr14-7193845	chr14	7193845	615095	KHDRBS3	-	-388895	142224	1.22854	3.06713	6.72965	0.00948233	0.738106
chr27-37609760	chr27	37609760	534094	INTS10	-	88626	33473	-0.844569	3.65779	6.72817	0.00949017	0.738106
chr2-70592883	chr2	70592883	616839	CCDC93	-	563369	100864	1.27251	3.09545	6.7225	0.00952038	0.738106
chr9-41279	chr9	41279	613326	PTP4A1	+	466296	9640	-1.13505	2.66483	6.72118	0.00952745	0.738106
chr24-8669688	chr24	8669688	615687	TMX3	+	78553	37236	-1.01531	4.27598	6.71864	0.00954105	0.738106
chr8-110674092	chr8	110674092	538990	BRINP1	-	68315	196446	-1.06028	2.60118	6.71516	0.00955968	0.738106
chr1-125498593	chr1	125498593	509304	DIPK2A	-	-387062	22658	0.879266	3.42926	6.70233	0.00962869	0.738106
chr4-28960099	chr4	28960099	536286	ITGB8	+	164482	91700	0.451104	4.6356	6.69462	0.0096704	0.738106
chr8-89376344	chr8	89376344	504939	GADD45G	-	-642652	1551	0.446036	5.99416	6.69207	0.00968427	0.738106
chr8-36136620	chr8	36136620	767934	DMAC1	-	-1156159	940	1.10025	1.88716	6.68817	0.00970547	0.738106
chr16-63172149	chr16	63172149	618245	ACBD6	-	44096	197594	-0.667886	3.30601	6.68188	0.00973978	0.738106
chr13-1251028	chr13	1251028	102466661	MIR2285M-1	-	-142998	83	1.32343	1.98765	6.68056	0.009747	0.738106
chr4-27738393	chr4	27738393	782170	TWIST1	-	-116927	1995	-1.33783	2.34049	6.6793	0.00975392	0.738106
chr24-56932788	chr24	56932788	414349	ST8SIA3	+	193073	8212	-4.26915	2.35641	6.67842	0.00975869	0.738106
chr19-57726699	chr19	57726699	789790	BTBD17	+	-9204	4993	-1.32378	1.88998	6.67767	0.0097628	0.738106
chr26-17970106	chr26	17970106	614147	TM9SF3	-	196046	61115	-4.34812	2.22789	6.67746	0.00976395	0.738106
chr8-56744579	chr8	56744579	508893	TLE4	+	-907198	155057	-1.41062	2.74282	6.6733	0.00978677	0.738106
chr20-2063888	chr20	2063888	513244	LCP2	-	-18379	49296	-0.340867	7.17877	6.67325	0.00978703	0.738106
chr1-153228382	chr1	153228382	507414	PIK3R4	+	5185	86944	0.549457	4.00807	6.66886	0.00981117	0.738106
chr25-35464129	chr25	35464129	100313184	MIR2388	-	163923	79	1.27892	2.06143	6.66825	0.00981455	0.738106
chr4-27746935	chr4	27746935	782170	TWIST1	-	-108385	1995	-1.18784	2.70106	6.65937	0.00986356	0.738106
chr23-52483494	chr23	52483494	506141	IRF4	-	419788	12722	-0.899972	3.03549	6.654	0.00989337	0.738106
chr29-19439756	chr29	19439756	533729	PAK1	+	-755428	95914	0.829456	2.58254	6.65021	0.00991439	0.738106
chr4-41490616	chr4	41490616	281790	GNAI1	-	224464	105995	-0.673225	3.7226	6.64978	0.00991682	0.738106
chr15-71060731	chr15	71060731	534309	MSANTD3	+	1405944	9242	-0.530911	4.63817	6.64081	0.00996684	0.738106
chr8-110719649	chr8	110719649	538990	BRINP1	-	113872	196446	1.07695	2.0166	6.63941	0.00997468	0.738106
chr2-70593256	chr2	70593256	616839	CCDC93	-	563742	100864	0.511893	5.6552	6.63571	0.00999541	0.738106

## Sheet: High_CONvsLow_CON
	Chr	Locus	EntrezID	Symbol	Strand	Distance	Width	logFC	logCPM	LR	PValue	FDR
chr17-25048637	chr17	25048637	528601	PRAME	+	68278	5188	1.65555	2.30485	17.015	3.70864e-05	0.392075
chr9-20861029	chr9	20861029	282150	BCKDHB	+	-897815	371948	2.69107	3.28977	16.9879	3.76189e-05	0.392075
chr4-95734597	chr4	95734597	508844	MKLN1	+	73164	208998	1.88434	3.31063	15.3556	8.90589e-05	0.392075
chr11-80525064	chr11	80525064	505949	RDH14	+	-263175	4915	0.983983	3.59884	14.5389	0.000137298	0.392075
chr4-98749133	chr4	98749133	529920	LRGUK	+	-109713	152361	2.7493	2.57354	14.53	0.000137947	0.392075
chr13-870786	chr13	870786	287026	PLCB1	+	-81418	906549	2.54139	1.81466	14.3735	0.000149899	0.392075
chr6-18004008	chr6	18004008	505603	RPL34	-	172241	3884	-0.934002	3.8572	14.1797	0.000166152	0.392075
chr14-583215	chr14	583215	513585	C14H8orf33	+	904134	2070	-1.0839	4.69327	14.0868	0.000174564	0.392075
chr28-39291077	chr28	39291077	404143	GHITM	+	144469	13419	-1.65098	2.09604	14.0263	0.000180267	0.392075
chr17-35648271	chr17	35648271	280822	IL2	+	-30201	4794	1.67826	2.12198	14.0258	0.000180317	0.392075
chr1-116108080	chr1	116108080	281963	P2RY1	-	271812	1651	-1.4458	3.26156	13.8988	0.000192925	0.392075
chr4-30637466	chr4	30637466	514631	CDCA7L	-	-201958	43190	-1.4629	2.59293	13.8041	0.000202894	0.392075
chr14-40407778	chr14	40407778	536186	CRISPLD1	+	13218	50470	1.36959	3.31202	13.7645	0.00020721	0.392075
chr9-53581668	chr9	53581668	615440	NDUFAF4	+	91773	8659	1.43139	2.61284	13.6143	0.00022447	0.392075
chr15-76741954	chr15	76741954	509058	CRY2	+	11631	37194	1.6702	1.92384	13.4035	0.000251156	0.392075
chr3-82874317	chr3	82874317	510138	ALG6	-	329133	58318	1.45268	2.33355	13.3868	0.000253407	0.392075
chr3-82774547	chr3	82774547	510138	ALG6	-	229363	58318	2.93462	1.89685	13.2755	0.000268899	0.392075
chr24-30713604	chr24	30713604	784587	KCTD1	+	-28061	102623	-5.37595	1.95504	13.163	0.000285529	0.392075
chr4-81711937	chr4	81711937	509064	MPLKIP	+	-69456	2043	-0.509841	5.38049	13.1063	0.000294305	0.392075
chr3-82791447	chr3	82791447	510138	ALG6	-	246263	58318	1.34782	2.53937	12.9753	0.00031562	0.392075
chr18-58243563	chr18	58243563	515334	ZNF350	+	-31441	7984	-0.678063	4.93399	12.928	0.000323705	0.392075
chr11-70168806	chr11	70168806	780856	YPEL5	-	466577	14194	-1.97229	1.96745	12.8998	0.00032861	0.392075
chr6-7002384	chr6	7002384	515768	FABP2	-	-106504	3842	-1.72782	1.74444	12.8444	0.000338486	0.392075
chr6-26972039	chr6	26972039	516540	METAP1	-	-7024	53716	-1.69268	4.02782	12.7959	0.000347385	0.392075
chr3-13918260	chr3	13918260	511219	LRRC71	-	-67282	12420	-1.06304	3.53479	12.7841	0.000349585	0.392075
chr4-57414438	chr4	57414438	541075	TMEM168	+	-954707	57807	-2.05811	1.63363	12.6807	0.000369455	0.392075
chrX-19158293	chrX	19158293	614260	ZNF75D	-	58170	287829	-1.45009	3.03048	12.6781	0.000369973	0.392075
chr24-36390828	chr24	36390828	615187	ADCYAP1	+	-275341	4139	1.73041	1.58194	12.6329	0.00037902	0.392075
chr11-80525072	chr11	80525072	505949	RDH14	+	-263183	4915	0.98566	3.59884	12.565	0.000393034	0.392075
chr3-82801687	chr3	82801687	510138	ALG6	-	256503	58318	1.37608	2.44284	12.5646	0.000393115	0.392075
chr2-70593256	chr2	70593256	616839	CCDC93	-	563742	100864	0.761262	5.6552	12.5591	0.000394272	0.392075
chr13-884860	chr13	884860	287026	PLCB1	+	-95492	906549	0.848698	3.99165	12.5248	0.000401589	0.392075
chr3-8104261	chr3	8104261	510399	CFAP126	+	56610	32557	-1.01236	3.46524	12.3955	0.000430368	0.392075
chr27-10381547	chr27	10381547	511615	TENM3	+	1975308	453697	-2.14949	2.58507	12.39	0.000431648	0.392075
chr25-19035982	chr25	19035982	538444	SET	+	105215	1393	1.56154	1.87138	12.3243	0.000447097	0.392075
chr9-96973487	chr9	96973487	509236	TAGAP	-	157723	9474	-0.95872	3.39682	12.2584	0.000463169	0.392075
chr7-71952567	chr7	71952567	538540	CLINT1	-	473541	57082	1.41662	2.56742	12.2288	0.000470567	0.392075
chr4-33568505	chr4	33568505	518313	KIAA1324L	+	-49552	244070	0.975994	3.25402	12.2193	0.000472979	0.392075
chr20-23541907	chr20	23541907	534045	SLC38A9	+	-80581	104349	-1.15864	3.01248	12.0826	0.000508949	0.397281
chr7-71928020	chr7	71928020	538540	CLINT1	-	448994	57082	-2.03063	2.21764	12.0215	0.000525913	0.397281
chr11-107304916	chr11	107304916	282255	IFITM3	+	-44171	974	-1.26202	4.60692	11.9681	0.000541177	0.397281
chr9-53550372	chr9	53550372	615440	NDUFAF4	+	123069	8659	-0.820386	3.93422	11.9448	0.000547994	0.397281
chr4-98729022	chr4	98729022	529920	LRGUK	+	-89602	152361	1.88411	2.36123	11.9183	0.00055586	0.397281
chr27-37644982	chr27	37644982	534094	INTS10	-	123848	33473	-1.96685	3.0593	11.9153	0.000556744	0.397281
chr27-23724574	chr27	23724574	540728	ERI1	+	468548	16826	2.45404	2.1274	11.8795	0.000567544	0.397281
chr25-32472723	chr25	32472723	100861537	RN45S	+	-91783	88571	-0.408075	6.01815	11.7837	0.000597501	0.409159
chr1-5261788	chr1	5261788	533760	GRIK1	+	185997	467793	-0.426658	6.85975	11.5681	0.000670936	0.44967
chr9-102681846	chr9	102681846	524443	TBXT	-	5824	9327	1.68894	2.32746	11.3752	0.000744296	0.488444
chr27-28787100	chr27	28787100	510037	RNF122	-	-160195	497663	1.53906	1.93156	11.3004	0.000774903	0.49415
chr8-110762547	chr8	110762547	538990	BRINP1	-	156770	196446	-1.73806	1.83377	11.2704	0.000787535	0.49415
chr10-59483853	chr10	59483853	790811	BOLA	+	-170078	498	-2.11336	4.06938	11.2345	0.000802903	0.49415
chr3-8110963	chr3	8110963	510399	CFAP126	+	49908	32557	-1.36837	2.91475	11.2051	0.00081574	0.49415
chr11-70173382	chr11	70173382	780856	YPEL5	-	471153	14194	1.62659	2.4823	11.1068	0.000860111	0.511198
chr26-40629815	chr26	40629815	529067	PLPP4	+	253266	146873	-1.29517	2.4761	11.0591	0.00088253	0.514809
chr8-36102180	chr8	36102180	767934	DMAC1	-	-1190599	940	1.08725	2.8833	11.0123	0.00090511	0.518381
chr5-114171419	chr5	114171419	515773	CYB5R3	-	146896	15263	1.08304	4.60534	10.8386	0.000994037	0.559146
chr5-120021220	chr5	120021220	510646	LMF2	-	598	3974	-0.784115	3.77009	10.7808	0.00102561	0.560199
chr1-153228382	chr1	153228382	507414	PIK3R4	+	5185	86944	0.743539	4.00807	10.7702	0.00103148	0.560199
chr27-28549688	chr27	28549688	535350	TTI2	-	122479	11216	-0.88091	4.35189	10.7072	0.00106721	0.563646
chr9-65873143	chr9	65873143	512152	CEP162	+	242319	95593	0.771771	5.19345	10.695	0.00107428	0.563646
chr7-93156262	chr7	93156262	541123	ARRDC3	-	-96832	12679	1.70579	1.8545	10.6655	0.0010915	0.563646
chr3-82832807	chr3	82832807	510138	ALG6	-	287623	58318	-3.22829	2.79077	10.633	0.00111087	0.564396
chr13-1250895	chr13	1250895	102466661	MIR2285M-1	-	-143131	83	1.39863	1.98378	10.5894	0.00113736	0.568682
chr11-70173375	chr11	70173375	780856	YPEL5	-	471146	14194	1.65075	2.5073	10.514	0.00118474	0.577635
chr7-12133291	chr7	12133291	338065	NDUFB7	+	192071	4391	-4.80236	2.21177	10.4406	0.00123278	0.577635
chr4-27733290	chr4	27733290	782170	TWIST1	-	-122030	1995	-1.11155	2.77092	10.3977	0.00126173	0.577635
chr5-114156448	chr5	114156448	515773	CYB5R3	-	131925	15263	-1.28953	4.06599	10.3681	0.0012821	0.577635
chr1-5261462	chr1	5261462	533760	GRIK1	+	186323	467793	-1.65076	2.45848	10.3631	0.00128557	0.577635
chr1-144082150	chr1	144082150	517889	TFF3	-	11079	3782	1.40403	3.13717	10.3216	0.00131485	0.577635
chr8-56800359	chr8	56800359	508893	TLE4	+	-962978	155057	-2.65803	1.76575	10.2905	0.00133715	0.577635
chr10-60476559	chr10	60476559	535727	SLC27A2	-	200561	54883	-1.49197	3.922	10.2901	0.00133743	0.577635
chr5-114138358	chr5	114138358	515773	CYB5R3	-	113835	15263	-0.660892	4.36763	10.2496	0.00136712	0.577635
chr3-82794756	chr3	82794756	510138	ALG6	-	249572	58318	-2.04515	3.05456	10.2351	0.00137792	0.577635
chr8-56776833	chr8	56776833	508893	TLE4	+	-939452	155057	-2.0925	3.62035	10.2186	0.00139029	0.577635
chr7-12100457	chr7	12100457	338065	NDUFB7	+	224905	4391	1.18702	3.10452	10.2069	0.00139916	0.577635
chr4-61196637	chr4	61196637	100498812	MIR2887-1	-	-448	57	1.49068	2.90891	10.1819	0.00141823	0.577635
chr21-60904432	chr21	60904432	615103	SERPINA3-3	+	23326	7403	0.78723	3.74088	10.1768	0.00142219	0.577635
chr8-75856752	chr8	75856752	531838	CHRNA2	-	-32037	17456	1.14435	2.7153	10.147	0.00144535	0.577635
chr7-71935906	chr7	71935906	538540	CLINT1	-	456880	57082	-1.35192	2.12576	10.1428	0.00144867	0.577635
chr25-19016954	chr25	19016954	538444	SET	+	124243	1393	1.98016	2.83245	9.9724	0.00158904	0.593963
chr2-70593973	chr2	70593973	616839	CCDC93	-	564459	100864	-0.489365	5.84504	9.96906	0.00159193	0.593963
chr1-144130333	chr1	144130333	616105	TFF2	-	-49678	3267	1.26542	2.36635	9.9499	0.00160858	0.593963
chr4-41490685	chr4	41490685	281790	GNAI1	-	224533	105995	-0.739605	3.71267	9.88961	0.00166215	0.593963
chr27-28463891	chr27	28463891	535350	TTI2	-	36682	11216	1.33595	2.37398	9.88877	0.0016629	0.593963
chr5-114238264	chr5	114238264	532778	ARFGAP3	-	-103397	49938	-1.37286	2.16996	9.88751	0.00166405	0.593963
chr23-19991452	chr23	19991452	282311	PLA2G7	-	46401	37894	1.21704	2.46704	9.87711	0.00167348	0.593963
chr29-31046137	chr29	31046137	618028	KIRREL3	-	159286	758792	-0.6869	4.42122	9.87399	0.00167632	0.593963
chr17-50202135	chr17	50202135	510499	SLC15A4	+	-865745	29623	0.907251	3.3656	9.85262	0.0016959	0.593963
chr27-37601996	chr27	37601996	534094	INTS10	-	80862	33473	-2.06583	2.80521	9.81403	0.00173186	0.593963
chr8-56844616	chr8	56844616	508893	TLE4	+	-1007235	155057	1.46726	2.43852	9.80684	0.00173864	0.593963
chr27-35845413	chr27	35845413	282068	SFRP1	-	-98507	43561	0.720149	4.90185	9.75308	0.00179022	0.593963
chr27-28906909	chr27	28906909	510037	RNF122	-	-40386	497663	-0.753301	4.02506	9.73636	0.00180658	0.593963
chr4-41486202	chr4	41486202	281790	GNAI1	-	220050	105995	1.87359	2.37457	9.71307	0.00182962	0.593963
chr7-110031685	chr7	110031685	100313444	MIR2465	-	-75214	80	1.03335	2.9754	9.70962	0.00183306	0.593963
chr8-10196396	chr8	10196396	509082	ZNF395	+	-8225	58404	-3.05775	2.19455	9.70924	0.00183344	0.593963
chr9-41399	chr9	41399	613326	PTP4A1	+	466176	9640	-1.52594	2.6419	9.68276	0.00186005	0.593963
chr4-61196693	chr4	61196693	100498812	MIR2887-1	-	-392	57	1.13445	2.9047	9.67575	0.00186716	0.593963
chr24-56951545	chr24	56951545	414349	ST8SIA3	+	174316	8212	-4.90693	1.72961	9.66642	0.00187667	0.593963
chr7-51293690	chr7	51293690	540009	GFRA3	-	-14513	29260	-3.13205	2.07285	9.66473	0.0018784	0.593963
chr11-74291547	chr11	74291547	540033	DNAJC27	+	27929	37947	1.20834	2.44773	9.6577	0.0018856	0.593963
chr4-66541347	chr4	66541347	615645	ZNRF2	-	87409	91362	1.60128	2.90962	9.62734	0.00191702	0.597882
chr5-114194950	chr5	114194950	532778	ARFGAP3	-	-146711	49938	-1.99452	3.83542	9.56456	0.0019837	0.602069
chr3-82791475	chr3	82791475	510138	ALG6	-	246291	58318	1.11074	2.54996	9.56128	0.00198725	0.602069
chr20-143532	chr20	143532	519496	SPZ1	+	9870	1714	1.46977	2.0442	9.55224	0.00199705	0.602069
chr4-103654283	chr4	103654283	540792	UBN2	+	-59782	94657	0.892053	3.2703	9.51365	0.00203949	0.602069
chr9-65873612	chr9	65873612	512152	CEP162	+	241850	95593	-2.54101	3.54332	9.48192	0.00207507	0.602069
chr17-35646656	chr17	35646656	280822	IL2	+	-28586	4794	-1.00836	5.22791	9.44323	0.0021193	0.602069
chr7-12096661	chr7	12096661	338065	NDUFB7	+	228701	4391	0.962411	3.58253	9.43894	0.00212426	0.602069
chr24-47070691	chr24	47070691	497020	ST8SIA5	-	118966	67205	4.35155	1.74382	9.41956	0.00214684	0.602069
chr13-49018058	chr13	49018058	524427	FERMT1	-	352179	48868	-0.388623	6.78208	9.41896	0.00214754	0.602069
chr7-93162722	chr7	93162722	541123	ARRDC3	-	-90372	12679	-0.974615	3.63913	9.38482	0.0021879	0.602069
chr18-30854098	chr18	30854098	521039	CDH8	-	991145	321401	-4.82851	1.59713	9.37747	0.00219669	0.602069
chr27-28472063	chr27	28472063	535350	TTI2	-	44854	11216	-0.644787	5.86345	9.36316	0.0022139	0.602069
chr22-37932584	chr22	37932584	768326	SNTN	-	48514	16369	1.78084	2.12354	9.3587	0.00221929	0.602069
chr16-63164088	chr16	63164088	618245	ACBD6	-	36035	197594	-1.10668	2.60289	9.34373	0.0022375	0.602069
chrX-19179889	chrX	19179889	614260	ZNF75D	-	79766	287829	0.681383	4.63202	9.31872	0.00226824	0.602069
chr9-101678312	chr9	101678312	515846	C9H6orf118	-	-287862	24056	-4.78888	3.02521	9.31193	0.00227667	0.602069
chr29-31050001	chr29	31050001	618028	KIRREL3	-	163150	758792	-0.374434	5.90301	9.29588	0.00229669	0.602069
chr18-58243536	chr18	58243536	515334	ZNF350	+	-31414	7984	-0.519075	4.93399	9.2709	0.00232823	0.602069
chr13-1250891	chr13	1250891	102466661	MIR2285M-1	-	-143135	83	1.34007	1.98188	9.26391	0.00233714	0.602069
chr8-56838483	chr8	56838483	508893	TLE4	+	-1001102	155057	-1.05738	4.59629	9.25226	0.00235205	0.602069
chr6-17991652	chr6	17991652	505603	RPL34	-	159885	3884	-1.57508	3.45573	9.22479	0.0023876	0.602069
chr2-146814	chr2	146814	538526	LGSN	+	91279	67076	-1.58296	2.21376	9.21619	0.00239884	0.602069
chr27-37614204	chr27	37614204	534094	INTS10	-	93070	33473	-1.60918	2.08148	9.18904	0.00243468	0.602069
chr4-95734589	chr4	95734589	508844	MKLN1	+	73172	208998	1.24579	3.31059	9.16643	0.00246495	0.602069
chr28-11365615	chr28	11365615	280965	ZP4	-	694238	7268	-1.39921	3.24753	9.16163	0.00247142	0.602069
chr19-49613	chr19	49613	535917	CA10	-	-1423681	847050	-1.58709	3.4716	9.14531	0.00249356	0.602069
chr8-110699014	chr8	110699014	538990	BRINP1	-	93237	196446	-1.80731	2.30297	9.14496	0.00249404	0.602069
chrX-19182428	chrX	19182428	614260	ZNF75D	-	82305	287829	-1.47096	1.96271	9.12873	0.00251626	0.602069
chr3-82807208	chr3	82807208	510138	ALG6	-	262024	58318	1.09228	2.54913	9.12002	0.00252828	0.602069
chrX-100103418	chrX	100103418	540426	MSN	-	-59036	92050	-1.89699	1.70456	9.10862	0.00254407	0.602069
chr3-8104059	chr3	8104059	510399	CFAP126	+	56812	32557	-1.14549	2.87589	9.09523	0.00256277	0.602069
chr4-11298193	chr4	11298193	616526	BET1	-	121321	14526	-0.803064	4.519	9.07279	0.00259441	0.602069
chr4-98736712	chr4	98736712	529920	LRGUK	+	-97292	152361	-1.25614	5.0216	9.06516	0.00260526	0.602069
chr27-37641606	chr27	37641606	534094	INTS10	-	120472	33473	1.61863	1.98837	9.0134	0.00268007	0.602069
chr7-12312794	chr7	12312794	338065	NDUFB7	+	12568	4391	0.827098	3.3483	9.01204	0.00268206	0.602069
chr17-35644177	chr17	35644177	280822	IL2	+	-26107	4794	-0.724371	4.15286	9.01185	0.00268235	0.602069
chr4-120643743	chr4	120643743	790124	VIPR2	-	147660	69082	0.791396	3.54889	8.98918	0.00271583	0.602069
chr27-25156498	chr27	25156498	515461	SARAF	-	-259578	25061	-1.57379	3.68514	8.98362	0.0027241	0.602069
chr3-82751234	chr3	82751234	510138	ALG6	-	206050	58318	1.50629	1.56333	8.94992	0.00277481	0.602069
chr15-71060800	chr15	71060800	534309	MSANTD3	+	1405875	9242	-0.683456	3.98555	8.94376	0.00278419	0.602069
chr15-26569847	chr15	26569847	529873	CADM1	-	118317	350202	1.35301	1.97841	8.93823	0.00279263	0.602069
chr16-36364357	chr16	36364357	281452	RGS7	+	-169761	501126	-1.31832	2.40857	8.90273	0.00284745	0.602069
chr1-144087327	chr1	144087327	517889	TFF3	-	16256	3782	-0.356544	6.0984	8.89845	0.00285413	0.602069
chr25-30371216	chr25	30371216	505622	GALNT17	-	546935	432482	-4.78055	1.90196	8.86839	0.00290152	0.602069
chr14-405066	chr14	405066	513585	C14H8orf33	+	1082283	2070	1.0942	3.61467	8.85967	0.0029154	0.602069
chr6-18008705	chr6	18008705	505603	RPL34	-	176938	3884	0.870478	3.24775	8.85058	0.00292995	0.602069
chr28-1893876	chr28	1893876	781044	RHOU	-	-283431	9547	0.31741	6.68574	8.84668	0.00293622	0.602069
chr4-66531532	chr4	66531532	615645	ZNRF2	-	77594	91362	0.86823	5.30977	8.82284	0.00297484	0.602069
chr14-214111	chr14	214111	513585	C14H8orf33	+	1273238	2070	4.40064	1.57542	8.81457	0.00298835	0.602069
chr25-36109279	chr25	36109279	514996	PLOD3	+	-51807	7934	-1.04119	4.26424	8.80335	0.00300678	0.602069
chr29-19431334	chr29	19431334	533729	PAK1	+	-747006	95914	-0.919801	3.29662	8.80279	0.0030077	0.602069
chr2-133350830	chr2	133350830	506243	PLA2G2E	+	22433	3345	-0.816324	3.57656	8.79349	0.00302307	0.602069
chr27-28884292	chr27	28884292	510037	RNF122	-	-63003	497663	-0.805505	5.14725	8.787	0.00303385	0.602069
chrX-83157664	chrX	83157664	540666	HDAC8	+	70799	246615	0.489166	5.02421	8.75728	0.00308368	0.602069
chr8-40729604	chr8	40729604	100313445	MIR2470	+	148622	74	-1.00614	2.47805	8.74044	0.00311229	0.602069
chr4-41465348	chr4	41465348	281790	GNAI1	-	199196	105995	-0.876529	3.06041	8.72744	0.00313457	0.602069
chr1-45734208	chr1	45734208	505171	TFG	+	-245162	32325	-1.38052	2.34062	8.72321	0.00314184	0.602069
chr20-48553384	chr20	48553384	541259	CDH10	+	321228	186339	1.12977	2.78949	8.71328	0.003159	0.602069
chr3-75989670	chr3	75989670	538844	LRRC7	-	244902	388966	2.34969	1.82812	8.69311	0.00319415	0.602069
chr6-10360549	chr6	10360549	529260	NDST4	+	1323261	279124	-1.17417	3.70721	8.68925	0.00320092	0.602069
chr13-48992552	chr13	48992552	524427	FERMT1	-	326673	48868	0.495623	5.17428	8.67734	0.00322191	0.602069
chr1-5282566	chr1	5282566	533760	GRIK1	+	165219	467793	1.65136	2.20887	8.67043	0.00323415	0.602069
chr11-50092339	chr11	50092339	282385	TMSB10	-	158125	1011	0.549052	6.31307	8.6674	0.00323953	0.602069
chr8-36102041	chr8	36102041	767934	DMAC1	-	-1190738	940	-1.37449	2.69229	8.66128	0.00325042	0.602069
chr7-66892814	chr7	66892814	529618	GRIA1	+	-129546	346395	-1.77894	3.65577	8.655	0.00326166	0.602069
chr7-12142343	chr7	12142343	338065	NDUFB7	+	183019	4391	-1.49719	2.60778	8.62934	0.00330792	0.602069
chr16-17765608	chr16	17765608	505221	KCTD3	+	1734762	72086	1.53346	2.46307	8.62815	0.00331007	0.602069
chr9-53545858	chr9	53545858	615440	NDUFAF4	+	127583	8659	-2.03507	1.98185	8.61361	0.0033366	0.602069
chr7-12141064	chr7	12141064	338065	NDUFB7	+	184298	4391	1.24275	3.58525	8.61346	0.00333687	0.602069
chr16-13666502	chr16	13666502	613624	RGS18	-	-108127	30449	0.725452	6.28534	8.5729	0.00341203	0.602069
chr3-13934532	chr3	13934532	511219	LRRC71	-	-51010	12420	-1.4414	2.77697	8.57192	0.00341387	0.602069
chr24-35875130	chr24	35875130	512850	CETN1	+	-5129	884	2.01364	2.45211	8.56587	0.00342523	0.602069
chr11-80497928	chr11	80497928	505949	RDH14	+	-236039	4915	-1.58677	3.28925	8.54984	0.00345552	0.602069
chrX-53974558	chrX	53974558	282518	SERPINA7	-	386478	5376	1.75195	1.2993	8.54523	0.00346428	0.602069
chr10-39690171	chr10	39690171	538748	RPL10L	-	-45964	770	0.464817	5.93662	8.54384	0.00346693	0.602069
chr14-1363609	chr14	1363609	513585	C14H8orf33	+	123740	2070	-1.03855	2.62482	8.54257	0.00346936	0.602069
chr1-93019022	chr1	93019022	530042	NLGN1	-	-1723050	1116026	-1.59658	2.37241	8.54241	0.00346965	0.602069
chrX-28506939	chrX	28506939	102465288	MIR6526-3	+	1405	79	1.4586	2.64299	8.54132	0.00347174	0.602069
chr14-583244	chr14	583244	513585	C14H8orf33	+	904105	2070	-2.38028	4.68904	8.53665	0.00348065	0.602069
chr4-28957653	chr4	28957653	536286	ITGB8	+	166928	91700	-1.39957	1.79354	8.53136	0.00349078	0.602069
chr29-7290062	chr29	7290062	352958	CTSC	+	143420	39835	1.32052	2.0099	8.53098	0.00349152	0.602069
chr3-82794752	chr3	82794752	510138	ALG6	-	249568	58318	-1.76395	3.05547	8.51877	0.00351503	0.602069
chr5-54082983	chr5	54082983	614573	SLC16A7	-	-131816	226902	1.81691	2.24592	8.51783	0.00351684	0.602069
chr25-32472721	chr25	32472721	100861537	RN45S	+	-91781	88571	-0.363077	6.01815	8.5057	0.00354036	0.602552
chr25-42903779	chr25	42903779	505908	PDGFA	+	-330540	16737	3.02107	2.36703	8.49669	0.00355792	0.602552
chr6-27314100	chr6	27314100	538668	TSPAN5	+	19379	179391	0.874321	3.09388	8.48369	0.00358344	0.603627
chr16-9552	chr16	9552	534797	TMEM183A	+	510133	15227	1.0224	3.17896	8.47323	0.00360411	0.603881
chr8-10198097	chr8	10198097	509082	ZNF395	+	-9926	58404	-1.63997	2.46807	8.45188	0.00364667	0.605604
chr20-55751847	chr20	55751847	286842	BASP1	-	-270446	55402	-3.01943	2.215	8.44021	0.00367015	0.605604
chr8-61266600	chr8	61266600	520088	MELK	+	-109131	73081	-1.57192	2.23187	8.43536	0.00367994	0.605604
chr28-39345370	chr28	39345370	404143	GHITM	+	90176	13419	-1.91429	2.25936	8.4214	0.0037083	0.605604
chr9-65873251	chr9	65873251	512152	CEP162	+	242211	95593	0.955715	5.50687	8.42031	0.00371053	0.605604
chr8-83241983	chr8	83241983	281554	TSPY	-	-11575	10737	-1.11387	3.82549	8.39963	0.00375298	0.607968
chr27-28708573	chr27	28708573	510037	RNF122	-	-238722	497663	-2.13842	2.88857	8.39449	0.00376361	0.607968
chr2-133350832	chr2	133350832	506243	PLA2G2E	+	22431	3345	-0.846613	3.57987	8.37802	0.00379787	0.610371
chr25-19024560	chr25	19024560	538444	SET	+	116637	1393	0.935156	2.86938	8.36397	0.00382733	0.611985
chr10-68734382	chr10	68734382	537619	KTN1	+	-496372	113870	1.34415	2.4239	8.34036	0.0038774	0.613835
chr7-31761660	chr7	31761660	534400	CEP120	+	-73005	85797	-0.482416	5.34999	8.34013	0.00387788	0.613835
chr11-107284676	chr11	107284676	282255	IFITM3	+	-23931	974	0.413446	6.08096	8.32505	0.00391021	0.615858
chr8-23179974	chr8	23179974	618946	IFNB3	+	-2112	638	-1.25325	2.27226	8.28178	0.00400448	0.624811
chr10-104228461	chr10	104228461	768019	TERB2	+	-4302	45688	-0.903248	5.01972	8.28076	0.00400673	0.624811
chr25-30337848	chr25	30337848	505622	GALNT17	-	513567	432482	-1.3966	2.5077	8.26684	0.00403757	0.62482
chr14-542635	chr14	542635	513585	C14H8orf33	+	944714	2070	-2.8746	2.75929	8.26285	0.00404645	0.62482
chr7-110015883	chr7	110015883	100313444	MIR2465	-	-91016	80	0.551903	4.72801	8.24748	0.00408085	0.627058
chr3-82836871	chr3	82836871	510138	ALG6	-	291687	58318	-1.33724	2.91325	8.23856	0.00410095	0.627088
chr4-28976628	chr4	28976628	536286	ITGB8	+	147953	91700	-1.18054	4.75925	8.21356	0.00415785	0.632716
chr9-45015247	chr9	45015247	286818	PREP	+	154428	132112	-1.16004	3.61173	8.18856	0.00421555	0.636135
chrX-92604194	chrX	92604194	505725	PAGE4	+	-17152	4193	0.952294	2.94352	8.17929	0.00423713	0.636135
chr14-76357076	chr14	76357076	534407	RIPK2	-	87789	38600	-0.96113	3.1182	8.17768	0.0042409	0.636135
chr27-28689382	chr27	28689382	510037	RNF122	-	-257913	497663	-1.08223	2.58922	8.16198	0.00427777	0.638624
chr29-19439756	chr29	19439756	533729	PAK1	+	-755428	95914	0.989887	2.58254	8.13519	0.00434142	0.643499
chr4-66525888	chr4	66525888	615645	ZNRF2	-	71950	91362	1.01794	3.49621	8.12754	0.00435979	0.643499
chr7-110045386	chr7	110045386	100313444	MIR2465	-	-61513	80	2.08098	2.01029	8.11149	0.00439855	0.643499
chr13-31602858	chr13	31602858	617534	RSU1	-	48432	207354	-1.4894	3.15944	8.10455	0.00441544	0.643499
chr9-88587827	chr9	88587827	534110	IYD	+	-14059	74884	2.09589	2.4948	8.09746	0.00443272	0.643499
chr5-54081965	chr5	54081965	614573	SLC16A7	-	-132834	226902	-2.29277	1.28343	8.09589	0.00443656	0.643499
chr8-110662612	chr8	110662612	538990	BRINP1	-	56835	196446	-1.54858	1.42501	8.06496	0.00451294	0.643499
chr4-41466410	chr4	41466410	281790	GNAI1	-	200258	105995	-1.28662	1.79992	8.06423	0.00451477	0.643499
chr25-35464227	chr25	35464227	100313184	MIR2388	-	164021	79	-1.96137	2.48914	8.06282	0.00451829	0.643499
chr21-56313645	chr21	56313645	615161	FRMD5	-	-87255	352498	-1.02473	5.13461	8.05861	0.0045288	0.643499
chr25-32472716	chr25	32472716	100861537	RN45S	+	-91776	88571	-0.363526	6.01815	8.04645	0.00455928	0.643499
chr8-11960317	chr8	11960317	512995	ACO1	-	417271	62931	1.28589	3.31669	8.04158	0.00457156	0.643499
chr13-48996225	chr13	48996225	524427	FERMT1	-	330346	48868	0.56663	4.5122	8.03983	0.00457599	0.643499
chr14-499240	chr14	499240	513585	C14H8orf33	+	988109	2070	-0.818866	4.42745	8.01951	0.00462761	0.643616
chr11-74267281	chr11	74267281	540033	DNAJC27	+	52195	37947	-0.941851	2.8492	8.01511	0.00463887	0.643616
chr3-82799213	chr3	82799213	510138	ALG6	-	254029	58318	1.28374	2.63026	8.00928	0.00465384	0.643616
chr3-694757	chr3	694757	524645	DCAF6	-	-73452	181176	-1.04106	2.62405	8.00744	0.00465855	0.643616
chr6-27309520	chr6	27309520	538668	TSPAN5	+	23959	179391	1.51679	1.59217	7.98773	0.00470954	0.644773
chr1-5289840	chr1	5289840	533760	GRIK1	+	157945	467793	1.26741	3.0887	7.97648	0.0047389	0.644773
chr27-28906772	chr27	28906772	510037	RNF122	-	-40523	497663	0.711566	4.27299	7.97387	0.00474575	0.644773
chr13-1250787	chr13	1250787	102466661	MIR2285M-1	-	-143239	83	1.52005	1.57127	7.9727	0.0047488	0.644773
chr9-38756764	chr9	38756764	777592	FAM229B	-	-64298	4845	1.07662	2.43808	7.96078	0.00478019	0.646248
chr4-51992758	chr4	51992758	280855	MET	-	-49440	129548	-1.28595	3.15368	7.94399	0.00482475	0.647528
chr16-63175019	chr16	63175019	618245	ACBD6	-	46966	197594	0.989689	3.87757	7.93644	0.0048449	0.647528
chr19-46771	chr19	46771	535917	CA10	-	-1426523	847050	-1.03279	3.34649	7.93242	0.00485568	0.647528
chr25-30307826	chr25	30307826	505622	GALNT17	-	483545	432482	-1.80282	1.57063	7.9215	0.00488507	0.647528
chr7-66892840	chr7	66892840	529618	GRIA1	+	-129572	346395	-0.844889	3.77746	7.9098	0.00491676	0.647528
chrX-134041148	chrX	134041148	509355	SYAP1	-	1912	15878	-0.356705	5.75602	7.90389	0.00493287	0.647528
chr7-105923254	chr7	105923254	617720	NUDT12	-	878250	14029	-0.974363	3.28782	7.891	0.00496815	0.647528
chr18-11442395	chr18	11442395	768078	FAM92B	-	234172	11840	-2.08535	2.19081	7.88724	0.00497847	0.647528
chr5-10907702	chr5	10907702	531552	ACSS3	+	-176459	174250	-2.43187	1.8312	7.88267	0.00499107	0.647528
chr2-100655135	chr2	100655135	510506	CPS1	+	-1897099	140457	-1.12798	2.28195	7.87119	0.00502285	0.647528
chr29-31045077	chr29	31045077	618028	KIRREL3	-	158226	758792	1.49507	2.15926	7.87061	0.00502448	0.647528
chr1-45735468	chr1	45735468	505171	TFG	+	-246422	32325	-0.941267	3.70188	7.86209	0.00504819	0.647528
chr16-63171817	chr16	63171817	618245	ACBD6	-	43764	197594	1.28852	2.93042	7.85869	0.0050577	0.647528
chr1-153205747	chr1	153205747	507414	PIK3R4	+	27820	86944	-1.64555	2.27491	7.85165	0.00507744	0.647528
chr4-28976056	chr4	28976056	536286	ITGB8	+	148525	91700	0.917491	3.1511	7.84361	0.00510005	0.647789
chr24-132518	chr24	132518	539292	PARD6G	+	450134	77202	-1.2172	2.27573	7.82521	0.00515225	0.651791
chr7-12312836	chr7	12312836	338065	NDUFB7	+	12526	4391	1.44908	3.33789	7.78229	0.0052761	0.664789
chr27-6213048	chr27	6213048	100141457	DEFB10	-	16902	1677	-1.17981	2.09109	7.76166	0.00533668	0.666449
chrX-14111747	chrX	14111747	513415	SLC25A14	+	91900	40127	1.06943	3.22593	7.74187	0.00539549	0.666449
chr6-18003518	chr6	18003518	505603	RPL34	-	171751	3884	1.11608	2.57423	7.73233	0.00542406	0.666449
chr6-7022289	chr6	7022289	515768	FABP2	-	-86599	3842	-1.52362	2.72746	7.7272	0.0054395	0.666449
chrX-104706267	chrX	104706267	518258	FUNDC1	+	-177253	11065	-2.17283	2.10498	7.72513	0.00544574	0.666449
chr14-576437	chr14	576437	513585	C14H8orf33	+	910912	2070	0.632408	5.20001	7.71808	0.00546704	0.666449
chr6-45737596	chr6	45737596	512327	DHX15	-	54009	53973	1.0462	2.35159	7.70725	0.00549996	0.666449
chr7-12109043	chr7	12109043	338065	NDUFB7	+	216319	4391	-2.35866	2.20267	7.69967	0.00552308	0.666449
chr10-59483783	chr10	59483783	790811	BOLA	+	-170008	498	-1.00335	3.55877	7.69722	0.00553059	0.666449
chr25-32373903	chr25	32373903	493779	RN18S1	+	7037	65309	-0.356606	6.21997	7.67014	0.00561422	0.666449
chr7-71940906	chr7	71940906	538540	CLINT1	-	461880	57082	1.82489	2.21268	7.66413	0.00563294	0.666449
chr29-46590879	chr29	46590879	515218	PPP6R3	+	41503	84410	-1.20391	3.90225	7.66255	0.00563786	0.666449
chr1-57473479	chr1	57473479	534910	CD200	+	95051	22549	-1.66448	2.75392	7.65797	0.00565219	0.666449
chr2-8753440	chr2	8753440	508763	TFPI	+	32953	97613	0.843668	3.26055	7.65494	0.00566172	0.666449
chr28-11365845	chr28	11365845	280965	ZP4	-	694468	7268	-1.9534	2.2036	7.65145	0.00567267	0.666449
chr14-290546	chr14	290546	513585	C14H8orf33	+	1196803	2070	1.95247	3.05304	7.64971	0.00567813	0.666449
chr10-96712082	chr10	96712082	100313403	MIR2293	-	-745601	72	3.06508	2.24709	7.64067	0.00570667	0.666449
chr12-26379101	chr12	26379101	540081	MAB21L1	+	-379754	2431	-0.925702	2.90869	7.63752	0.00571665	0.666449
chr3-85604790	chr3	85604790	615371	NFIA	-	436943	418194	0.402763	5.35569	7.63078	0.00573806	0.666449
chr4-120644618	chr4	120644618	790124	VIPR2	-	148535	69082	1.48693	3.68506	7.62554	0.00575475	0.666449
chrX-100098913	chrX	100098913	540426	MSN	-	-63541	92050	-1.67687	2.17699	7.60597	0.00581754	0.666449
chr24-24864141	chr24	24864141	517316	KLHL14	+	-190185	113802	1.11531	3.14369	7.60303	0.00582701	0.666449
chr22-37926197	chr22	37926197	768326	SNTN	-	42127	16369	-0.917735	4.96286	7.59199	0.00586284	0.666449
chr8-56770602	chr8	56770602	508893	TLE4	+	-933221	155057	0.644354	4.17429	7.58982	0.00586988	0.666449
chr29-19423885	chr29	19423885	533729	PAK1	+	-739557	95914	-1.1121	2.37392	7.57623	0.0059143	0.666449
chr27-37446840	chr27	37446840	514490	POMK	+	-24187	14511	1.31405	1.91261	7.57464	0.00591952	0.666449
chr3-8111684	chr3	8111684	510399	CFAP126	+	49187	32557	-1.10023	2.36868	7.5519	0.00599469	0.666449
chr29-46590799	chr29	46590799	515218	PPP6R3	+	41583	84410	-1.47311	4.43849	7.54879	0.00600503	0.666449
chr3-86552283	chr3	86552283	521656	LOC521656	+	-62000	29424	-1.15211	2.40859	7.54606	0.00601415	0.666449
chr27-28635602	chr27	28635602	535350	TTI2	-	208393	11216	-0.524269	4.85115	7.537	0.00604447	0.666449
chr10-28468454	chr10	28468454	540295	KATNBL1	+	-9109	50368	-2.24941	1.43821	7.51581	0.00611598	0.666449
chr9-65872709	chr9	65872709	512152	CEP162	+	242753	95593	-0.377739	6.73818	7.51417	0.00612155	0.666449
chr11-106225027	chr11	106225027	505436	CLIC3	+	3985	4444	-0.725737	4.18859	7.50893	0.00613938	0.666449
chr25-30358316	chr25	30358316	505622	GALNT17	-	534035	432482	1.25333	1.86103	7.49499	0.00618708	0.666449
chr19-57722055	chr19	57722055	789790	BTBD17	+	-4560	4993	-2.81173	1.89479	7.49064	0.00620204	0.666449
chr3-13929669	chr3	13929669	511219	LRRC71	-	-55873	12420	-0.88153	2.93152	7.48628	0.00621708	0.666449
chr8-56736419	chr8	56736419	508893	TLE4	+	-899038	155057	-0.747839	3.29822	7.48501	0.00622147	0.666449
chr27-28787111	chr27	28787111	510037	RNF122	-	-160184	497663	2.09706	1.93156	7.48485	0.00622204	0.666449
chr3-82795157	chr3	82795157	510138	ALG6	-	249973	58318	-0.488111	4.70766	7.47855	0.00624385	0.666449
chr5-78111924	chr5	78111924	510651	KIAA1551	-	-214587	27132	2.00787	2.48807	7.4769	0.00624957	0.666449
chr11-106224871	chr11	106224871	505436	CLIC3	+	4141	4444	1.2031	4.20815	7.46561	0.00628889	0.666449
chr25-18930882	chr25	18930882	508417	LYRM1	+	-104740	9349	1.17781	2.06097	7.43217	0.00640681	0.666449
chr28-11365891	chr28	11365891	280965	ZP4	-	694514	7268	0.766292	5.04692	7.42806	0.00642144	0.666449
chr27-28634819	chr27	28634819	535350	TTI2	-	207610	11216	-0.808116	3.19958	7.42532	0.00643123	0.666449
chr6-17991730	chr6	17991730	505603	RPL34	-	159963	3884	-0.772579	3.48918	7.41908	0.00645356	0.666449
chr7-110018668	chr7	110018668	100313444	MIR2465	-	-88231	80	-0.80167	3.22473	7.41487	0.00646869	0.666449
chr27-28936924	chr27	28936924	510037	RNF122	-	-10371	497663	-2.0542	2.66515	7.41238	0.00647766	0.666449
chr2-8534306	chr2	8534306	508763	TFPI	+	252087	97613	1.23753	2.8486	7.40192	0.00651544	0.666449
chr26-40467063	chr26	40467063	508557	SEC23IP	+	-120523	34150	-0.957457	3.92412	7.37374	0.0066183	0.666449
chr4-27756300	chr4	27756300	782170	TWIST1	-	-99020	1995	1.32103	2.34544	7.37287	0.00662152	0.666449
chr19-40480631	chr19	40480631	511007	FBXL20	-	-10618	111838	-0.617799	4.49709	7.36459	0.00665206	0.666449
chr3-82717414	chr3	82717414	510138	ALG6	-	172230	58318	-0.928004	2.93998	7.36015	0.00666852	0.666449
chr28-39291057	chr28	39291057	404143	GHITM	+	144489	13419	-1.4335	2.09604	7.34132	0.00673874	0.666449
chr24-56950981	chr24	56950981	414349	ST8SIA3	+	174880	8212	1.06781	2.61938	7.30603	0.00687237	0.666449
chr29-23771192	chr29	23771192	100140158	ANO5	-	902420	85476	-0.769289	3.42827	7.29877	0.00690019	0.666449
chr4-98732579	chr4	98732579	529920	LRGUK	+	-93159	152361	1.31602	2.71646	7.29836	0.00690176	0.666449
chr3-82790198	chr3	82790198	510138	ALG6	-	245014	58318	-1.7991	2.88255	7.29383	0.00691916	0.666449
chr14-500773	chr14	500773	513585	C14H8orf33	+	986576	2070	1.3767	2.05309	7.2783	0.00697925	0.666449
chr4-27740003	chr4	27740003	782170	TWIST1	-	-115317	1995	-1.56399	2.07222	7.27791	0.00698077	0.666449
chr11-74281896	chr11	74281896	540033	DNAJC27	+	37580	37947	-1.33588	2.84704	7.26685	0.0070239	0.666449
chr16-63164257	chr16	63164257	618245	ACBD6	-	36204	197594	1.49619	2.65227	7.2662	0.00702645	0.666449
chr9-53575678	chr9	53575678	615440	NDUFAF4	+	97763	8659	1.93618	2.42792	7.2641	0.00703464	0.666449
chr14-500048	chr14	500048	513585	C14H8orf33	+	987301	2070	-2.75945	3.124	7.25829	0.00705746	0.666449
chr24-36389474	chr24	36389474	615187	ADCYAP1	+	-273987	4139	1.27438	2.70194	7.23971	0.00713087	0.666449
chrX-83157565	chrX	83157565	540666	HDAC8	+	70898	246615	0.518782	5.0283	7.23397	0.00715369	0.666449
chr8-110674828	chr8	110674828	538990	BRINP1	-	69051	196446	-2.33771	2.51167	7.22518	0.0071888	0.666449
chr13-48078046	chr13	48078046	282431	PROKR2	-	162337	7321	0.978784	2.70508	7.2218	0.00720235	0.666449
chr8-24881341	chr8	24881341	540732	ACER2	-	24438	26857	-0.738177	4.55945	7.20628	0.0072649	0.666449
chr27-28678311	chr27	28678311	535350	TTI2	-	251102	11216	-0.793673	3.41445	7.20469	0.00727132	0.666449
chr8-56723187	chr8	56723187	508893	TLE4	+	-885806	155057	-0.744745	3.73988	7.20441	0.00727247	0.666449
chr21-40770672	chr21	40770672	615175	NONO	-	-807640	669	-1.88338	1.47232	7.20433	0.00727278	0.666449
chr27-28914524	chr27	28914524	510037	RNF122	-	-32771	497663	-1.22553	2.63319	7.19554	0.00730849	0.666449
chr1-144087335	chr1	144087335	517889	TFF3	-	16264	3782	-0.32085	6.09494	7.18785	0.0073399	0.666449
chr27-28930274	chr27	28930274	510037	RNF122	-	-17021	497663	1.78407	1.87748	7.18774	0.00734035	0.666449
chr25-36109072	chr25	36109072	514996	PLOD3	+	-51600	7934	-4.53069	1.92017	7.18555	0.00734932	0.666449
chr4-61196627	chr4	61196627	100498812	MIR2887-1	-	-458	57	1.15226	2.90588	7.17732	0.00738309	0.666449
chr1-144112258	chr1	144112258	517889	TFF3	-	41187	3782	0.647001	4.03075	7.16605	0.0074296	0.666449
chr9-53590666	chr9	53590666	615440	NDUFAF4	+	82775	8659	1.09607	2.3744	7.15079	0.0074931	0.666449
chr5-104802475	chr5	104802475	280958	VWF	+	-199043	123998	1.02865	2.19354	7.15047	0.00749445	0.666449
chr29-19414668	chr29	19414668	533729	PAK1	+	-730340	95914	-0.822939	3.16114	7.14718	0.00750817	0.666449
chr3-64410180	chr3	64410180	281278	ADGRL2	-	1055015	710761	-0.687663	3.69014	7.14452	0.00751935	0.666449
chr3-8104143	chr3	8104143	510399	CFAP126	+	56728	32557	-1.08086	2.48898	7.14381	0.00752234	0.666449
chr7-44048307	chr7	44048307	507847	ZNF692	-	69898	8090	1.10176	2.3527	7.14164	0.00753141	0.666449
chr27-28856236	chr27	28856236	510037	RNF122	-	-91059	497663	-0.851261	3.19741	7.13468	0.00756072	0.666449
chr8-74779300	chr8	74779300	508045	PPP2R2A	+	55328	78705	1.63693	2.14295	7.13158	0.00757381	0.666449
chr22-37932588	chr22	37932588	768326	SNTN	-	48518	16369	1.5515	2.12347	7.12919	0.00758389	0.666449
chr8-56778647	chr8	56778647	508893	TLE4	+	-941266	155057	0.66761	5.39654	7.12571	0.00759863	0.666449
chr29-31044500	chr29	31044500	618028	KIRREL3	-	157649	758792	-1.13002	2.53306	7.1213	0.00761733	0.666449
chrX-19141803	chrX	19141803	614260	ZNF75D	-	41680	287829	0.7535	3.55155	7.11477	0.00764514	0.666449
chr25-30361670	chr25	30361670	505622	GALNT17	-	537389	432482	0.660481	4.25746	7.11297	0.00765282	0.666449
chr5-97133837	chr5	97133837	530502	GSG1	+	105320	19468	0.647902	3.67491	7.11292	0.00765305	0.666449
chr14-535376	chr14	535376	513585	C14H8orf33	+	951973	2070	0.703032	3.5925	7.10842	0.00767227	0.666449
chr25-32367484	chr25	32367484	493779	RN18S1	+	13456	65309	-0.353986	6.00889	7.10687	0.00767891	0.666449
chr27-37602112	chr27	37602112	534094	INTS10	-	80978	33473	-2.07113	1.70887	7.10418	0.00769042	0.666449
chr26-40467109	chr26	40467109	508557	SEC23IP	+	-120569	34150	0.956297	3.92256	7.09791	0.00771738	0.666449
chr8-11934586	chr8	11934586	512995	ACO1	-	391540	62931	-1.18768	2.55224	7.0931	0.00773811	0.666449
chr9-102683671	chr9	102683671	524443	TBXT	-	7649	9327	-1.37341	2.66546	7.09073	0.00774837	0.666449
chr13-49005724	chr13	49005724	524427	FERMT1	-	339845	48868	0.862006	2.83221	7.08718	0.00776372	0.666449
chrX-19171865	chrX	19171865	614260	ZNF75D	-	71742	287829	1.10108	2.27396	7.08062	0.0077922	0.666449
chr13-49019069	chr13	49019069	524427	FERMT1	-	353190	48868	0.373465	5.89224	7.07986	0.00779549	0.666449
chr29-19409549	chr29	19409549	533729	PAK1	+	-725221	95914	-0.610033	5.58745	7.07655	0.0078099	0.666449
chr8-74779367	chr8	74779367	508045	PPP2R2A	+	55261	78705	-1.63621	2.60125	7.06789	0.00784774	0.666449
chr16-16973255	chr16	16973255	531710	BRINP3	+	-1196391	490507	-0.883881	2.72996	7.06494	0.00786069	0.666449
chr9-38757326	chr9	38757326	777592	FAM229B	-	-63736	4845	0.707654	3.78591	7.06494	0.0078607	0.666449
chr8-74539568	chr8	74539568	100313446	MIR2404-2	-	165109	67	-1.53463	2.35074	7.06225	0.00787253	0.666449
chr10-59478574	chr10	59478574	790811	BOLA	+	-164799	498	1.22278	3.20272	7.06172	0.00787485	0.666449
chr6-114729349	chr6	114729349	540131	C1QTNF7	+	546709	127982	1.18176	2.02258	7.05826	0.00789004	0.666449
chr29-46590782	chr29	46590782	515218	PPP6R3	+	41600	84410	-1.16916	4.43874	7.05814	0.00789058	0.666449
chrX-30972338	chrX	30972338	613334	FMR1NB	+	17402	39521	-0.508135	4.83193	7.05513	0.00790385	0.666449
chr20-2063888	chr20	2063888	513244	LCP2	-	-18379	49296	-0.35507	7.17877	7.05319	0.00791244	0.666449
chr22-2877295	chr22	2877295	767932	AZI2	-	69915	40974	-1.27219	1.99816	7.04087	0.00796702	0.666449
chr25-30358280	chr25	30358280	505622	GALNT17	-	533999	432482	1.21938	1.8418	7.04021	0.00796995	0.666449
chr19-55440	chr19	55440	535917	CA10	-	-1417854	847050	0.928294	2.92738	7.02944	0.00801804	0.666449
chr4-33570098	chr4	33570098	518313	KIAA1324L	+	-51145	244070	-1.10586	3.3393	7.02909	0.00801962	0.666449
chr29-19401764	chr29	19401764	533729	PAK1	+	-717436	95914	-0.949982	2.96216	7.02792	0.00802486	0.666449
chr29-46590822	chr29	46590822	515218	PPP6R3	+	41560	84410	-1.25031	4.40462	7.01889	0.00806544	0.666449
chr8-99201803	chr8	99201803	520842	KLF4	-	354063	4058	-2.03773	2.7856	7.01799	0.00806945	0.666449
chrX-14123743	chrX	14123743	513415	SLC25A14	+	79904	40127	-1.31167	2.8783	7.01586	0.00807906	0.666449
chr14-84149	chr14	84149	513585	C14H8orf33	+	1403200	2070	-0.945682	2.50106	7.01324	0.00809093	0.666449
chr6-27309115	chr6	27309115	538668	TSPAN5	+	24364	179391	-0.889471	2.7087	7.00835	0.00811302	0.666449
chr14-277979	chr14	277979	513585	C14H8orf33	+	1209370	2070	0.707027	6.47215	7.00577	0.00812474	0.666449
chr8-74779228	chr8	74779228	508045	PPP2R2A	+	55400	78705	-1.27387	2.07162	7.00489	0.00812872	0.666449
chr8-11686344	chr8	11686344	512995	ACO1	-	143298	62931	0.541125	5.72664	7.00242	0.00813996	0.666449
chr4-35254849	chr4	35254849	536417	SEMA3D	+	308689	226359	1.27608	1.99585	6.99602	0.00816912	0.666449
chr5-114133731	chr5	114133731	515773	CYB5R3	-	109208	15263	-0.636725	3.92907	6.99496	0.00817393	0.666449
chr3-82780248	chr3	82780248	510138	ALG6	-	235064	58318	0.981944	2.79023	6.99079	0.00819303	0.666449
chr17-35646853	chr17	35646853	280822	IL2	+	-28783	4794	-0.53213	5.27277	6.98906	0.00820094	0.666449
chr17-51376897	chr17	51376897	785023	PRAME	-	-3467	5507	-1.50726	1.54989	6.98509	0.00821915	0.666449
chr14-290711	chr14	290711	513585	C14H8orf33	+	1196638	2070	1.51054	2.92883	6.97382	0.00827105	0.666449
chr25-30327681	chr25	30327681	505622	GALNT17	-	503400	432482	-0.883749	2.96032	6.96956	0.0082908	0.666449
chr9-53571176	chr9	53571176	615440	NDUFAF4	+	102265	8659	-2.74254	2.69861	6.96924	0.00829227	0.666449
chr25-6039736	chr25	6039736	521304	RBFOX1	+	-622472	1269539	0.790797	3.06703	6.957	0.00834918	0.666449
chr27-28659312	chr27	28659312	535350	TTI2	-	232103	11216	-1.42621	2.26746	6.94807	0.00839098	0.666449
chr7-93156072	chr7	93156072	541123	ARRDC3	-	-97022	12679	1.96454	1.83527	6.94752	0.00839353	0.666449
chr8-110734644	chr8	110734644	538990	BRINP1	-	128867	196446	0.811707	3.60149	6.94382	0.00841095	0.666449
chr1-5276336	chr1	5276336	533760	GRIK1	+	171449	467793	-1.59911	2.52129	6.94315	0.00841409	0.666449
chr8-110734540	chr8	110734540	538990	BRINP1	-	128763	196446	-1.25802	2.67487	6.94124	0.00842308	0.666449
chr9-70602353	chr9	70602353	529405	ENPP3	+	-13746	84675	-0.820283	2.97616	6.93866	0.00843522	0.666449
chr7-11897575	chr7	11897575	338065	NDUFB7	+	427787	4391	1.50098	2.03915	6.9373	0.00844164	0.666449
chr4-27740277	chr4	27740277	782170	TWIST1	-	-115043	1995	-1.26724	1.97593	6.9366	0.00844495	0.666449
chr6-56677975	chr6	56677975	511424	C6H4orf19	+	1808575	78562	0.894179	3.33393	6.93615	0.00844708	0.666449
chr6-27312805	chr6	27312805	538668	TSPAN5	+	20674	179391	0.647262	3.71589	6.93591	0.00844819	0.666449
chr8-88379374	chr8	88379374	515515	SYK	-	-150088	106042	-1.54993	3.24176	6.93362	0.00845902	0.666449
chr4-98764072	chr4	98764072	613784	SLC35B4	-	-112100	35279	-1.29885	2.93173	6.93169	0.00846817	0.666449
chr3-82770732	chr3	82770732	510138	ALG6	-	225548	58318	-1.1433	2.50873	6.92565	0.00849682	0.666449
chr21-70102978	chr21	70102978	100313421	MIR2284K	-	6408	74	-0.356507	5.8225	6.91399	0.0085524	0.666449
chr2-100636410	chr2	100636410	510506	CPS1	+	-1878374	140457	-1.5066	2.26049	6.91076	0.00856785	0.666449
chrX-30974451	chrX	30974451	613334	FMR1NB	+	15289	39521	-0.818058	3.62308	6.90394	0.00860059	0.666449
chr6-89210834	chr6	89210834	534082	ADAMTS3	-	-249361	297654	-2.25579	1.84478	6.89786	0.0086299	0.666449
chr27-28927317	chr27	28927317	510037	RNF122	-	-19978	497663	1.76056	3.3503	6.89258	0.00865544	0.666449
chr25-30343824	chr25	30343824	505622	GALNT17	-	519543	432482	0.650807	4.02389	6.89204	0.00865805	0.666449
chr25-18912702	chr25	18912702	508417	LYRM1	+	-86560	9349	1.18169	3.52196	6.88958	0.00866998	0.666449
chr1-5278022	chr1	5278022	533760	GRIK1	+	169763	467793	2.15221	1.65962	6.88856	0.0086749	0.666449
chr11-80512683	chr11	80512683	505949	RDH14	+	-250794	4915	-1.31539	2.45765	6.88816	0.00867687	0.666449
chr14-542613	chr14	542613	513585	C14H8orf33	+	944736	2070	-4.32792	2.7616	6.88024	0.00871537	0.666449
chr2-80744281	chr2	80744281	613474	NABP1	+	-102822	8788	-0.939632	3.05051	6.8797	0.00871803	0.666449
chr11-107285365	chr11	107285365	282255	IFITM3	+	-24620	974	0.995685	4.71734	6.87801	0.00872628	0.666449
chrX-74034872	chrX	74034872	519552	CHM	+	117351	249555	1.05803	2.15327	6.87349	0.00874836	0.666449
chr8-74764136	chr8	74764136	508045	PPP2R2A	+	70492	78705	-1.47757	2.73483	6.87256	0.00875292	0.666449
chr3-82825452	chr3	82825452	510138	ALG6	-	280268	58318	1.65717	1.48335	6.87111	0.00876003	0.666449
chr14-583223	chr14	583223	513585	C14H8orf33	+	904126	2070	-0.504588	5.40222	6.86504	0.00878985	0.666449
chr8-78649282	chr8	78649282	614063	RMI1	+	-63173	14974	1.4252	2.00697	6.86205	0.00880453	0.666449
chr3-29607127	chr3	29607127	512078	AP4B1	+	17592	10288	-2.12063	1.3233	6.85846	0.00882224	0.666449
chr29-31044600	chr29	31044600	618028	KIRREL3	-	157749	758792	-0.934692	3.36121	6.85721	0.00882843	0.666449
chr4-98754108	chr4	98754108	529920	LRGUK	+	-114688	152361	-0.881882	3.35721	6.84974	0.00886542	0.666449
chr14-43044777	chr14	43044777	512677	PEX2	-	714403	15343	0.912252	3.5936	6.84889	0.00886962	0.666449
chr3-86720830	chr3	86720830	785042	HOOK1	-	1858	68888	0.512724	5.18551	6.84166	0.00890563	0.666449
chr8-24881348	chr8	24881348	540732	ACER2	-	24445	26857	-0.85543	4.56084	6.83923	0.00891772	0.666449
chr27-28707632	chr27	28707632	510037	RNF122	-	-239663	497663	-2.01107	2.22893	6.83868	0.00892046	0.666449
chr4-98730988	chr4	98730988	529920	LRGUK	+	-91568	152361	0.80351	4.66398	6.83675	0.00893012	0.666449
chr6-17951776	chr6	17951776	505603	RPL34	-	120009	3884	-0.948387	3.86643	6.83455	0.00894112	0.666449
chr3-82780265	chr3	82780265	510138	ALG6	-	235081	58318	0.916485	2.807	6.8315	0.00895642	0.666449
chr4-27732323	chr4	27732323	782170	TWIST1	-	-122997	1995	1.23363	2.07636	6.82911	0.00896837	0.666449
chr14-2297006	chr14	2297006	512526	PYCR3	+	4581	7513	-2.24716	2.73555	6.82141	0.00900713	0.666449
chr8-47935866	chr8	47935866	515491	CEMIP2	-	-368127	80958	1.37041	2.29646	6.82078	0.00901032	0.666449
chr7-71954643	chr7	71954643	538540	CLINT1	-	475617	57082	-2.74784	2.3406	6.82026	0.00901293	0.666449
chr8-56776818	chr8	56776818	508893	TLE4	+	-939437	155057	-0.774119	3.5953	6.81467	0.00904122	0.666912
chrX-14098040	chrX	14098040	510101	RAB33A	+	-95399	10405	-1.10257	3.06296	6.81066	0.00906154	0.666912
chr29-19415951	chr29	19415951	533729	PAK1	+	-731623	95914	1.25063	1.76659	6.79913	0.00912025	0.668472
chr19-36677	chr19	36677	535917	CA10	-	-1436617	847050	-1.80857	2.14218	6.79491	0.00914182	0.668472
chr11-74301606	chr11	74301606	540033	DNAJC27	+	17870	37947	1.24155	1.84195	6.79241	0.00915462	0.668472
chr27-37647902	chr27	37647902	534094	INTS10	-	126768	33473	0.943241	3.76593	6.7836	0.00919994	0.668472
chr4-64027755	chr4	64027755	535387	BBS9	-	-77787	455735	-1.11804	2.07776	6.78284	0.00920384	0.668472
chr8-57644559	chr8	57644559	512888	TLE1	-	-366226	46834	-1.15272	3.68815	6.76802	0.00928059	0.668472
chr4-120643832	chr4	120643832	790124	VIPR2	-	147749	69082	1.36239	3.5486	6.76616	0.00929024	0.668472
chr21-70102916	chr21	70102916	100313421	MIR2284K	-	6346	74	-0.861825	5.8231	6.76488	0.00929693	0.668472
chr27-28791306	chr27	28791306	510037	RNF122	-	-155989	497663	-1.19521	2.78045	6.76452	0.0092988	0.668472
chr8-74772062	chr8	74772062	508045	PPP2R2A	+	62566	78705	1.65568	2.22692	6.76294	0.00930703	0.668472
chr8-74518825	chr8	74518825	100313446	MIR2404-2	-	144366	67	-4.49437	1.74398	6.75824	0.00933157	0.668472
chr14-290485	chr14	290485	513585	C14H8orf33	+	1196864	2070	-0.801602	3.05304	6.75424	0.00935254	0.668472
chr7-12092328	chr7	12092328	338065	NDUFB7	+	233034	4391	-1.03455	3.86653	6.75308	0.00935861	0.668472
chr1-144109747	chr1	144109747	517889	TFF3	-	38676	3782	-1.33174	3.6749	6.74438	0.00940432	0.669241
chr27-37567336	chr27	37567336	534094	INTS10	-	46202	33473	-0.650747	3.57395	6.74006	0.00942715	0.669241
chr3-13918200	chr3	13918200	511219	LRRC71	-	-67342	12420	0.919185	2.99744	6.73752	0.00944056	0.669241
chr27-28689383	chr27	28689383	510037	RNF122	-	-257912	497663	-1.12237	2.46196	6.73492	0.00945435	0.669241
chr11-79839912	chr11	79839912	539430	OSR1	+	-352773	7101	-1.14142	1.78913	6.71963	0.00953572	0.671693
chr3-13940124	chr3	13940124	511219	LRRC71	-	-45418	12420	1.13814	2.27812	6.719	0.00953912	0.671693
chr2-54121603	chr2	54121603	520327	KYNU	-	157478	119971	-1.24374	1.91273	6.71454	0.00956301	0.671693
chr8-56770738	chr8	56770738	508893	TLE4	+	-933357	155057	0.542283	4.15292	6.70775	0.00959949	0.671693
chr28-43073931	chr28	43073931	539941	MAPK8	+	86866	35399	1.04173	2.37615	6.70591	0.0096094	0.671693
chr4-120644155	chr4	120644155	790124	VIPR2	-	148072	69082	-0.843821	5.47492	6.7007	0.00963753	0.671693
chr4-41477792	chr4	41477792	281790	GNAI1	-	211640	105995	0.784456	3.07423	6.70056	0.00963826	0.671693
chr8-56744414	chr8	56744414	508893	TLE4	+	-907033	155057	0.942436	2.53394	6.69193	0.00968502	0.672172
chr27-28934196	chr27	28934196	510037	RNF122	-	-13099	497663	-1.47318	2.88187	6.68588	0.00971798	0.672172
chr29-19410016	chr29	19410016	533729	PAK1	+	-725688	95914	-0.965266	2.42734	6.68007	0.00974968	0.672172
chrX-18874761	chrX	18874761	100125581	ZNF75D	+	158	11553	-0.98839	3.56209	6.67789	0.00976161	0.672172
chr21-57184319	chr21	57184319	535185	FBLN5	-	-62070	93280	-0.493708	4.61385	6.67612	0.00977132	0.672172
chr4-98759342	chr4	98759342	613784	SLC35B4	-	-116830	35279	-1.05096	3.06958	6.67312	0.00978774	0.672172
chr24-56951086	chr24	56951086	414349	ST8SIA3	+	174775	8212	0.862221	4.77634	6.6695	0.00980769	0.672172
chr3-82901081	chr3	82901081	510138	ALG6	-	355897	58318	-0.769782	5.62464	6.66522	0.00983127	0.672172
chr27-25153707	chr27	25153707	515461	SARAF	-	-262369	25061	0.51624	4.42571	6.66414	0.00983718	0.672172
chr1-153205800	chr1	153205800	507414	PIK3R4	+	27767	86944	-1.83426	2.27331	6.65223	0.0099032	0.675218
chrX-108652262	chrX	108652262	513520	ATP6AP2	-	227809	27659	1.46873	2.05871	6.64318	0.00995359	0.675285
chr4-114491608	chr4	114491608	539388	TMUB1	-	33662	2425	1.40173	3.08268	6.64241	0.00995791	0.675285
chr8-74549199	chr8	74549199	100313446	MIR2404-2	-	174740	67	1.05017	2.94138	6.64052	0.00996849	0.675285

## Sheet: High_2.5XvsLow_2.5X
	Chr	Locus	EntrezID	Symbol	Strand	Distance	Width	logFC	logCPM	LR	PValue	FDR
chr8-23179949	chr8	23179949	618946	IFNB3	+	-2087	638	1.69697	2.27538	20.1133	7.29886e-06	0.229914
chr7-89222375	chr7	89222375	282032	RASA1	+	58627	110376	0.368908	6.23202	17.9392	2.28071e-05	0.359212
chr24-36389011	chr24	36389011	615187	ADCYAP1	+	-273524	4139	5.10751	2.2978	16.115	5.96089e-05	0.445222
chr28-1893848	chr28	1893848	781044	RHOU	-	-283459	9547	0.361502	6.68163	15.6076	7.79403e-05	0.445222
chr5-97137325	chr5	97137325	530502	GSG1	+	101832	19468	2.24122	2.50541	15.1278	0.000100474	0.445222
chr4-103653970	chr4	103653970	540792	UBN2	+	-59469	94657	-2.02798	1.84887	14.9096	0.000112789	0.445222
chr5-114133732	chr5	114133732	515773	CYB5R3	-	109209	15263	0.886639	3.74823	14.8321	0.000117515	0.445222
chr4-27731891	chr4	27731891	782170	TWIST1	-	-123429	1995	2.09637	2.15338	14.6381	0.000130255	0.445222
chr5-53755637	chr5	53755637	614573	SLC16A7	-	-459162	226902	1.75173	1.88206	14.5315	0.000137837	0.445222
chr8-74529549	chr8	74529549	100313446	MIR2404-2	-	155090	67	1.20729	3.05549	14.2909	0.00015662	0.445222
chr3-82779178	chr3	82779178	510138	ALG6	-	233994	58318	-4.88537	1.70804	14.1482	0.000168962	0.445222
chr8-23184375	chr8	23184375	618946	IFNB3	+	-6513	638	1.73275	2.30857	13.9975	0.00018305	0.445222
chr14-497216	chr14	497216	513585	C14H8orf33	+	990133	2070	1.22818	2.85245	13.971	0.000185652	0.445222
chr9-53562751	chr9	53562751	615440	NDUFAF4	+	110690	8659	4.91643	2.4463	13.8376	0.000199303	0.445222
chr8-74571611	chr8	74571611	100313446	MIR2404-2	-	197152	67	-0.979883	4.0421	13.6334	0.000222198	0.445222
chr6-77985730	chr6	77985730	282651	ADGRL3	+	748981	579121	-0.854952	5.57158	13.6003	0.000226144	0.445222
chrX-100103683	chrX	100103683	540426	MSN	-	-58771	92050	-2.06112	3.24319	13.2794	0.000268342	0.455855
chr3-95025542	chr3	95025542	511254	NRDC	+	-4697	102358	1.58819	1.80704	13.2487	0.00027277	0.455855
chr1-153228266	chr1	153228266	507414	PIK3R4	+	5301	86944	1.58414	3.99582	13.2337	0.00027496	0.455855
chr7-105871702	chr7	105871702	617720	NUDT12	-	826698	14029	-2.32079	3.02268	13.0518	0.000302997	0.470686
chr20-72037109	chr20	72037109	100125239	CCDC127	+	-72818	15608	0.580509	5.24937	12.9862	0.000313791	0.470686
chr1-5270587	chr1	5270587	533760	GRIK1	+	177198	467793	1.91975	3.04921	12.7604	0.000354029	0.48868
chr28-43064358	chr28	43064358	539941	MAPK8	+	96439	35399	-4.65104	1.51912	12.7458	0.000356814	0.48868
chr9-97007560	chr9	97007560	509236	TAGAP	-	191796	9474	1.00612	3.36952	12.5454	0.000397187	0.489617
chr5-78111596	chr5	78111596	510651	KIAA1551	-	-214915	27132	4.77645	2.36243	12.4708	0.000413357	0.489617
chr14-576421	chr14	576421	513585	C14H8orf33	+	910928	2070	1.1093	5.2122	12.4687	0.000413826	0.489617
chr3-82728728	chr3	82728728	510138	ALG6	-	183544	58318	-4.87372	2.00011	12.4021	0.000428853	0.489617
chr8-56795474	chr8	56795474	508893	TLE4	+	-958093	155057	-1.70878	2.15826	12.3403	0.00044328	0.489617
chr1-11273286	chr1	11273286	100313006	MIR155	-	1045947	63	0.908268	3.23056	12.2839	0.000456878	0.489617
chr12-78975037	chr12	78975037	508273	IPO5	+	25686	22224	-1.15302	2.63154	12.1866	0.000481341	0.489617
chr3-1045982	chr3	1045982	539387	MPZL1	-	33248	81860	0.850844	3.66286	12.1679	0.00048619	0.489617
chr21-24697159	chr21	24697159	784070	HDGFL3	+	620487	76157	-0.960112	4.95898	12.1211	0.000498556	0.489617
chr27-23711447	chr27	23711447	540728	ERI1	+	481675	16826	-1.61317	2.22382	12.0681	0.000512932	0.489617
chr4-41496002	chr4	41496002	281790	GNAI1	-	229850	105995	-1.4754	2.27033	11.9712	0.000540282	0.500555
chr9-39322	chr9	39322	613326	PTP4A1	+	468253	9640	1.03372	3.15501	11.8343	0.000581502	0.504738
chr22-37881792	chr22	37881792	768326	SNTN	-	-2278	16369	-1.80903	2.47645	11.8276	0.000583599	0.504738
chr8-59158679	chr8	59158679	100498812	MIR2887-1	+	235	54	-2.25598	3.31994	11.7982	0.000592867	0.504738
chr1-29210124	chr1	29210124	615745	GBE1	-	237652	313017	1.58047	2.00826	11.6937	0.000627117	0.519847
chr15-82601452	chr15	82601452	613525	SELENOH	+	-227874	1639	-2.44837	2.10265	11.548	0.000678209	0.541481
chr3-64420183	chr3	64420183	281278	ADGRL2	-	1065018	710761	1.36351	2.4797	11.5225	0.000687595	0.541481
chr6-17990331	chr6	17990331	505603	RPL34	-	158564	3884	-0.703779	4.221	11.3236	0.000765268	0.558503
chr3-8111488	chr3	8111488	510399	CFAP126	+	49383	32557	0.931166	3.15848	11.2793	0.000783751	0.558503
chr17-50850864	chr17	50850864	768254	ZNF280BY	+	400675	10990	2.30109	1.75795	11.2258	0.000806682	0.558503
chr2-100164021	chr2	100164021	510506	CPS1	+	-1405985	140457	-1.14092	3.90223	11.2116	0.000812883	0.558503
chr9-45087525	chr9	45087525	286818	PREP	+	82150	132112	0.661562	4.38382	11.1022	0.000862254	0.558503
chr1-145375282	chr1	145375282	512069	FAM207A	+	-220658	24151	1.00497	2.9614	11.0525	0.000885678	0.558503
chr17-35647994	chr17	35647994	280822	IL2	+	-29924	4794	0.576327	5.61207	10.9922	0.000914949	0.558503
chr27-28709361	chr27	28709361	510037	RNF122	-	-237934	497663	-2.17958	2.08151	10.9848	0.000918604	0.558503
chr17-35647720	chr17	35647720	280822	IL2	+	-29650	4794	0.548371	5.13413	10.9715	0.00092524	0.558503
chr6-7005297	chr6	7005297	515768	FABP2	-	-103591	3842	0.76449	3.92813	10.93	0.00094619	0.558503
chr8-74721382	chr8	74721382	508045	PPP2R2A	+	113246	78705	-1.17906	3.11853	10.9	0.000961639	0.558503
chr14-278054	chr14	278054	513585	C14H8orf33	+	1209295	2070	0.359277	7.01436	10.8499	0.000988036	0.558503
chr3-1020147	chr3	1020147	539387	MPZL1	-	7413	81860	-0.790836	3.92784	10.8032	0.00101322	0.558503
chr21-2535556	chr21	2535556	533136	UBE3A	-	125363	63385	2.67511	2.4532	10.7163	0.00106197	0.558503
chr9-20861052	chr9	20861052	282150	BCKDHB	+	-897838	371948	-2.15141	3.28977	10.6911	0.0010765	0.558503
chrX-104706266	chrX	104706266	518258	FUNDC1	+	-177252	11065	2.03952	2.1068	10.6908	0.0010767	0.558503
chrX-18976112	chrX	18976112	512036	ZNF449	+	-65583	7965	2.5892	2.54189	10.6206	0.00111835	0.558503
chr1-57221375	chr1	57221375	522055	TMPRSS7	+	6578	40965	-1.48697	3.15634	10.5405	0.00116784	0.558503
chr25-36108712	chr25	36108712	514996	PLOD3	+	-51240	7934	2.1075	3.69724	10.5093	0.00118774	0.558503
chr6-45755941	chr6	45755941	512327	DHX15	-	72354	53973	-3.21985	1.57935	10.4728	0.00121148	0.558503
chr29-19423411	chr29	19423411	533729	PAK1	+	-739083	95914	-1.16104	3.73268	10.4654	0.00121633	0.558503
chr14-401617	chr14	401617	513585	C14H8orf33	+	1085732	2070	4.43695	3.04848	10.453	0.00122448	0.558503
chr6-56676835	chr6	56676835	511424	C6H4orf19	+	1809715	78562	-1.49557	2.8203	10.4131	0.00125125	0.558503
chr14-1011663	chr14	1011663	513585	C14H8orf33	+	475686	2070	-0.969161	3.20314	10.4041	0.00125734	0.558503
chr13-49013842	chr13	49013842	524427	FERMT1	-	347963	48868	-0.604987	4.33913	10.4032	0.00125797	0.558503
chr4-27737299	chr4	27737299	782170	TWIST1	-	-118021	1995	-1.81065	2.48998	10.3819	0.00127257	0.558503
chr5-53755482	chr5	53755482	614573	SLC16A7	-	-459317	226902	-2.44995	2.47639	10.334	0.00130605	0.558503
chr5-120021010	chr5	120021010	510646	LMF2	-	388	3974	-0.795081	4.08649	10.3244	0.00131282	0.558503
chr3-8111499	chr3	8111499	510399	CFAP126	+	49372	32557	0.840805	3.15587	10.3019	0.00132894	0.558503
chr9-20860777	chr9	20860777	282150	BCKDHB	+	-897563	371948	1.77215	2.30137	10.2952	0.00133379	0.558503
chr9-45027573	chr9	45027573	286818	PREP	+	142102	132112	0.843366	3.25767	10.2694	0.00135253	0.558503
chr15-26585176	chr15	26585176	529873	CADM1	-	133646	350202	0.96715	3.01069	10.2388	0.00137518	0.558503
chr2-27698586	chr2	27698586	616901	CERS6	-	-60337	351007	-2.05635	2.5932	10.2055	0.00140022	0.558503
chr7-34811895	chr7	34811895	493643	HSD17B4	-	-951712	101009	-1.16927	2.76636	10.1777	0.0014215	0.558503
chr2-70593018	chr2	70593018	616839	CCDC93	-	563504	100864	-0.927408	3.09908	10.1713	0.00142642	0.558503
chr9-65873518	chr9	65873518	512152	CEP162	+	241944	95593	-0.752145	3.53999	10.1624	0.0014333	0.558503
chr25-3416	chr25	3416	618296	POLR3K	-	-109478	2728	-2.24826	2.33803	10.1515	0.00144187	0.558503
chrX-108497840	chrX	108497840	513520	ATP6AP2	-	73387	27659	-1.58045	2.28226	10.1141	0.00147141	0.558503
chr8-83250594	chr8	83250594	281554	TSPY	-	-2964	10737	-1.17418	2.61447	10.0687	0.00150811	0.558503
chr25-19025721	chr25	19025721	538444	SET	+	115476	1393	-3.27675	1.80065	10.0631	0.00151272	0.558503
chr9-38756764	chr9	38756764	777592	FAM229B	-	-64298	4845	-1.05587	2.43808	10.0595	0.00151567	0.558503
chr8-74744688	chr8	74744688	508045	PPP2R2A	+	89940	78705	-2.06052	2.05029	10.0142	0.0015534	0.558503
chr28-39356892	chr28	39356892	404143	GHITM	+	78654	13419	1.28155	1.97239	10.0141	0.00155348	0.558503
chr26-40478019	chr26	40478019	508557	SEC23IP	+	-131479	34150	0.821562	3.18751	9.971	0.00159025	0.558503
chr3-82793545	chr3	82793545	510138	ALG6	-	248361	58318	-1.45685	2.33576	9.96212	0.00159794	0.558503
chr8-74508889	chr8	74508889	100313446	MIR2404-2	-	134430	67	1.26684	2.24849	9.95662	0.00160272	0.558503
chr9-53587931	chr9	53587931	615440	NDUFAF4	+	85510	8659	-1.40698	2.47314	9.9496	0.00160884	0.558503
chr27-37567243	chr27	37567243	534094	INTS10	-	46109	33473	1.48134	1.84268	9.93446	0.00162213	0.558503
chr1-34832123	chr1	34832123	781333	VGLL3	-	124569	49917	-1.4824	2.68173	9.89356	0.00165858	0.558503
chr27-28785033	chr27	28785033	510037	RNF122	-	-162262	497663	-1.38065	3.64545	9.8907	0.00166116	0.558503
chr1-5289471	chr1	5289471	533760	GRIK1	+	158314	467793	1.59457	3.53515	9.8504	0.00169795	0.558503
chr27-28781960	chr27	28781960	510037	RNF122	-	-165335	497663	-1.0574	3.57123	9.82499	0.00172156	0.558503
chr5-114133539	chr5	114133539	515773	CYB5R3	-	109016	15263	0.889175	3.8172	9.82261	0.0017238	0.558503
chr14-499975	chr14	499975	513585	C14H8orf33	+	987374	2070	-1.15545	2.9	9.80538	0.00174002	0.558503
chr27-28723044	chr27	28723044	510037	RNF122	-	-224251	497663	1.36723	1.9549	9.80446	0.00174089	0.558503
chr8-36146632	chr8	36146632	767934	DMAC1	-	-1146147	940	-1.09735	3.23575	9.80325	0.00174204	0.558503
chr6-8897167	chr6	8897167	524136	NDST3	-	645429	127248	0.414899	5.66475	9.7852	0.00175922	0.558503
chr6-7005058	chr6	7005058	515768	FABP2	-	-103830	3842	0.886638	3.90049	9.77822	0.00176591	0.558503
chr11-105122874	chr11	105122874	100125836	WDR5	+	-196703	13639	-0.84522	5.67973	9.74719	0.00179597	0.558503
chr26-40629790	chr26	40629790	529067	PLPP4	+	253291	146873	-0.563371	4.44319	9.74041	0.00180261	0.558503
chr9-45077151	chr9	45077151	286818	PREP	+	92524	132112	0.808995	3.81109	9.73849	0.00180449	0.558503
chr25-19024560	chr25	19024560	538444	SET	+	116637	1393	-0.951921	2.86938	9.73443	0.00180849	0.558503
chr27-28860892	chr27	28860892	510037	RNF122	-	-86403	497663	1.71624	1.95442	9.69048	0.00185226	0.566466
chr8-74673821	chr8	74673821	508045	PPP2R2A	+	160807	78705	2.60352	3.06117	9.64793	0.00189565	0.566493
chr8-83250369	chr8	83250369	281554	TSPY	-	-3189	10737	-1.63566	2.17218	9.64658	0.00189705	0.566493
chr9-53555857	chr9	53555857	615440	NDUFAF4	+	117584	8659	1.04163	3.12246	9.63764	0.0019063	0.566493
chr3-82845671	chr3	82845671	510138	ALG6	-	300487	58318	4.46705	2.286	9.57826	0.00196895	0.570125
chr23-52483457	chr23	52483457	506141	IRF4	-	419751	12722	-1.30025	3.03357	9.57786	0.00196938	0.570125
chr6-27302588	chr6	27302588	538668	TSPAN5	+	30891	179391	-1.27199	2.60815	9.53783	0.0020128	0.570125
chr10-59502235	chr10	59502235	790811	BOLA	+	-188460	498	2.32641	2.48498	9.51568	0.00203723	0.570125
chr11-70173412	chr11	70173412	780856	YPEL5	-	471183	14194	-1.51325	2.51002	9.50468	0.00204949	0.570125
chr8-74609924	chr8	74609924	508045	PPP2R2A	+	224704	78705	-4.27068	1.35978	9.50413	0.0020501	0.570125
chr5-10907735	chr5	10907735	531552	ACSS3	+	-176492	174250	4.46984	1.82683	9.49672	0.0020584	0.570125
chr7-89222374	chr7	89222374	282032	RASA1	+	58628	110376	0.345655	5.86855	9.48002	0.00207721	0.570125
chr14-2985260	chr14	2985260	524070	ADGRB1	-	-29120	65609	0.409935	5.46987	9.47624	0.0020815	0.570125
chr8-74706382	chr8	74706382	508045	PPP2R2A	+	128246	78705	-1.14635	3.22441	9.46044	0.00209951	0.570125
chr28-39350422	chr28	39350422	404143	GHITM	+	85124	13419	1.19175	2.31367	9.41244	0.00215518	0.575249
chr2-70594041	chr2	70594041	616839	CCDC93	-	564527	100864	-0.297272	6.48532	9.41156	0.00215622	0.575249
chrX-83157759	chrX	83157759	540666	HDAC8	+	70704	246615	0.958807	3.00377	9.39721	0.00217316	0.575249
chr7-89222388	chr7	89222388	282032	RASA1	+	58614	110376	0.322328	6.23276	9.35511	0.00222365	0.581435
chr5-114223883	chr5	114223883	532778	ARFGAP3	-	-117778	49938	1.84057	1.95214	9.3137	0.00227447	0.581435
chr9-45022494	chr9	45022494	286818	PREP	+	147181	132112	0.844091	3.34055	9.30702	0.00228277	0.581435
chr8-23184275	chr8	23184275	618946	IFNB3	+	-6413	638	1.1595	2.30859	9.30651	0.00228341	0.581435
chr27-35839197	chr27	35839197	282068	SFRP1	-	-104723	43561	-1.69088	2.03619	9.29734	0.00229486	0.581435
chr3-82799300	chr3	82799300	510138	ALG6	-	254116	58318	-1.24691	2.62776	9.28746	0.00230728	0.581435
chr8-56773371	chr8	56773371	508893	TLE4	+	-935990	155057	0.984336	2.98545	9.26866	0.00233108	0.582771
chr14-1363179	chr14	1363179	513585	C14H8orf33	+	124170	2070	4.39886	2.4421	9.2537	0.00235021	0.582925
chr8-56736443	chr8	56736443	508893	TLE4	+	-899062	155057	0.891273	2.87836	9.17026	0.00245979	0.587983
chr2-124794214	chr2	124794214	535675	PTPRU	-	-112682	87321	-2.24974	2.15535	9.16821	0.00246256	0.587983
chr6-18003194	chr6	18003194	505603	RPL34	-	171427	3884	-1.64787	2.55632	9.15217	0.00248424	0.587983
chr6-18008722	chr6	18008722	505603	RPL34	-	176955	3884	-0.809431	3.24451	9.12581	0.00252028	0.587983
chr5-114207710	chr5	114207710	532778	ARFGAP3	-	-133951	49938	1.32888	1.82072	9.09052	0.00256938	0.587983
chr27-28504617	chr27	28504617	535350	TTI2	-	77408	11216	-1.7106	2.34825	9.08583	0.00257598	0.587983
chr28-11064670	chr28	11064670	280965	ZP4	-	393293	7268	1.31787	3.12574	9.06733	0.00260217	0.587983
chr20-55751953	chr20	55751953	286842	BASP1	-	-270340	55402	1.28194	2.04579	9.06661	0.00260319	0.587983
chr17-25041271	chr17	25041271	528601	PRAME	+	75644	5188	4.41926	2.27369	9.05172	0.00262448	0.587983
chr23-52483187	chr23	52483187	506141	IRF4	-	419481	12722	-1.05163	2.65207	9.03226	0.00265256	0.587983
chr29-19399683	chr29	19399683	533729	PAK1	+	-715355	95914	-1.31153	2.04318	9.03048	0.00265514	0.587983
chr4-27746915	chr4	27746915	782170	TWIST1	-	-108405	1995	1.0561	2.69985	9.01502	0.0026777	0.587983
chr21-1891641	chr21	1891641	533136	UBE3A	-	-518552	63385	1.05909	2.46288	9.00802	0.00268798	0.587983
chr13-49018904	chr13	49018904	524427	FERMT1	-	353025	48868	-1.3356	2.061	9.00335	0.00269486	0.587983
chr21-24697160	chr21	24697160	784070	HDGFL3	+	620486	76157	1.60247	3.60324	9.00104	0.00269825	0.587983
chr8-74664161	chr8	74664161	508045	PPP2R2A	+	170467	78705	-0.540565	4.87117	8.93841	0.00279236	0.587983
chr11-105122812	chr11	105122812	100125836	WDR5	+	-196641	13639	0.765178	4.85578	8.91823	0.00282338	0.587983
chr7-89222364	chr7	89222364	282032	RASA1	+	58638	110376	0.313176	5.87134	8.90814	0.00283902	0.587983
chr10-59497019	chr10	59497019	790811	BOLA	+	-183244	498	-1.21008	1.99074	8.90665	0.00284135	0.587983
chr1-5276364	chr1	5276364	533760	GRIK1	+	171421	467793	3.02532	1.70414	8.90107	0.00285004	0.587983
chr25-30293983	chr25	30293983	505622	GALNT17	-	469702	432482	0.96396	2.89066	8.89895	0.00285335	0.587983
chr4-27723138	chr4	27723138	782170	TWIST1	-	-132182	1995	1.07166	3.31852	8.89664	0.00285695	0.587983
chr16-66304796	chr16	66304796	522344	RGL1	+	-34312	171383	1.87813	2.06878	8.88246	0.00287923	0.587983
chr7-89223334	chr7	89223334	282032	RASA1	+	57668	110376	0.414339	5.38737	8.86889	0.00290072	0.587983
chr27-28469728	chr27	28469728	535350	TTI2	-	42519	11216	-2.18809	1.17265	8.85856	0.00291718	0.587983
chr27-23702710	chr27	23702710	540728	ERI1	+	490412	16826	-1.01083	3.37883	8.85094	0.00292938	0.587983
chr10-49984930	chr10	49984930	282689	ANXA2	+	-124868	44475	-1.1276	2.71482	8.82826	0.00296601	0.587983
chr9-45046473	chr9	45046473	286818	PREP	+	123202	132112	-0.97535	2.55675	8.81902	0.00298107	0.587983
chr7-89222387	chr7	89222387	282032	RASA1	+	58615	110376	0.349895	5.86669	8.81704	0.00298431	0.587983
chrX-19173262	chrX	19173262	614260	ZNF75D	-	73139	287829	-1.21668	1.88775	8.8062	0.00300208	0.587983
chr15-26569801	chr15	26569801	529873	CADM1	-	118271	350202	-1.62883	2.68575	8.80385	0.00300596	0.587983
chr11-70168806	chr11	70168806	780856	YPEL5	-	466577	14194	1.40869	1.96745	8.79603	0.00301887	0.587983
chr20-55752031	chr20	55752031	286842	BASP1	-	-270262	55402	-2.42534	2.57694	8.79042	0.00302817	0.587983
chr3-101456643	chr3	101456643	513050	HPDL	-	121562	1654	-1.16314	2.72215	8.75531	0.00308702	0.587983
chr17-35643699	chr17	35643699	280822	IL2	+	-25629	4794	4.25358	2.41647	8.74656	0.00310186	0.587983
chr8-75350050	chr8	75350050	282134	ADRA1A	-	-14373	107263	-0.952027	3.15991	8.73603	0.00311982	0.587983
chr4-98753884	chr4	98753884	529920	LRGUK	+	-114464	152361	-1.42055	2.60181	8.73516	0.00312131	0.587983
chr16-1352	chr16	1352	534797	TMEM183A	+	518333	15227	-1.35367	2.16848	8.73458	0.00312232	0.587983
chr22-53640289	chr22	53640289	539002	CCR2	-	25966	1113	2.89203	2.33156	8.73319	0.0031247	0.587983
chr21-19880469	chr21	19880469	509816	MRPS11	+	-12769	31012	0.89601	2.82015	8.72365	0.00314108	0.587983
chr3-13911096	chr3	13911096	511219	LRRC71	-	-74446	12420	0.702997	5.03165	8.72113	0.00314544	0.587983
chr11-106224871	chr11	106224871	505436	CLIC3	+	4141	4444	-1.60373	4.20815	8.71085	0.00316321	0.587983
chr1-93019022	chr1	93019022	530042	NLGN1	-	-1723050	1116026	-1.3357	2.37241	8.69557	0.00318984	0.587983
chr4-28965185	chr4	28965185	536286	ITGB8	+	159396	91700	0.810948	3.45898	8.68248	0.00321284	0.587983
chr4-98756558	chr4	98756558	529920	LRGUK	+	-117138	152361	-0.688167	4.42175	8.67635	0.00322367	0.587983
chr25-36123783	chr25	36123783	768053	AP1S1	-	-61879	4825	-0.762787	3.37521	8.6732	0.00322924	0.587983
chr27-23707226	chr27	23707226	540728	ERI1	+	485896	16826	1.23115	1.97863	8.62541	0.00331505	0.599724
chr14-40407787	chr14	40407787	536186	CRISPLD1	+	13209	50470	2.38132	2.87665	8.61005	0.00334313	0.599724
chr9-5531	chr9	5531	613326	PTP4A1	+	502044	9640	-1.75881	2.72032	8.60537	0.00335173	0.599724
chr4-28960264	chr4	28960264	536286	ITGB8	+	164317	91700	-0.706579	4.61943	8.59554	0.00336988	0.599724
chr3-8111504	chr3	8111504	510399	CFAP126	+	49367	32557	1.05832	2.50122	8.58439	0.00339057	0.600016
chr9-38521988	chr9	38521988	529670	LAMA4	+	122203	167040	-0.5035	5.05107	8.56907	0.00341922	0.601706
chr8-36124514	chr8	36124514	767934	DMAC1	-	-1168265	940	1.40736	3.33582	8.54681	0.00346128	0.605725
chr11-107304929	chr11	107304929	282255	IFITM3	+	-44184	974	-0.778661	4.33171	8.52484	0.00350331	0.607366
chr27-28771280	chr27	28771280	510037	RNF122	-	-176015	497663	-0.79097	3.0186	8.49731	0.00355673	0.607366
chr14-11420911	chr14	11420911	327705	ASAP1	+	-92930	369239	1.68942	1.92805	8.4808	0.00358914	0.607366
chr27-35845519	chr27	35845519	282068	SFRP1	-	-98401	43561	0.596247	4.89407	8.47475	0.0036011	0.607366
chr1-5270551	chr1	5270551	533760	GRIK1	+	177234	467793	-1.99544	2.53885	8.47368	0.00360322	0.607366
chr24-24952505	chr24	24952505	517316	KLHL14	+	-278549	113802	-1.18989	3.32323	8.45669	0.00363703	0.607366
chr6-18004008	chr6	18004008	505603	RPL34	-	172241	3884	0.624437	3.8572	8.44063	0.00366929	0.607366
chr2-146621	chr2	146621	538526	LGSN	+	91472	67076	-2.27208	2.38738	8.42385	0.0037033	0.607366
chr3-8111801	chr3	8111801	510399	CFAP126	+	49070	32557	1.0589	2.41685	8.41467	0.00372205	0.607366
chr2-100650121	chr2	100650121	510506	CPS1	+	-1892085	140457	1.29648	2.77736	8.39653	0.00375938	0.607366
chr8-74663463	chr8	74663463	508045	PPP2R2A	+	171165	78705	-0.518527	4.74545	8.38929	0.00377438	0.607366
chr25-32465354	chr25	32465354	100861537	RN45S	+	-84414	88571	0.787747	3.09372	8.38176	0.00379006	0.607366
chr14-40407654	chr14	40407654	536186	CRISPLD1	+	13342	50470	1.90191	2.88817	8.3776	0.00379873	0.607366
chr3-95023660	chr3	95023660	511254	NRDC	+	-2815	102358	-0.524439	4.32158	8.37758	0.00379878	0.607366
chr4-28960082	chr4	28960082	536286	ITGB8	+	164499	91700	-0.484804	4.6345	8.3724	0.00380962	0.607366
chr8-38910935	chr8	38910935	507054	IL33	-	118888	67446	-1.21084	1.9568	8.37114	0.00381227	0.607366
chr26-3640	chr26	3640	535287	UBE2D1	-	-696356	36549	4.14774	2.30225	8.36957	0.00381556	0.607366
chr21-70102916	chr21	70102916	100313421	MIR2284K	-	6346	74	-0.969364	5.8231	8.35863	0.0038386	0.607366
chr7-51856426	chr7	51856426	520949	LRRTM2	-	49759	3029	-1.12589	2.46597	8.35331	0.00384986	0.607366
chr6-17986730	chr6	17986730	505603	RPL34	-	154963	3884	0.826859	4.3462	8.34345	0.00387079	0.607366
chr14-1073945	chr14	1073945	513585	C14H8orf33	+	413404	2070	-0.507472	4.7612	8.34121	0.00387558	0.607366
chr3-85604691	chr3	85604691	615371	NFIA	-	436844	418194	0.658977	4.44322	8.26211	0.00404812	0.626518
chr20-143707	chr20	143707	519496	SPZ1	+	9695	1714	2.82868	2.60092	8.23819	0.00410181	0.626518
chr11-74275109	chr11	74275109	540033	DNAJC27	+	44367	37947	0.749293	3.44922	8.22273	0.00413689	0.626518
chr5-114133686	chr5	114133686	515773	CYB5R3	-	109163	15263	-0.626552	3.81918	8.20453	0.00417858	0.626518
chr2-100648471	chr2	100648471	510506	CPS1	+	-1890435	140457	-1.18827	2.10361	8.20449	0.0041787	0.626518
chr6-89210834	chr6	89210834	534082	ADAMTS3	-	-249361	297654	-2.40039	1.84478	8.1912	0.00420941	0.626518
chr2-100646615	chr2	100646615	510506	CPS1	+	-1888579	140457	-0.696626	3.34641	8.16111	0.00427982	0.626518
chr5-114161055	chr5	114161055	515773	CYB5R3	-	136532	15263	2.3721	1.9971	8.13133	0.00435067	0.626518
chr3-1042029	chr3	1042029	539387	MPZL1	-	29295	81860	0.645564	4.16096	8.1152	0.00438956	0.626518
chr13-49015617	chr13	49015617	524427	FERMT1	-	349738	48868	0.367437	6.35342	8.11313	0.00439457	0.626518
chr3-8102973	chr3	8102973	510399	CFAP126	+	57898	32557	0.850424	2.96621	8.10498	0.00441439	0.626518
chr4-27740084	chr4	27740084	782170	TWIST1	-	-115236	1995	1.19475	1.98954	8.10105	0.00442397	0.626518
chr6-17946475	chr6	17946475	505603	RPL34	-	114708	3884	1.38014	3.22609	8.09478	0.00443928	0.626518
chr4-98731150	chr4	98731150	529920	LRGUK	+	-91730	152361	1.01819	4.70101	8.08521	0.00446279	0.626518
chr22-53678666	chr22	53678666	539002	CCR2	-	64343	1113	-2.65994	1.8578	8.08202	0.00447067	0.626518
chr8-110660675	chr8	110660675	538990	BRINP1	-	54898	196446	1.21507	3.29194	8.07841	0.00447958	0.626518
chr9-38756464	chr9	38756464	777592	FAM229B	-	-64598	4845	-0.656441	3.56977	8.0745	0.00448924	0.626518
chr27-28906897	chr27	28906897	510037	RNF122	-	-40398	497663	-0.753868	4.27544	8.07338	0.00449201	0.626518
chr21-2535362	chr21	2535362	533136	UBE3A	-	125169	63385	-2.107	2.5383	8.07265	0.00449383	0.626518
chr3-1041509	chr3	1041509	539387	MPZL1	-	28775	81860	1.0596	3.62611	8.06316	0.00451743	0.626518
chr3-8103691	chr3	8103691	510399	CFAP126	+	57180	32557	0.811978	2.97471	8.05337	0.00454191	0.626518
chr6-92540963	chr6	92540963	100498831	MIR2887-2	+	-582	57	0.829045	3.38067	8.03635	0.00458478	0.626518
chr28-1894867	chr28	1894867	781044	RHOU	-	-282440	9547	0.407375	6.57131	8.0322	0.0045953	0.626518
chr8-56797750	chr8	56797750	508893	TLE4	+	-960369	155057	1.04508	2.19606	8.02732	0.00460771	0.626518
chr14-2187389	chr14	2187389	512824	PUF60	+	-22583	12439	-1.94694	2.54845	8.02714	0.00460815	0.626518
chr4-27733375	chr4	27733375	782170	TWIST1	-	-121945	1995	-0.933933	2.43932	8.01112	0.00464909	0.626518
chr8-10193532	chr8	10193532	509082	ZNF395	+	-5361	58404	2.81373	1.9938	7.9977	0.00468369	0.626518
chr25-30300260	chr25	30300260	505622	GALNT17	-	475979	432482	0.629134	3.82207	7.991	0.00470103	0.626518
chr14-33405097	chr14	33405097	281022	ARFGEF1	-	-75316	136532	0.503303	5.5111	7.99091	0.00470129	0.626518
chr25-36109362	chr25	36109362	514996	PLOD3	+	-51890	7934	0.989604	4.30716	7.9893	0.00470545	0.626518
chr25-32367505	chr25	32367505	493779	RN18S1	+	13435	65309	0.331745	6.00929	7.9848	0.00471718	0.626518
chr8-91984258	chr8	91984258	528386	CAVIN4	+	-68093	12177	1.5598	2.61656	7.98407	0.00471907	0.626518
chr24-56951119	chr24	56951119	414349	ST8SIA3	+	174742	8212	0.61698	4.19209	7.98354	0.00472045	0.626518
chr3-101456617	chr3	101456617	513050	HPDL	-	121536	1654	-1.53262	2.7244	7.9829	0.00472212	0.626518
chr4-41471282	chr4	41471282	281790	GNAI1	-	205130	105995	-1.15735	2.16897	7.96855	0.00475971	0.626518
chr6-7022318	chr6	7022318	515768	FABP2	-	-86570	3842	0.918669	2.72628	7.96774	0.00476183	0.626518
chr6-114730721	chr6	114730721	540131	C1QTNF7	+	545337	127982	-1.41268	1.38991	7.95567	0.00479371	0.626518
chr4-120644387	chr4	120644387	790124	VIPR2	-	148304	69082	3.06676	2.46525	7.95011	0.00480845	0.626518
chr7-89222358	chr7	89222358	282032	RASA1	+	58644	110376	0.30194	5.86781	7.9492	0.00481087	0.626518
chr5-97131215	chr5	97131215	530502	GSG1	+	107942	19468	1.60497	2.02608	7.94451	0.00482333	0.626518
chr7-89222380	chr7	89222380	282032	RASA1	+	58622	110376	0.290901	6.23192	7.9393	0.00483726	0.626518
chr25-30366015	chr25	30366015	505622	GALNT17	-	541734	432482	-0.615337	3.65551	7.93807	0.00484054	0.626518
chr3-8111257	chr3	8111257	510399	CFAP126	+	49614	32557	0.877045	2.85514	7.93341	0.00485303	0.626518
chr1-5261326	chr1	5261326	533760	GRIK1	+	186459	467793	0.96277	2.43846	7.89782	0.00494944	0.627172
chr4-98749152	chr4	98749152	529920	LRGUK	+	-109732	152361	-1.64755	2.57478	7.89544	0.00495596	0.627172
chr3-29606792	chr3	29606792	512078	AP4B1	+	17927	10288	-1.02081	4.00468	7.87002	0.0050261	0.627172
chr5-53755470	chr5	53755470	614573	SLC16A7	-	-459329	226902	-0.957731	2.47774	7.86923	0.00502832	0.627172
chr21-2107571	chr21	2107571	533136	UBE3A	-	-302622	63385	1.4137	2.76035	7.86204	0.00504835	0.627172
chr2-81504241	chr2	81504241	538354	TMEFF2	-	228414	278095	-0.761817	3.17414	7.86051	0.00505262	0.627172
chr7-89222365	chr7	89222365	282032	RASA1	+	58637	110376	0.309837	6.23243	7.8467	0.00509136	0.627172
chr25-35468917	chr25	35468917	100313184	MIR2388	-	168711	79	1.09166	3.08896	7.84466	0.00509709	0.627172
chr2-70593088	chr2	70593088	616839	CCDC93	-	563574	100864	1.76508	2.19904	7.83639	0.00512049	0.627172
chr2-83186037	chr2	83186037	521004	SLC39A10	+	1547965	39231	0.366904	5.51885	7.81486	0.00518184	0.627172
chr4-48283939	chr4	48283939	530001	PIK3CG	+	-16364	35087	-1.37745	1.98021	7.81476	0.00518211	0.627172
chr9-20861018	chr9	20861018	282150	BCKDHB	+	-897804	371948	-1.08538	3.28977	7.80225	0.00521811	0.627172
chr11-99115496	chr11	99115496	540108	SPTAN1	+	16037	47926	0.779696	3.02847	7.80058	0.00522294	0.627172
chr15-26600965	chr15	26600965	529873	CADM1	-	149435	350202	-1.02062	2.361	7.80003	0.00522453	0.627172
chr21-70102957	chr21	70102957	100313421	MIR2284K	-	6387	74	-0.412116	5.82241	7.79303	0.00524482	0.627172
chr27-25156498	chr27	25156498	515461	SARAF	-	-259578	25061	-1.17377	3.68514	7.7859	0.00526554	0.627172
chr21-26071450	chr21	26071450	539132	TMED3	+	-78285	10864	-1.05435	2.18301	7.78234	0.00527593	0.627172
chr11-10819448	chr11	10819448	508944	DUSP11	+	17064	15939	-1.04026	3.5426	7.77667	0.00529253	0.627172
chr3-82877940	chr3	82877940	510138	ALG6	-	332756	58318	-0.7698	3.05931	7.7431	0.00539181	0.627172
chr25-30307826	chr25	30307826	505622	GALNT17	-	483545	432482	-1.27898	1.57063	7.73787	0.00540747	0.627172
chr22-53640290	chr22	53640290	539002	CCR2	-	25967	1113	2.27379	2.83027	7.73639	0.00541189	0.627172
chr5-10907826	chr5	10907826	531552	ACSS3	+	-176583	174250	-1.38321	1.8312	7.73041	0.00542983	0.627172
chr6-17934912	chr6	17934912	505603	RPL34	-	103145	3884	-0.985516	2.45497	7.71572	0.0054742	0.627172
chr17-35643732	chr17	35643732	280822	IL2	+	-25662	4794	0.66299	4.55971	7.71136	0.00548743	0.627172
chr7-71952811	chr7	71952811	538540	CLINT1	-	473785	57082	-0.797743	3.17504	7.67693	0.00559312	0.627172
chr21-41333509	chr21	41333509	615175	NONO	-	-244803	669	-1.27877	2.56228	7.67605	0.00559586	0.627172
chr27-37614509	chr27	37614509	534094	INTS10	-	93375	33473	-1.81438	2.08859	7.66643	0.00562576	0.627172
chr4-28961756	chr4	28961756	536286	ITGB8	+	162825	91700	-0.514781	4.4524	7.66508	0.00562997	0.627172
chr7-110027510	chr7	110027510	100313444	MIR2465	-	-79389	80	0.723189	4.18575	7.66454	0.00563166	0.627172
chr16-66307269	chr16	66307269	522344	RGL1	+	-36785	171383	0.463311	4.68318	7.65769	0.00565308	0.627172
chr8-24902678	chr8	24902678	787914	RPS6	+	24791	3323	0.749647	4.98077	7.65207	0.00567074	0.627172
chr29-19399739	chr29	19399739	533729	PAK1	+	-715411	95914	-1.20142	2.69606	7.64116	0.00570513	0.627172
chr16-36364296	chr16	36364296	281452	RGS7	+	-169700	501126	1.18185	2.49564	7.63422	0.00572711	0.627172
chr17-51376930	chr17	51376930	785023	PRAME	-	-3434	5507	1.35902	1.54989	7.63357	0.00572917	0.627172
chr9-20860711	chr9	20860711	282150	BCKDHB	+	-897497	371948	1.17692	2.57202	7.63175	0.00573497	0.627172
chr25-19033216	chr25	19033216	538444	SET	+	107981	1393	1.13324	2.04942	7.62824	0.00574613	0.627172
chr11-105122688	chr11	105122688	100125836	WDR5	+	-196517	13639	1.24402	4.76135	7.62798	0.00574698	0.627172
chr6-77985733	chr6	77985733	282651	ADGRL3	+	748978	579121	-0.513506	5.57325	7.62243	0.00576469	0.627172
chr21-26071439	chr21	26071439	539132	TMED3	+	-78274	10864	-1.2256	2.19815	7.61732	0.00578102	0.627172
chr3-82828062	chr3	82828062	510138	ALG6	-	282878	58318	-0.539965	5.0266	7.60854	0.00580925	0.627172
chr10-28470646	chr10	28470646	540295	KATNBL1	+	-11301	50368	-0.606935	4.4934	7.60657	0.00581561	0.627172
chr8-110717833	chr8	110717833	538990	BRINP1	-	112056	196446	2.75375	1.76767	7.59812	0.00584292	0.627172
chr27-28791257	chr27	28791257	510037	RNF122	-	-156038	497663	-1.14022	2.80598	7.59413	0.00585585	0.627172
chr4-98749150	chr4	98749150	529920	LRGUK	+	-109730	152361	-1.64522	2.48794	7.58213	0.00589496	0.627172
chr7-12312667	chr7	12312667	338065	NDUFB7	+	12695	4391	1.03075	3.34604	7.56743	0.00594324	0.627172
chr14-33405436	chr14	33405436	281022	ARFGEF1	-	-74977	136532	2.48265	2.19126	7.56707	0.00594442	0.627172
chr27-28796839	chr27	28796839	510037	RNF122	-	-150456	497663	0.789325	3.35689	7.56006	0.00596761	0.627172
chr11-107285365	chr11	107285365	282255	IFITM3	+	-24620	974	-0.888893	4.71734	7.55856	0.00597257	0.627172
chr3-82774022	chr3	82774022	510138	ALG6	-	228838	58318	-0.989394	2.5544	7.55048	0.0059994	0.627172
chr1-57447145	chr1	57447145	784939	GCSAM	-	106249	14022	-0.953572	4.25757	7.54559	0.0060157	0.627172
chr6-45765142	chr6	45765142	512327	DHX15	-	81555	53973	-1.10572	2.47171	7.54449	0.00601939	0.627172
chr4-98739480	chr4	98739480	529920	LRGUK	+	-100060	152361	-0.75106	3.26459	7.54379	0.00602172	0.627172
chr4-28960039	chr4	28960039	536286	ITGB8	+	164542	91700	-0.725481	4.63766	7.53999	0.00603442	0.627172
chr27-37629336	chr27	37629336	534094	INTS10	-	108202	33473	0.945056	3.77279	7.53823	0.00604033	0.627172
chr15-26600963	chr15	26600963	529873	CADM1	-	149433	350202	-2.04344	2.30929	7.52272	0.00609256	0.627172
chr29-19449540	chr29	19449540	533729	PAK1	+	-765212	95914	0.886868	2.70359	7.50584	0.00614991	0.627172
chr25-32465171	chr25	32465171	100861537	RN45S	+	-84231	88571	0.878784	3.08472	7.50516	0.00615225	0.627172
chr23-52483196	chr23	52483196	506141	IRF4	-	419490	12722	-1.27049	2.65207	7.50509	0.0061525	0.627172
chr24-24861712	chr24	24861712	517316	KLHL14	+	-187756	113802	4.13737	1.93008	7.49772	0.0061777	0.627172
chr16-9684	chr16	9684	534797	TMEM183A	+	510001	15227	-1.23779	2.61822	7.48694	0.00621482	0.627172
chr14-528487	chr14	528487	513585	C14H8orf33	+	958862	2070	1.41692	2.53668	7.48643	0.00621658	0.627172
chr8-61266683	chr8	61266683	520088	MELK	+	-109214	73081	0.349562	5.36173	7.47883	0.00624287	0.627172
chr8-92536759	chr8	92536759	515209	PLPPR1	+	-190517	328451	-0.843875	4.28985	7.47808	0.00624545	0.627172
chr3-82785020	chr3	82785020	510138	ALG6	-	239836	58318	2.09719	1.56729	7.47731	0.00624814	0.627172
chr19-61936158	chr19	61936158	286883	MAP2K6	-	121185	106205	-1.12023	2.80534	7.46277	0.00629881	0.627172
chr16-36590595	chr16	36590595	319096	XCL1	+	386207	3163	0.878181	2.57475	7.45874	0.0063129	0.627172
chr6-17946502	chr6	17946502	505603	RPL34	-	114735	3884	0.616138	3.97849	7.44951	0.00634537	0.627172
chr1-124948942	chr1	124948942	509304	DIPK2A	-	-936713	22658	-0.851476	3.14404	7.44733	0.00635305	0.627172
chr8-56770613	chr8	56770613	508893	TLE4	+	-933232	155057	-0.539838	4.17344	7.44667	0.0063554	0.627172
chr3-86734944	chr3	86734944	785042	HOOK1	-	15972	68888	1.05341	2.14835	7.44629	0.00635675	0.627172
chr4-27714895	chr4	27714895	782170	TWIST1	-	-140425	1995	0.697387	3.47733	7.4432	0.00636764	0.627172
chr28-39297394	chr28	39297394	404143	GHITM	+	138152	13419	0.920017	2.99837	7.42418	0.00643531	0.627172
chr16-16973290	chr16	16973290	531710	BRINP3	+	-1196426	490507	1.70058	2.72877	7.41925	0.00645297	0.627172
chr13-49015591	chr13	49015591	524427	FERMT1	-	349712	48868	0.267702	6.35348	7.40512	0.00650384	0.627172
chr27-28785034	chr27	28785034	510037	RNF122	-	-162261	497663	-0.976265	3.70287	7.39998	0.00652245	0.627172
chr14-582980	chr14	582980	513585	C14H8orf33	+	904369	2070	-1.66649	2.9656	7.39865	0.00652727	0.627172
chr25-32362841	chr25	32362841	493779	RN18S1	+	18099	65309	0.243573	6.64646	7.39456	0.00654213	0.627172
chr11-105122609	chr11	105122609	100125836	WDR5	+	-196438	13639	0.586362	5.80748	7.39343	0.00654626	0.627172
chr8-93189468	chr8	93189468	100295209	GRIN3A	-	43944	200822	-1.15402	2.89166	7.39239	0.00655004	0.627172
chr6-7002383	chr6	7002383	515768	FABP2	-	-106505	3842	1.15896	1.82576	7.38279	0.0065851	0.627172
chr3-82769814	chr3	82769814	510138	ALG6	-	224630	58318	-1.3694	2.28136	7.3823	0.00658689	0.627172
chr23-18905022	chr23	18905022	618133	SUPT3H	-	281366	400490	1.35904	3.1573	7.38163	0.00658934	0.627172
chr2-100643859	chr2	100643859	510506	CPS1	+	-1885823	140457	1.79211	1.92405	7.36711	0.00664278	0.627172
chr27-28842013	chr27	28842013	510037	RNF122	-	-105282	497663	0.881062	3.97415	7.36421	0.0066535	0.627172
chr1-5292105	chr1	5292105	533760	GRIK1	+	155680	467793	-1.57464	2.77372	7.34928	0.00670895	0.627172
chr8-56764898	chr8	56764898	508893	TLE4	+	-927517	155057	1.16325	2.42321	7.3465	0.00671933	0.627172
chr8-56724082	chr8	56724082	508893	TLE4	+	-886701	155057	1.14642	2.57964	7.34239	0.00673473	0.627172
chr1-11274061	chr1	11274061	100313006	MIR155	-	1046722	63	0.300367	5.8397	7.34062	0.00674136	0.627172
chr17-35646706	chr17	35646706	280822	IL2	+	-28636	4794	-0.753871	5.40622	7.33718	0.00675427	0.627172
chr7-89223340	chr7	89223340	282032	RASA1	+	57662	110376	0.402753	5.38083	7.33163	0.00677515	0.627172
chr2-124795601	chr2	124795601	535675	PTPRU	-	-111295	87321	2.4105	1.41214	7.32873	0.00678612	0.627172
chr3-82870970	chr3	82870970	510138	ALG6	-	325786	58318	1.91606	1.50235	7.32515	0.00679964	0.627172
chr6-92540976	chr6	92540976	100498831	MIR2887-2	+	-595	57	0.78072	3.37917	7.31582	0.00683501	0.627172
chr1-144080412	chr1	144080412	517889	TFF3	-	9341	3782	2.09687	2.14794	7.29833	0.00690186	0.627172
chr1-5270527	chr1	5270527	533760	GRIK1	+	177258	467793	-1.00607	2.54429	7.29598	0.00691091	0.627172
chr7-12098783	chr7	12098783	338065	NDUFB7	+	226579	4391	0.884706	3.63383	7.29592	0.00691112	0.627172
chr27-10390700	chr27	10390700	511615	TENM3	+	1966155	453697	2.30899	1.53767	7.29314	0.00692185	0.627172
chr4-35258630	chr4	35258630	536417	SEMA3D	+	304908	226359	-1.22793	2.20669	7.2898	0.00693473	0.627172
chr3-8111799	chr3	8111799	510399	CFAP126	+	49072	32557	0.965545	2.41968	7.28499	0.0069533	0.627172
chr4-41466780	chr4	41466780	281790	GNAI1	-	200628	105995	0.202485	8.12424	7.28286	0.00696156	0.627172
chr8-89372641	chr8	89372641	504939	GADD45G	-	-646355	1551	1.27079	1.95845	7.27926	0.00697555	0.627172
chr19-40331967	chr19	40331967	510615	RPL19	+	-1707	4446	-0.942799	2.38873	7.27245	0.00700202	0.627172
chr27-37600353	chr27	37600353	534094	INTS10	-	79219	33473	1.24829	3.16223	7.27024	0.00701066	0.627172
chr14-1362185	chr14	1362185	513585	C14H8orf33	+	125164	2070	-1.23551	2.37663	7.26953	0.00701343	0.627172
chr5-78111592	chr5	78111592	510651	KIAA1551	-	-214919	27132	1.82281	2.36538	7.26747	0.00702145	0.627172
chr24-24864135	chr24	24864135	517316	KLHL14	+	-190179	113802	-1.98077	3.14548	7.2653	0.00702997	0.627172
chr19-40487391	chr19	40487391	511007	FBXL20	-	-3858	111838	1.19954	2.79888	7.26329	0.00703781	0.627172
chr4-66533690	chr4	66533690	615645	ZNRF2	-	79752	91362	-1.0568	2.85769	7.26166	0.00704422	0.627172
chr12-39477150	chr12	39477150	506696	PSPC1	+	-2947519	50141	0.537678	5.09246	7.25976	0.00705168	0.627172
chr25-30276410	chr25	30276410	505622	GALNT17	-	452129	432482	-0.921856	2.49657	7.25944	0.00705294	0.627172
chr25-30293874	chr25	30293874	505622	GALNT17	-	469593	432482	0.952058	2.88964	7.25557	0.00706813	0.627172
chr8-91142639	chr8	91142639	530279	NXNL2	-	10805	7236	1.90101	2.68448	7.19088	0.00732752	0.642707
chr8-11960424	chr8	11960424	512995	ACO1	-	417378	62931	0.775725	3.38452	7.18819	0.0073385	0.642707
chr28-43069804	chr28	43069804	539941	MAPK8	+	90993	35399	1.06806	3.27068	7.18047	0.00737015	0.642707
chr3-8111780	chr3	8111780	510399	CFAP126	+	49091	32557	1.14091	2.41689	7.17172	0.00740618	0.642707
chr8-40729472	chr8	40729472	100313445	MIR2470	+	148754	74	0.973009	2.34245	7.15467	0.00747691	0.642707
chr9-39623328	chr9	39623328	541240	SLC16A10	-	-136580	112395	0.571518	5.78467	7.1513	0.00749098	0.642707
chr16-66306313	chr16	66306313	522344	RGL1	+	-35829	171383	1.26513	2.21593	7.14858	0.00750233	0.642707
chr29-19419235	chr29	19419235	533729	PAK1	+	-734907	95914	0.526689	4.40829	7.14492	0.00751767	0.642707
chr18-58223862	chr18	58223862	515334	ZNF350	+	-11740	7984	0.581926	3.68462	7.14107	0.0075338	0.642707
chr7-11897244	chr7	11897244	338065	NDUFB7	+	428118	4391	0.430059	4.91922	7.1381	0.00754632	0.642707
chr2-100655135	chr2	100655135	510506	CPS1	+	-1897099	140457	1.03135	2.28195	7.13736	0.00754941	0.642707
chrX-100097620	chrX	100097620	540426	MSN	-	-64834	92050	-1.67955	1.79229	7.1196	0.00762458	0.642707
chr6-88825491	chr6	88825491	530076	GC	-	86311	43242	-1.33307	1.53813	7.11347	0.00765069	0.642707
chr5-114161541	chr5	114161541	515773	CYB5R3	-	137018	15263	-0.930315	3.78559	7.09884	0.00771341	0.642707
chr9-45046689	chr9	45046689	286818	PREP	+	122986	132112	-0.780239	3.47219	7.09437	0.00773266	0.642707
chr3-8110823	chr3	8110823	510399	CFAP126	+	50048	32557	1.1265	2.46899	7.09381	0.00773506	0.642707
chr3-1041512	chr3	1041512	539387	MPZL1	-	28778	81860	0.882258	3.62553	7.09044	0.00774961	0.642707
chr15-71064500	chr15	71064500	534309	MSANTD3	+	1402175	9242	0.457593	5.38262	7.08958	0.00775336	0.642707
chr27-28857554	chr27	28857554	510037	RNF122	-	-89741	497663	0.817369	3.23175	7.08897	0.00775597	0.642707
chr27-10381460	chr27	10381460	511615	TENM3	+	1975395	453697	1.25328	2.58761	7.08873	0.007757	0.642707
chr3-75990507	chr3	75990507	538844	LRRC7	-	245739	388966	0.800437	3.63253	7.08871	0.00775711	0.642707
chr1-145375260	chr1	145375260	512069	FAM207A	+	-220636	24151	-0.902854	2.73436	7.08377	0.00777851	0.642707
chr3-82838107	chr3	82838107	510138	ALG6	-	292923	58318	-0.827078	2.72853	7.07832	0.00780221	0.642707
chr3-8110243	chr3	8110243	510399	CFAP126	+	50628	32557	0.929572	3.06881	7.07677	0.00780898	0.642707
chr2-124794210	chr2	124794210	535675	PTPRU	-	-112686	87321	-1.41389	2.15535	7.07367	0.00782251	0.642707
chr25-19032960	chr25	19032960	538444	SET	+	108237	1393	1.98108	2.10236	7.07309	0.00782502	0.642707
chr2-27696420	chr2	27696420	616901	CERS6	-	-62503	351007	-0.765941	3.56691	7.07289	0.00782591	0.642707
chr8-56847154	chr8	56847154	508893	TLE4	+	-1009773	155057	0.847814	2.78971	7.071	0.00783415	0.642707
chr7-71940891	chr7	71940891	538540	CLINT1	-	461865	57082	-1.69498	2.21263	7.07083	0.00783491	0.642707
chr2-100642310	chr2	100642310	510506	CPS1	+	-1884274	140457	-0.870752	3.25263	7.05632	0.00789862	0.643692
chr8-74485851	chr8	74485851	100313446	MIR2404-2	-	111392	67	1.60823	2.1358	7.05369	0.00791021	0.643692
chr8-56789344	chr8	56789344	508893	TLE4	+	-951963	155057	0.509207	4.70981	7.05116	0.00792137	0.643692
chr27-10613119	chr27	10613119	511615	TENM3	+	1743736	453697	-1.26125	2.57025	7.03918	0.00797455	0.643692
chr29-195571	chr29	195571	528169	PANX1	-	-449011	53851	1.69255	1.4239	7.03834	0.00797832	0.643692
chr2-77193964	chr2	77193964	444863	GYPC	+	2061885	48548	1.20531	1.88296	7.03258	0.00800401	0.643692
chr27-23700837	chr27	23700837	540728	ERI1	+	492285	16826	-0.615836	3.54912	7.026	0.00803344	0.643692
chr28-1894860	chr28	1894860	781044	RHOU	-	-282447	9547	0.386381	6.57135	7.02054	0.00805799	0.643692
chr5-114234047	chr5	114234047	532778	ARFGAP3	-	-107614	49938	0.674412	3.71587	7.01982	0.00806122	0.643692
chr27-35834708	chr27	35834708	282068	SFRP1	-	-109212	43561	1.36457	1.63619	7.01815	0.00806874	0.643692
chr4-30638575	chr4	30638575	514631	CDCA7L	-	-200849	43190	0.337801	5.98681	7.01016	0.00810486	0.643692
chr7-12141064	chr7	12141064	338065	NDUFB7	+	184298	4391	0.938184	3.58525	7.0066	0.00812097	0.643692
chr29-30277063	chr29	30277063	404163	ST3GAL4	+	-204021	39524	-0.741409	3.00181	7.00529	0.00812691	0.643692
chr3-1040197	chr3	1040197	539387	MPZL1	-	27463	81860	1.04086	2.10216	7.00395	0.00813299	0.643692
chr8-74658706	chr8	74658706	508045	PPP2R2A	+	175922	78705	1.65453	3.48886	6.97827	0.00825055	0.648533
chr8-24921962	chr8	24921962	787914	RPS6	+	5507	3323	0.953503	1.98658	6.97385	0.00827093	0.648533
chr4-98736799	chr4	98736799	529920	LRGUK	+	-97379	152361	0.648665	5.01846	6.9652	0.00831102	0.648533
chr3-82791554	chr3	82791554	510138	ALG6	-	246370	58318	-1.60354	2.55274	6.95919	0.00833897	0.648533
chr4-41479448	chr4	41479448	281790	GNAI1	-	213296	105995	0.956074	2.55038	6.95591	0.00835429	0.648533
chr11-74301606	chr11	74301606	540033	DNAJC27	+	17870	37947	1.09468	1.84195	6.95504	0.00835833	0.648533
chr7-58629522	chr7	58629522	787763	GRXCR2	-	-445812	21528	1.06068	2.08346	6.95174	0.00837378	0.648533
chr9-20861046	chr9	20861046	282150	BCKDHB	+	-897832	371948	1.96119	2.63246	6.94917	0.00838581	0.648533
chr8-110660560	chr8	110660560	538990	BRINP1	-	54783	196446	-0.701502	3.29124	6.94411	0.00840956	0.648533
chr27-28918189	chr27	28918189	510037	RNF122	-	-29106	497663	2.01683	2.25856	6.93992	0.0084293	0.648533
chr7-93165390	chr7	93165390	541123	ARRDC3	-	-87704	12679	-0.99494	2.41558	6.93339	0.0084601	0.648533
chr8-110674150	chr8	110674150	538990	BRINP1	-	68373	196446	1.33989	2.60496	6.92808	0.00848526	0.648533
chr9-65872725	chr9	65872725	512152	CEP162	+	242737	95593	-2.5944	2.2733	6.92648	0.00849288	0.648533
chr14-290548	chr14	290548	513585	C14H8orf33	+	1196801	2070	1.83925	3.05304	6.92376	0.00850578	0.648533
chr8-110681713	chr8	110681713	538990	BRINP1	-	75936	196446	1.06335	2.10136	6.9188	0.00852942	0.648533
chr7-11897617	chr7	11897617	338065	NDUFB7	+	427745	4391	-1.58644	2.20428	6.91383	0.00855318	0.648533
chr7-71944083	chr7	71944083	538540	CLINT1	-	465057	57082	-1.17176	2.44104	6.91374	0.00855359	0.648533
chr1-124946545	chr1	124946545	509304	DIPK2A	-	-939110	22658	-1.55288	2.87573	6.91141	0.00856475	0.648533
chr8-110681685	chr8	110681685	538990	BRINP1	-	75908	196446	-1.32187	2.10129	6.90217	0.0086091	0.649141
chr28-1894865	chr28	1894865	781044	RHOU	-	-282442	9547	0.364942	6.57103	6.89889	0.00862493	0.649141
chr6-27302423	chr6	27302423	538668	TSPAN5	+	31056	179391	-0.876894	2.51838	6.89688	0.00863461	0.649141
chr7-110045299	chr7	110045299	100313444	MIR2465	-	-61600	80	1.81188	1.97367	6.89093	0.00866342	0.649757
chr22-37881795	chr22	37881795	768326	SNTN	-	-2275	16369	-1.03677	2.47505	6.87549	0.0087386	0.65181
chr19-14153	chr19	14153	535917	CA10	-	-1459141	847050	1.06391	2.46444	6.87406	0.00874555	0.65181
chr14-498498	chr14	498498	513585	C14H8orf33	+	988851	2070	-0.851547	4.62303	6.87257	0.00875288	0.65181
chr27-10387852	chr27	10387852	511615	TENM3	+	1969003	453697	1.17122	2.08649	6.85842	0.00882247	0.65476
chr25-18911350	chr25	18911350	508417	LYRM1	+	-85208	9349	1.27494	2.98352	6.85145	0.00885695	0.65476
chrX-83183226	chrX	83183226	540666	HDAC8	+	45237	246615	0.966416	3.93053	6.84273	0.00890029	0.65476
chr3-82839342	chr3	82839342	510138	ALG6	-	294158	58318	1.08953	2.25172	6.83137	0.00895707	0.65476
chr11-65329369	chr11	65329369	282224	ETAA1	+	483931	13462	-1.03204	3.16096	6.8236	0.00899611	0.65476
chr16-69553880	chr16	69553880	525072	PLA2G4A	+	-110642	177475	-0.902033	2.3982	6.82047	0.0090119	0.65476
chr2-100650109	chr2	100650109	510506	CPS1	+	-1892073	140457	1.13907	2.80939	6.82037	0.00901239	0.65476
chr16-17761001	chr16	17761001	505221	KCTD3	+	1739369	72086	1.17757	1.88315	6.81973	0.00901564	0.65476
chr1-5289761	chr1	5289761	533760	GRIK1	+	158024	467793	-0.952786	2.73014	6.8159	0.00903498	0.65476
chr8-56741334	chr8	56741334	508893	TLE4	+	-903953	155057	0.479414	5.39694	6.80674	0.00908147	0.65476
chr1-5289655	chr1	5289655	533760	GRIK1	+	158130	467793	-0.984446	2.33129	6.80151	0.00910807	0.65476
chr7-89222530	chr7	89222530	282032	RASA1	+	58472	110376	0.238652	6.34298	6.794	0.00914646	0.65476
chr6-7027321	chr6	7027321	515768	FABP2	-	-81567	3842	-1.33125	1.63914	6.77618	0.00923824	0.65476
chr21-41336235	chr21	41336235	615175	NONO	-	-242077	669	2.27623	2.5454	6.77575	0.00924047	0.65476
chr29-19439806	chr29	19439806	533729	PAK1	+	-755478	95914	1.34645	2.61542	6.77294	0.00925504	0.65476
chr15-26579222	chr15	26579222	529873	CADM1	-	127692	350202	-1.88852	2.65109	6.77249	0.00925734	0.65476
chr24-56951100	chr24	56951100	414349	ST8SIA3	+	174761	8212	-0.549433	4.24575	6.77223	0.00925872	0.65476
chr29-46591644	chr29	46591644	515218	PPP6R3	+	40738	84410	-1.67703	2.47428	6.77204	0.00925971	0.65476
chr16-36586880	chr16	36586880	319096	XCL1	+	389922	3163	1.13694	3.42001	6.77157	0.00926214	0.65476
chrX-28507238	chrX	28507238	102465288	MIR6526-3	+	1106	79	0.84536	2.53866	6.76263	0.00930865	0.65476
chr10-59496990	chr10	59496990	790811	BOLA	+	-183215	498	-1.10489	1.99266	6.76227	0.0093105	0.65476
chr3-22556619	chr3	22556619	524787	CHD1L	-	5219	64530	-0.787787	3.91769	6.75359	0.00935591	0.65476
chr20-55753185	chr20	55753185	286842	BASP1	-	-269108	55402	-2.02747	2.51998	6.74687	0.00939124	0.65476
chr27-43560932	chr27	43560932	784326	UBE2E2	+	-1002911	11229	0.676537	3.41322	6.74197	0.00941705	0.65476
chr29-19431256	chr29	19431256	533729	PAK1	+	-746928	95914	-0.862848	2.76279	6.73934	0.00943096	0.65476
chr11-107284829	chr11	107284829	282255	IFITM3	+	-24084	974	1.5233	3.51538	6.73816	0.00943718	0.65476
chr3-29606905	chr3	29606905	512078	AP4B1	+	17814	10288	1.2807	1.44141	6.73654	0.00944578	0.65476
chr8-91142640	chr8	91142640	530279	NXNL2	-	10806	7236	-1.34772	2.85983	6.73422	0.00945804	0.65476
chr2-8753335	chr2	8753335	508763	TFPI	+	33058	97613	-0.750197	3.25911	6.73385	0.00946001	0.65476
chr8-110736658	chr8	110736658	538990	BRINP1	-	130881	196446	-1.07136	2.6974	6.73381	0.00946023	0.65476
chr6-17951833	chr6	17951833	505603	RPL34	-	120066	3884	-0.578607	3.86434	6.71422	0.00956469	0.65476
chr7-93162207	chr7	93162207	541123	ARRDC3	-	-90887	12679	0.796356	3.29403	6.7069	0.00960406	0.65476
chr7-105903069	chr7	105903069	617720	NUDT12	-	858065	14029	1.54411	1.95839	6.70578	0.00961009	0.65476
chr3-8111720	chr3	8111720	510399	CFAP126	+	49151	32557	1.02176	2.41835	6.70516	0.00961343	0.65476
chr7-80253553	chr7	80253553	100313233	MIR2462	+	2391757	69	-0.809516	2.77005	6.70463	0.00961628	0.65476
chr8-56795145	chr8	56795145	508893	TLE4	+	-957764	155057	0.961714	2.39319	6.70104	0.00963568	0.65476
chr15-71060299	chr15	71060299	534309	MSANTD3	+	1406376	9242	-1.39311	3.75487	6.7005	0.00963861	0.65476
chr21-56324805	chr21	56324805	615161	FRMD5	-	-76095	352498	0.863727	2.5082	6.70008	0.00964085	0.65476
chr29-46590834	chr29	46590834	515218	PPP6R3	+	41548	84410	-1.56331	3.89457	6.69539	0.00966628	0.65476
chr27-37626870	chr27	37626870	534094	INTS10	-	105736	33473	1.12935	2.31841	6.68159	0.00974139	0.65476
chr8-56726466	chr8	56726466	508893	TLE4	+	-889085	155057	1.41182	1.55582	6.68088	0.00974524	0.65476
chr25-19024591	chr25	19024591	538444	SET	+	116606	1393	-0.900299	2.76035	6.67596	0.0097722	0.65476
chr21-26067062	chr21	26067062	539132	TMED3	+	-73897	10864	-1.26995	1.86192	6.67509	0.00977696	0.65476
chr4-41488989	chr4	41488989	281790	GNAI1	-	222837	105995	-0.353068	5.13096	6.67407	0.00978257	0.65476
chr20-143729	chr20	143729	519496	SPZ1	+	9673	1714	1.48146	2.0424	6.67323	0.00978717	0.65476
chr7-71925237	chr7	71925237	538540	CLINT1	-	446211	57082	-0.877864	2.86868	6.67156	0.00979632	0.65476
chr14-211564	chr14	211564	513585	C14H8orf33	+	1275785	2070	-0.850127	3.03541	6.67102	0.0097993	0.65476
chr24-56960375	chr24	56960375	414349	ST8SIA3	+	165486	8212	1.18111	2.71606	6.66927	0.00980894	0.65476
chr6-56682201	chr6	56682201	511424	C6H4orf19	+	1804349	78562	0.858149	3.2923	6.66601	0.00982688	0.65476
chr11-80489238	chr11	80489238	505949	RDH14	+	-227349	4915	1.40108	2.28004	6.66512	0.0098318	0.65476
chr20-48545665	chr20	48545665	541259	CDH10	+	328947	186339	-0.569117	3.96468	6.65081	0.0099111	0.658649
chr27-10384009	chr27	10384009	511615	TENM3	+	1972846	453697	-0.691863	3.18488	6.64164	0.00996222	0.659449
chr8-36097777	chr8	36097777	767934	DMAC1	-	-1195002	940	-1.31407	1.66743	6.63886	0.00997777	0.659449
chr4-41496066	chr4	41496066	281790	GNAI1	-	229914	105995	-0.963946	2.21608	6.63691	0.0099887	0.659449

## Sheet: High_5.0XvsLow_5.0X
	Chr	Locus	EntrezID	Symbol	Strand	Distance	Width	logFC	logCPM	LR	PValue	FDR
chr24-36389011	chr24	36389011	615187	ADCYAP1	+	-273524	4139	-3.17119	2.2978	24.0345	9.46232e-07	0.0298063
chr14-290710	chr14	290710	513585	C14H8orf33	+	1196639	2070	1.58779	3.03432	22.4791	2.1244e-06	0.0328714
chr7-66892885	chr7	66892885	529618	GRIA1	+	-129617	346395	-2.1565	3.29791	21.7348	3.13061e-06	0.0328714
chr24-24864083	chr24	24864083	517316	KLHL14	+	-190127	113802	-2.3539	3.1849	19.2412	1.15199e-05	0.0907192
chr7-71925379	chr7	71925379	538540	CLINT1	-	446353	57082	1.37942	2.85594	17.0567	3.62798e-05	0.224912
chr4-28959908	chr4	28959908	536286	ITGB8	+	164673	91700	1.93262	2.32255	16.6807	4.42285e-05	0.224912
chr6-27312726	chr6	27312726	538668	TSPAN5	+	20753	179391	-1.37316	3.71771	16.4489	4.99805e-05	0.224912
chr2-70592892	chr2	70592892	616839	CCDC93	-	563378	100864	-3.91992	3.09811	15.6202	7.74224e-05	0.304851
chr8-56779123	chr8	56779123	508893	TLE4	+	-941742	155057	0.979132	3.67493	15.365	8.86134e-05	0.310147
chr1-57907245	chr1	57907245	515235	CCDC80	-	51615	35641	-1.77979	2.70565	14.9025	0.000113214	0.342547
chr11-107284718	chr11	107284718	282255	IFITM3	+	-23973	974	-0.824292	6.0819	14.7125	0.000125213	0.342547
chr14-290711	chr14	290711	513585	C14H8orf33	+	1196638	2070	-1.78283	2.92883	14.6346	0.000130494	0.342547
chr27-35834463	chr27	35834463	282068	SFRP1	-	-109457	43561	-2.37788	2.02768	14.2268	0.000162043	0.359476
chr1-125498650	chr1	125498650	509304	DIPK2A	-	-387005	22658	-1.86658	3.42712	13.8335	0.000199739	0.359476
chr8-10193493	chr8	10193493	509082	ZNF395	+	-5322	58404	-1.56054	1.97031	13.7739	0.000206182	0.359476
chr3-82863560	chr3	82863560	510138	ALG6	-	318376	58318	-1.25683	4.3956	13.7436	0.000209539	0.359476
chr23-19994330	chr23	19994330	282311	PLA2G7	-	49279	37894	1.05706	3.19135	13.633	0.000222242	0.359476
chr8-57644540	chr8	57644540	512888	TLE1	-	-366245	46834	-1.24198	3.70651	13.6114	0.00022482	0.359476
chr1-11272783	chr1	11272783	100313006	MIR155	-	1045444	63	-0.288576	6.93714	13.5831	0.000228233	0.359476
chr8-36142571	chr8	36142571	767934	DMAC1	-	-1150208	940	-1.2875	2.3442	13.4542	0.000244462	0.359476
chr6-7002285	chr6	7002285	515768	FABP2	-	-106603	3842	-1.76869	1.73982	13.3377	0.000260127	0.359476
chr5-114172949	chr5	114172949	515773	CYB5R3	-	148426	15263	-1.60037	2.33493	13.2847	0.000267578	0.359476
chr4-66527117	chr4	66527117	615645	ZNRF2	-	73179	91362	-1.45445	2.42784	13.1794	0.00028305	0.359476
chr27-10390907	chr27	10390907	511615	TENM3	+	1965948	453697	-4.53345	1.47554	13.0812	0.00029827	0.359476
chr15-26586379	chr15	26586379	529873	CADM1	-	134849	350202	1.7385	2.19251	13.0533	0.000302752	0.359476
chr25-19009570	chr25	19009570	538444	SET	+	131627	1393	-0.796402	4.02581	12.925	0.000324226	0.359476
chr1-5268527	chr1	5268527	533760	GRIK1	+	179258	467793	1.33036	3.40319	12.922	0.000324735	0.359476
chr3-82901168	chr3	82901168	510138	ALG6	-	355984	58318	0.449476	5.62488	12.9134	0.000326233	0.359476
chr8-110660335	chr8	110660335	538990	BRINP1	-	54558	196446	-1.10228	3.30697	12.7944	0.000347663	0.359476
chrX-19172007	chrX	19172007	614260	ZNF75D	-	71884	287829	1.4461	2.20539	12.7619	0.000353756	0.359476
chr3-13918199	chr3	13918199	511219	LRRC71	-	-67343	12420	-0.956497	3.37639	12.7618	0.00035377	0.359476
chr29-19421194	chr29	19421194	533729	PAK1	+	-736866	95914	-1.03381	2.8773	12.6379	0.000378014	0.372108
chr4-28976352	chr4	28976352	536286	ITGB8	+	148229	91700	-1.61582	3.13791	12.4847	0.000410289	0.391639
chr9-45068151	chr9	45068151	286818	PREP	+	101524	132112	1.1912	2.72667	12.3155	0.000449214	0.407738
chrX-114171081	chrX	114171081	785287	LOC785287	-	23050	3983	1.58701	5.14608	12.273	0.000459562	0.407738
chr7-105890430	chr7	105890430	617720	NUDT12	-	845426	14029	-1.13115	3.22389	12.1529	0.000490106	0.407738
chr9-45083344	chr9	45083344	286818	PREP	+	86331	132112	-1.74351	2.1516	11.9768	0.00053866	0.407738
chr2-70593630	chr2	70593630	616839	CCDC93	-	564116	100864	-0.54218	6.37623	11.9136	0.000557255	0.407738
chr2-83185940	chr2	83185940	521004	SLC39A10	+	1548062	39231	0.745435	3.88675	11.877	0.000568325	0.407738
chr10-96712213	chr10	96712213	100313403	MIR2293	-	-745470	72	4.84261	2.24709	11.8716	0.000569967	0.407738
chr25-35474884	chr25	35474884	100313184	MIR2388	-	174678	79	-1.13625	3.78355	11.8576	0.000574267	0.407738
chr8-36107362	chr8	36107362	767934	DMAC1	-	-1185417	940	-1.95302	2.12819	11.8343	0.000581503	0.407738
chr1-153218499	chr1	153218499	507414	PIK3R4	+	15068	86944	-0.914642	5.12966	11.8265	0.000583942	0.407738
chrX-100097626	chrX	100097626	540426	MSN	-	-64828	92050	2.65093	2.41274	11.8247	0.0005845	0.407738
chr22-44627840	chr22	44627840	782214	IL17RD	+	-142788	62340	-0.433438	5.79308	11.769	0.000602238	0.407738
chr4-57440247	chr4	57440247	541075	TMEM168	+	-980516	57807	1.77155	3.8155	11.7529	0.000607487	0.407738
chr27-1370127	chr27	1370127	524077	MYOM2	+	-1057589	63658	1.96454	2.15211	11.7144	0.000620173	0.407738
chr2-77194146	chr2	77194146	444863	GYPC	+	2061703	48548	2.72338	1.8082	11.6797	0.000631842	0.407738
chr2-70592844	chr2	70592844	616839	CCDC93	-	563330	100864	-2.58154	2.20891	11.6726	0.000634259	0.407738
chr1-124940916	chr1	124940916	509304	DIPK2A	-	-944739	22658	2.10352	3.55441	11.6286	0.000649447	0.409151
chr7-12138001	chr7	12138001	338065	NDUFB7	+	187361	4391	-1.61821	2.12545	11.574	0.00066879	0.413076
chr3-86552283	chr3	86552283	521656	LOC521656	+	-62000	29424	-1.56633	2.40859	11.4722	0.000706459	0.427951
chr13-63820642	chr13	63820642	616164	CHMP4B	+	-3602	32744	-0.773082	4.14998	11.403	0.000733274	0.434152
chr9-20861053	chr9	20861053	282150	BCKDHB	+	-897839	371948	4.76018	2.63373	11.3753	0.00074426	0.434152
chr25-18920197	chr25	18920197	508417	LYRM1	+	-94055	9349	-0.542842	6.64246	11.3061	0.000772508	0.436983
chr15-71061006	chr15	71061006	534309	MSANTD3	+	1405669	9242	-0.844936	3.98682	11.2356	0.000802415	0.436983
chr18-51419064	chr18	51419064	534251	DEDD2	+	-38261	15192	-1.14629	3.17397	11.2303	0.000804714	0.436983
chr8-57644282	chr8	57644282	512888	TLE1	-	-366503	46834	-2.06712	2.45134	11.2134	0.000812108	0.436983
chr27-6861871	chr27	6861871	767917	SPCS3	+	-108866	49527	-1.83395	1.6156	11.1989	0.000818477	0.436983
chr27-28706305	chr27	28706305	510037	RNF122	-	-240990	497663	-0.687368	4.46602	11.1323	0.000848361	0.441684
chr8-44635871	chr8	44635871	785045	PGM5	+	46828	209431	-0.599511	4.96269	11.1172	0.000855325	0.441684
chr7-105901368	chr7	105901368	617720	NUDT12	-	856364	14029	-1.77873	2.51856	11.0156	0.000903478	0.449315
chr3-64419848	chr3	64419848	281278	ADGRL2	-	1064683	710761	-1.9608	2.50301	11.0055	0.000908413	0.449315
chr9-45046245	chr9	45046245	286818	PREP	+	123430	132112	-2.04922	2.53334	10.9964	0.000912893	0.449315
chr4-57398381	chr4	57398381	541075	TMEM168	+	-938650	57807	-0.854597	4.3711	10.9033	0.000959922	0.465193
chr1-144080374	chr1	144080374	517889	TFF3	-	9303	3782	-1.80722	2.14798	10.846	0.000990068	0.472533
chr23-19994266	chr23	19994266	282311	PLA2G7	-	49215	37894	1.12906	3.19301	10.6956	0.00107389	0.498517
chr8-88378580	chr8	88378580	515515	SYK	-	-150882	106042	1.31735	2.26157	10.6917	0.00107616	0.498517
chr15-26586425	chr15	26586425	529873	CADM1	-	134895	350202	-1.34811	2.70386	10.6208	0.00111825	0.510505
chr7-41610660	chr7	41610660	100125313	BTNL9	-	7845	10379	2.22516	1.43901	10.5887	0.00113778	0.512001
chr28-39338705	chr28	39338705	404143	GHITM	+	96841	13419	-2.9878	1.45777	10.5128	0.00118552	0.521569
chr8-36107357	chr8	36107357	767934	DMAC1	-	-1185422	940	-2.44598	2.08534	10.4499	0.00122654	0.521569
chr11-50095416	chr11	50095416	282385	TMSB10	-	161202	1011	-0.996942	4.68893	10.411	0.00125269	0.521569
chr2-54122601	chr2	54122601	520327	KYNU	-	158476	119971	-0.77943	3.65853	10.399	0.00126086	0.521569
chr23-52349754	chr23	52349754	506141	IRF4	-	286048	12722	-0.905968	4.39928	10.3547	0.00129143	0.521569
chr13-49000406	chr13	49000406	524427	FERMT1	-	334527	48868	0.776422	3.45057	10.3394	0.00130218	0.521569
chr29-31044665	chr29	31044665	618028	KIRREL3	-	157814	758792	-1.29595	3.37384	10.3262	0.00131156	0.521569
chr17-25040768	chr17	25040768	528601	PRAME	+	76147	5188	-1.4504	2.86298	10.3144	0.00131999	0.521569
chr29-23771199	chr29	23771199	100140158	ANO5	-	902427	85476	-0.719923	3.53443	10.2851	0.00134111	0.521569
chr2-124776576	chr2	124776576	535675	PTPRU	-	-130320	87321	1.13357	4.19021	10.2664	0.00135475	0.521569
chr8-56797881	chr8	56797881	508893	TLE4	+	-960500	155057	1.30361	2.41944	10.2586	0.00136049	0.521569
chr1-57220996	chr1	57220996	522055	TMPRSS7	+	6957	40965	-0.419547	5.84657	10.2525	0.001365	0.521569
chr27-37644814	chr27	37644814	534094	INTS10	-	123680	33473	1.83914	1.99472	10.2037	0.00140162	0.521569
chr16-36364402	chr16	36364402	281452	RGS7	+	-169806	501126	-1.43537	2.30384	10.1594	0.00143566	0.521569
chr3-8103299	chr3	8103299	510399	CFAP126	+	57572	32557	0.873858	2.91588	10.1468	0.00144551	0.521569
chr4-27723098	chr4	27723098	782170	TWIST1	-	-132222	1995	-1.12914	3.31671	10.1305	0.00145834	0.521569
chr1-144093409	chr1	144093409	517889	TFF3	-	22338	3782	1.32214	3.06194	10.0444	0.00152811	0.521569
chr7-71942421	chr7	71942421	538540	CLINT1	-	463395	57082	-0.707153	5.88545	10.0385	0.00153303	0.521569
chr18-11459397	chr18	11459397	768078	FAM92B	-	251174	11840	-1.18486	2.96235	10.0007	0.00156477	0.521569
chr14-528489	chr14	528489	513585	C14H8orf33	+	958860	2070	1.28728	2.53537	9.97368	0.00158794	0.521569
chr4-28976354	chr4	28976354	536286	ITGB8	+	148227	91700	-1.38246	3.13272	9.96314	0.00159705	0.521569
chr7-89222722	chr7	89222722	282032	RASA1	+	58280	110376	0.285246	6.40254	9.93962	0.00161759	0.521569
chr2-70594596	chr2	70594596	616839	CCDC93	-	565082	100864	0.938744	3.42836	9.91508	0.0016393	0.521569
chr24-56951683	chr24	56951683	414349	ST8SIA3	+	174178	8212	-2.31107	2.13236	9.8772	0.0016734	0.521569
chr21-56322542	chr21	56322542	615161	FRMD5	-	-78358	352498	-2.10816	1.9431	9.87449	0.00167586	0.521569
chr29-19415881	chr29	19415881	533729	PAK1	+	-731553	95914	-1.33795	2.048	9.85942	0.00168964	0.521569
chr1-5289245	chr1	5289245	533760	GRIK1	+	158540	467793	-0.856891	4.02145	9.84544	0.00170253	0.521569
chr14-405229	chr14	405229	513585	C14H8orf33	+	1082120	2070	-0.969127	3.60774	9.83372	0.00171341	0.521569
chr2-100648404	chr2	100648404	510506	CPS1	+	-1890368	140457	-1.37966	2.20655	9.82561	0.00172098	0.521569
chr14-576762	chr14	576762	513585	C14H8orf33	+	910587	2070	0.558162	4.44107	9.8132	0.00173264	0.521569
chr2-100648530	chr2	100648530	510506	CPS1	+	-1890494	140457	-0.671391	3.75613	9.80812	0.00173743	0.521569
chr1-153216380	chr1	153216380	507414	PIK3R4	+	17187	86944	-1.66097	1.42709	9.80701	0.00173848	0.521569
chr18-11459390	chr18	11459390	768078	FAM92B	-	251167	11840	-1.02463	2.95939	9.7883	0.00175626	0.521569
chr2-70594428	chr2	70594428	616839	CCDC93	-	564914	100864	1.26153	5.28938	9.78689	0.0017576	0.521569
chr11-107284748	chr11	107284748	282255	IFITM3	+	-24003	974	0.576733	6.08096	9.78312	0.00176121	0.521569
chr3-82895422	chr3	82895422	510138	ALG6	-	350238	58318	-1.38727	1.8773	9.75879	0.00178468	0.521569
chr4-35258683	chr4	35258683	536417	SEMA3D	+	304855	226359	-1.21619	2.23319	9.73804	0.00180493	0.521569
chr14-2189304	chr14	2189304	512824	PUF60	+	-24498	12439	4.50496	3.67908	9.71727	0.00182544	0.521569
chr21-26066976	chr21	26066976	539132	TMED3	+	-73811	10864	-1.74354	1.85549	9.716	0.0018267	0.521569
chr27-35829825	chr27	35829825	282068	SFRP1	-	-114095	43561	-1.1544	4.08878	9.70616	0.00183651	0.521569
chr14-572959	chr14	572959	513585	C14H8orf33	+	914390	2070	1.00107	3.48128	9.70476	0.00183791	0.521569
chr4-27741024	chr4	27741024	782170	TWIST1	-	-114296	1995	-1.41572	2.19249	9.67801	0.00186487	0.524494
chr14-2187380	chr14	2187380	512824	PUF60	+	-22574	12439	2.46794	2.54713	9.60402	0.00194152	0.536998
chr8-74624288	chr8	74624288	508045	PPP2R2A	+	210340	78705	1.33823	1.8375	9.5931	0.0019531	0.536998
chr6-45735889	chr6	45735889	512327	DHX15	-	52302	53973	-0.439561	5.4846	9.57147	0.00197624	0.536998
chr7-12133109	chr7	12133109	338065	NDUFB7	+	192253	4391	1.58704	2.21347	9.55558	0.00199342	0.536998
chr6-7025738	chr6	7025738	515768	FABP2	-	-83150	3842	1.27763	4.46411	9.54819	0.00200146	0.536998
chr9-38757043	chr9	38757043	777592	FAM229B	-	-64019	4845	-1.46098	2.33842	9.52687	0.00202486	0.536998
chrX-83181641	chrX	83181641	540666	HDAC8	+	46822	246615	-0.351772	7.7765	9.52342	0.00202866	0.536998
chr3-82849190	chr3	82849190	510138	ALG6	-	304006	58318	-2.04775	1.80921	9.48948	0.00206654	0.542466
chr20-55752499	chr20	55752499	286842	BASP1	-	-269794	55402	-1.11658	2.2705	9.43678	0.00212677	0.544413
chr27-28765819	chr27	28765819	510037	RNF122	-	-181476	497663	-0.723467	4.79848	9.42683	0.00213834	0.544413
chr4-27737239	chr4	27737239	782170	TWIST1	-	-118081	1995	0.931071	2.74593	9.41214	0.00215553	0.544413
chr15-71062292	chr15	71062292	534309	MSANTD3	+	1404383	9242	-1.00309	3.00247	9.39362	0.00217742	0.544413
chr5-114172943	chr5	114172943	515773	CYB5R3	-	148420	15263	-1.25977	2.24528	9.38404	0.00218883	0.544413
chr8-110680676	chr8	110680676	538990	BRINP1	-	74899	196446	-1.43227	2.15203	9.36464	0.00221211	0.544413
chrX-30972805	chrX	30972805	613334	FMR1NB	+	16935	39521	-0.602385	6.51739	9.36426	0.00221257	0.544413
chr9-20860764	chr9	20860764	282150	BCKDHB	+	-897550	371948	2.07863	2.27768	9.36045	0.00221718	0.544413
chr2-100647315	chr2	100647315	510506	CPS1	+	-1889279	140457	-0.707569	4.33979	9.35029	0.0022295	0.544413
chr7-93161981	chr7	93161981	541123	ARRDC3	-	-91113	12679	-1.39986	3.41483	9.33565	0.00224739	0.544559
chr28-39275909	chr28	39275909	404143	GHITM	+	159637	13419	-1.16858	3.84516	9.28903	0.0023053	0.551567
chr2-77194170	chr2	77194170	444863	GYPC	+	2061679	48548	1.29787	1.8215	9.28425	0.00231133	0.551567
chr1-153212635	chr1	153212635	507414	PIK3R4	+	20932	86944	-1.06931	2.64288	9.24426	0.00236235	0.559503
chr7-41624294	chr7	41624294	100125313	BTNL9	-	21479	10379	-1.32714	2.15994	9.20873	0.00240864	0.560088
chr4-114491611	chr4	114491611	539388	TMUB1	-	33665	2425	-0.698763	4.62987	9.19415	0.00242789	0.560088
chr9-53562794	chr9	53562794	615440	NDUFAF4	+	110647	8659	1.16642	2.4435	9.14647	0.00249198	0.560088
chr11-70168744	chr11	70168744	780856	YPEL5	-	466515	14194	2.96209	1.96953	9.12372	0.00252317	0.560088
chr29-30277025	chr29	30277025	404163	ST3GAL4	+	-203983	39524	-0.937843	3.05569	9.11188	0.00253955	0.560088
chr5-47615454	chr5	47615454	282847	FAU	+	121241	497	-0.816653	4.28987	9.06318	0.00260808	0.560088
chr22-37935035	chr22	37935035	768326	SNTN	-	50965	16369	-0.847693	3.72395	9.05314	0.00262244	0.560088
chr27-28691294	chr27	28691294	510037	RNF122	-	-256001	497663	-0.966321	4.49971	9.04277	0.00263736	0.560088
chr3-13911106	chr3	13911106	511219	LRRC71	-	-74436	12420	-0.471904	5.03208	9.03594	0.00264722	0.560088
chr8-74664294	chr8	74664294	508045	PPP2R2A	+	170334	78705	-0.66421	4.87413	9.03414	0.00264984	0.560088
chrX-100103203	chrX	100103203	540426	MSN	-	-59251	92050	1.31717	1.89707	9.00599	0.00269097	0.560088
chr15-71060731	chr15	71060731	534309	MSANTD3	+	1405944	9242	0.584414	4.63817	8.98296	0.00272509	0.560088
chr5-120021274	chr5	120021274	510646	LMF2	-	652	3974	-1.07551	4.10207	8.97674	0.00273439	0.560088
chr5-53754565	chr5	53754565	614573	SLC16A7	-	-460234	226902	-0.484012	4.83429	8.97643	0.00273484	0.560088
chr14-552033	chr14	552033	513585	C14H8orf33	+	935316	2070	-0.641669	4.79596	8.97121	0.00274266	0.560088
chr2-100635581	chr2	100635581	510506	CPS1	+	-1877545	140457	-0.61848	3.98384	8.96065	0.00275857	0.560088
chr7-71928054	chr7	71928054	538540	CLINT1	-	449028	57082	-1.42821	2.2143	8.93809	0.00279284	0.560088
chr29-17791876	chr29	17791876	539645	KCTD21	+	165002	20883	-0.926562	4.35573	8.92525	0.00281255	0.560088
chr8-56736376	chr8	56736376	508893	TLE4	+	-898995	155057	-1.20015	3.30207	8.91193	0.00283314	0.560088
chr8-99199747	chr8	99199747	520842	KLF4	-	352007	4058	-1.77157	2.46397	8.90209	0.00284844	0.560088
chr17-35643773	chr17	35643773	280822	IL2	+	-25703	4794	-0.672364	4.56076	8.89945	0.00285256	0.560088
chr11-70168713	chr11	70168713	780856	YPEL5	-	466484	14194	1.61299	1.96558	8.89674	0.0028568	0.560088
chr9-102678584	chr9	102678584	524443	TBXT	-	2562	9327	-1.60534	1.50276	8.88667	0.0028726	0.560088
chr17-50852112	chr17	50852112	768254	ZNF280BY	+	399427	10990	-1.60827	2.71614	8.8583	0.00291759	0.560088
chr3-82795113	chr3	82795113	510138	ALG6	-	249929	58318	-0.4902	4.709	8.85821	0.00291774	0.560088
chr28-40139573	chr28	40139573	280911	RGR	+	-608002	10610	-1.32736	2.87479	8.85236	0.0029271	0.560088
chr7-12148152	chr7	12148152	338065	NDUFB7	+	177210	4391	-0.87827	3.82123	8.84868	0.00293301	0.560088
chr8-88379221	chr8	88379221	515515	SYK	-	-150241	106042	-1.0498	2.41341	8.84264	0.00294272	0.560088
chr24-56932788	chr24	56932788	414349	ST8SIA3	+	193073	8212	4.47974	2.35641	8.8358	0.00295378	0.560088
chr24-36386467	chr24	36386467	615187	ADCYAP1	+	-270980	4139	-0.711463	4.49161	8.82728	0.00296761	0.560088
chr4-41475796	chr4	41475796	281790	GNAI1	-	209644	105995	1.52745	4.30578	8.82222	0.00297584	0.560088
chr3-13933013	chr3	13933013	511219	LRRC71	-	-52529	12420	-0.672455	4.84425	8.8103	0.00299535	0.560088
chr17-51378324	chr17	51378324	785023	PRAME	-	-2040	5507	1.33608	1.67862	8.80049	0.00301149	0.560088
chr15-6668	chr15	6668	525093	MRE11	-	-1710107	75924	-4.40758	1.66265	8.79402	0.0030222	0.560088
chr2-133350260	chr2	133350260	506243	PLA2G2E	+	23003	3345	-0.74763	3.73709	8.77672	0.00305099	0.560088
chr7-51856011	chr7	51856011	520949	LRRTM2	-	49344	3029	1.55742	2.22791	8.75477	0.00308794	0.560088
chr4-12623281	chr4	12623281	535831	ASB4	+	-25443	101864	-0.815949	5.34481	8.75067	0.00309488	0.560088
chr3-8104289	chr3	8104289	510399	CFAP126	+	56582	32557	0.724403	3.46451	8.75008	0.00309589	0.560088
chr25-4827446	chr25	4827446	521304	RBFOX1	+	589818	1269539	-0.530809	5.44497	8.74724	0.0031007	0.560088
chr29-46590920	chr29	46590920	515218	PPP6R3	+	41462	84410	1.25384	4.31644	8.74585	0.00310307	0.560088
chr3-1045750	chr3	1045750	539387	MPZL1	-	33016	81860	-0.78131	3.67796	8.72632	0.00313648	0.560088
chr14-4084521	chr14	4084521	404130	AGO2	+	733	82349	1.61145	2.30235	8.7224	0.00314325	0.560088
chr14-290915	chr14	290915	513585	C14H8orf33	+	1196434	2070	-1.00391	3.64926	8.72088	0.00314587	0.560088
chr24-4397729	chr24	4397729	281110	CYB5A	+	15641	35565	-0.710151	4.49405	8.72013	0.00314716	0.560088
chr5-114138394	chr5	114138394	515773	CYB5R3	-	113871	15263	-1.0048	4.61012	8.69539	0.00319016	0.563048
chr27-43561132	chr27	43561132	784326	UBE2E2	+	-1003111	11229	0.71211	3.44308	8.69004	0.00319954	0.563048
chr24-36376704	chr24	36376704	615187	ADCYAP1	+	-261217	4139	2.9054	2.07829	8.65576	0.0032603	0.563367
chrX-83180483	chrX	83180483	540666	HDAC8	+	47980	246615	1.27416	1.92739	8.64324	0.00328278	0.563367
chr14-582979	chr14	582979	513585	C14H8orf33	+	904370	2070	2.12516	3.40526	8.64312	0.00328298	0.563367
chr1-5289655	chr1	5289655	533760	GRIK1	+	158130	467793	-1.05075	2.33129	8.62443	0.00331685	0.563367
chr2-100631362	chr2	100631362	510506	CPS1	+	-1873326	140457	0.890833	2.82442	8.62387	0.00331787	0.563367
chr4-66545364	chr4	66545364	615645	ZNRF2	-	91426	91362	-1.28656	3.22312	8.62009	0.00332475	0.563367
chr22-53640406	chr22	53640406	539002	CCR2	-	26083	1113	1.95131	2.34673	8.61282	0.00333804	0.563367
chr1-144112237	chr1	144112237	517889	TFF3	-	41166	3782	-0.58797	4.03353	8.59118	0.00337796	0.563367
chr29-30292643	chr29	30292643	404163	ST3GAL4	+	-219601	39524	-1.32349	2.13342	8.57861	0.00340135	0.563367
chr25-18936956	chr25	18936956	508417	LYRM1	+	-110814	9349	-1.227	2.12283	8.57435	0.00340931	0.563367
chr8-74609924	chr8	74609924	508045	PPP2R2A	+	224704	78705	4.43175	1.35978	8.5718	0.00341409	0.563367
chrX-83165633	chrX	83165633	540666	HDAC8	+	62830	246615	-1.03532	4.06426	8.55436	0.00344696	0.563367
chr27-25153595	chr27	25153595	515461	SARAF	-	-262481	25061	-0.444348	5.34444	8.53842	0.00347728	0.563367
chr21-2017997	chr21	2017997	533136	UBE3A	-	-392196	63385	-0.740119	3.99156	8.51088	0.00353029	0.563367
chr2-133350595	chr2	133350595	506243	PLA2G2E	+	22668	3345	-0.89135	3.56831	8.4812	0.00358836	0.563367
chr7-12133004	chr7	12133004	338065	NDUFB7	+	192358	4391	-1.10759	2.8562	8.4786	0.00359349	0.563367
chr8-56788586	chr8	56788586	508893	TLE4	+	-951205	155057	2.41075	2.04059	8.47244	0.00360567	0.563367
chr3-8110910	chr3	8110910	510399	CFAP126	+	49961	32557	-1.15037	3.53428	8.47032	0.00360988	0.563367
chr15-71060719	chr15	71060719	534309	MSANTD3	+	1405956	9242	0.534971	4.64193	8.46201	0.0036264	0.563367
chr4-27733271	chr4	27733271	782170	TWIST1	-	-122049	1995	-1.51412	1.62911	8.44018	0.0036702	0.563367
chr7-89227419	chr7	89227419	282032	RASA1	+	53583	110376	-1.16387	2.18908	8.43467	0.00368133	0.563367
chr7-89222765	chr7	89222765	282032	RASA1	+	58237	110376	0.277919	6.39342	8.4248	0.00370137	0.563367
chr14-1073960	chr14	1073960	513585	C14H8orf33	+	413389	2070	-0.738242	4.75837	8.41245	0.00372659	0.563367
chr27-29235280	chr27	29235280	533896	DUSP26	-	265326	6591	1.59178	2.70365	8.4062	0.00373943	0.563367
chr2-70594601	chr2	70594601	616839	CCDC93	-	565087	100864	-1.20668	2.33075	8.40232	0.00374743	0.563367
chr3-8102893	chr3	8102893	510399	CFAP126	+	57978	32557	0.867151	2.96613	8.40189	0.00374831	0.563367
chr21-41336205	chr21	41336205	615175	NONO	-	-242107	669	1.02549	2.54669	8.39352	0.00376561	0.563367
chr8-89376429	chr8	89376429	504939	GADD45G	-	-642567	1551	-0.433635	6.04618	8.38766	0.00377777	0.563367
chr4-98727778	chr4	98727778	529920	LRGUK	+	-88358	152361	-0.871255	4.1565	8.38532	0.00378263	0.563367
chr4-41471208	chr4	41471208	281790	GNAI1	-	205056	105995	1.10332	2.16893	8.37652	0.00380099	0.563367
chr11-107284894	chr11	107284894	282255	IFITM3	+	-24149	974	-0.745674	6.47109	8.37266	0.00380909	0.563367
chr5-53755446	chr5	53755446	614573	SLC16A7	-	-459353	226902	-1.16182	1.93932	8.37087	0.00381284	0.563367
chr3-8110270	chr3	8110270	510399	CFAP126	+	50601	32557	-0.92498	3.07536	8.36038	0.0038349	0.563367
chr22-53653246	chr22	53653246	539002	CCR2	-	38923	1113	-0.655542	3.6481	8.35914	0.00383752	0.563367
chr5-54081520	chr5	54081520	614573	SLC16A7	-	-133279	226902	-0.884511	2.7064	8.35818	0.00383955	0.563367
chr4-35235105	chr4	35235105	536417	SEMA3D	+	328433	226359	-0.866282	2.7931	8.34386	0.00386993	0.563367
chr6-56677930	chr6	56677930	511424	C6H4orf19	+	1808620	78562	-1.13262	2.57063	8.32895	0.00390182	0.563367
chr8-59159541	chr8	59159541	100498831	MIR2887-2	+	-627	54	0.383966	5.72211	8.32209	0.00391659	0.563367
chr8-56779076	chr8	56779076	508893	TLE4	+	-941695	155057	0.670654	3.67415	8.31594	0.00392987	0.563367
chrX-19161989	chrX	19161989	614260	ZNF75D	-	61866	287829	-0.937667	2.64705	8.31149	0.00393952	0.563367
chr11-79836828	chr11	79836828	539430	OSR1	+	-349689	7101	-0.604959	4.43821	8.31041	0.00394185	0.563367
chr3-13918173	chr3	13918173	511219	LRRC71	-	-67369	12420	-1.23266	3.3801	8.29582	0.00397364	0.563367
chr9-45022511	chr9	45022511	286818	PREP	+	147164	132112	-0.769827	3.34893	8.2922	0.00398157	0.563367
chr2-100635393	chr2	100635393	510506	CPS1	+	-1877357	140457	-0.825037	2.95202	8.28914	0.00398828	0.563367
chr3-13919131	chr3	13919131	511219	LRRC71	-	-66411	12420	1.17277	2.82433	8.27956	0.00400939	0.56382
chr8-56770707	chr8	56770707	508893	TLE4	+	-933326	155057	0.645673	4.05017	8.24761	0.00408056	0.564052
chr8-74508987	chr8	74508987	100313446	MIR2404-2	-	134528	67	0.985472	2.52293	8.24146	0.00409442	0.564052
chr17-37121512	chr17	37121512	782831	FSTL5	+	27960	878129	-0.461596	5.39165	8.24079	0.00409593	0.564052
chr5-53766631	chr5	53766631	614573	SLC16A7	-	-448168	226902	1.39316	2.77104	8.23884	0.00410033	0.564052
chrX-18875028	chrX	18875028	100125581	ZNF75D	+	-109	11553	0.663295	3.72348	8.22983	0.00412074	0.564052
chr4-41475731	chr4	41475731	281790	GNAI1	-	209579	105995	-0.599589	4.31135	8.22446	0.00413295	0.564052
chr22-37881578	chr22	37881578	768326	SNTN	-	-2492	16369	-1.04814	2.47355	8.21458	0.00415551	0.564052
chr4-27756742	chr4	27756742	782170	TWIST1	-	-98578	1995	-1.50845	2.80903	8.21439	0.00415595	0.564052
chr27-25153647	chr27	25153647	515461	SARAF	-	-262429	25061	-0.434059	5.34256	8.2027	0.00418282	0.564052
chr3-104132500	chr3	104132500	287023	YBX1	-	-1208	20782	-1.79908	3.26085	8.19954	0.0041901	0.564052
chr1-144113895	chr1	144113895	517889	TFF3	-	42824	3782	-1.28126	3.25631	8.18166	0.0042316	0.567214
chr11-74284538	chr11	74284538	540033	DNAJC27	+	34938	37947	1.25699	2.8774	8.17089	0.0042568	0.567881
chr21-2044790	chr21	2044790	533136	UBE3A	-	-365403	63385	1.5452	1.77924	8.16416	0.00427263	0.567881
chr9-53575638	chr9	53575638	615440	NDUFAF4	+	97803	8659	-0.899302	3.08471	8.12489	0.00436617	0.577527
chr3-101456537	chr3	101456537	513050	HPDL	-	121456	1654	-0.908132	2.71748	8.10042	0.00442549	0.577527
chr6-18008642	chr6	18008642	505603	RPL34	-	176875	3884	0.808017	3.15913	8.09796	0.00443151	0.577527
chr15-22947730	chr15	22947730	790811	BOLA	-	3170	507	-3.17846	2.35175	8.09059	0.00444956	0.577527
chr17-35647321	chr17	35647321	280822	IL2	+	-29251	4794	-0.632829	3.68539	8.08935	0.00445261	0.577527
chr8-57644240	chr8	57644240	512888	TLE1	-	-366545	46834	-1.03124	3.71416	8.07471	0.00448872	0.577527
chr27-23707274	chr27	23707274	540728	ERI1	+	485848	16826	-0.682066	3.83964	8.06263	0.00451876	0.577527
chr6-88825267	chr6	88825267	530076	GC	-	86087	43242	0.858453	2.81873	8.05901	0.00452779	0.577527
chr16-63159317	chr16	63159317	618245	ACBD6	-	31264	197594	-1.08332	2.28358	8.05627	0.00453463	0.577527
chr27-28527688	chr27	28527688	535350	TTI2	-	100479	11216	-0.804677	3.85129	8.05414	0.00453998	0.577527
chr26-286602	chr26	286602	535287	UBE2D1	-	-413394	36549	-1.11313	3.28018	8.05139	0.00454688	0.577527
chr25-18935316	chr25	18935316	508417	LYRM1	+	-109174	9349	-1.50495	2.80366	8.0347	0.00458896	0.580531
chr3-8111025	chr3	8111025	510399	CFAP126	+	49846	32557	1.50852	2.97068	8.02263	0.00461965	0.582076
chr3-13911129	chr3	13911129	511219	LRRC71	-	-74413	12420	-0.462974	5.03904	8.006	0.00466227	0.585105
chr4-66545195	chr4	66545195	615645	ZNRF2	-	91257	91362	-0.749403	3.22951	7.99304	0.00469574	0.58673
chr21-70102924	chr21	70102924	100313421	MIR2284K	-	6354	74	-0.810689	5.47925	7.98661	0.00471247	0.58673
chr7-105859966	chr7	105859966	617720	NUDT12	-	814962	14029	-0.70264	4.39033	7.97032	0.00475504	0.5897
chr9-53566502	chr9	53566502	615440	NDUFAF4	+	106939	8659	1.08214	2.67298	7.96049	0.00478095	0.590588
chr8-74579168	chr8	74579168	100313446	MIR2404-2	-	204709	67	-1.12034	2.33883	7.91214	0.00491042	0.590671
chr27-6861784	chr27	6861784	767917	SPCS3	+	-108779	49527	2.76137	1.6156	7.90532	0.00492897	0.590671
chr5-10907826	chr5	10907826	531552	ACSS3	+	-176583	174250	1.4856	1.8312	7.89477	0.0049578	0.590671
chr17-50852086	chr17	50852086	768254	ZNF280BY	+	399453	10990	-2.02996	2.71735	7.89401	0.00495989	0.590671
chr17-18677583	chr17	18677583	536676	NAA15	-	-10137	74296	-0.529626	4.24152	7.89275	0.00496334	0.590671
chr6-18014556	chr6	18014556	505603	RPL34	-	182789	3884	-0.987336	2.8139	7.88721	0.00497856	0.590671
chr3-82797980	chr3	82797980	510138	ALG6	-	252796	58318	0.719557	3.43596	7.88595	0.00498204	0.590671
chr8-56724082	chr8	56724082	508893	TLE4	+	-886701	155057	-1.0848	2.57964	7.88063	0.00499672	0.590671
chr4-28965185	chr4	28965185	536286	ITGB8	+	159396	91700	-0.740055	3.45898	7.8806	0.00499678	0.590671
chr2-70593619	chr2	70593619	616839	CCDC93	-	564105	100864	-0.351159	6.37634	7.87966	0.00499938	0.590671
chr3-82855281	chr3	82855281	510138	ALG6	-	310097	58318	1.58624	2.75044	7.87541	0.00501116	0.590671
chr1-144078962	chr1	144078962	517889	TFF3	-	7891	3782	-1.06258	3.14499	7.86974	0.00502688	0.590671
chr6-17967453	chr6	17967453	505603	RPL34	-	135686	3884	-0.603922	4.42819	7.86793	0.00503193	0.590671
chr17-35647994	chr17	35647994	280822	IL2	+	-29924	4794	0.491967	5.61207	7.86354	0.00504415	0.590671
chr17-25033651	chr17	25033651	528601	PRAME	+	83264	5188	-1.05393	3.33463	7.84826	0.00508698	0.592482
chr29-6985125	chr29	6985125	352958	CTSC	+	448357	39835	1.31794	3.4696	7.84342	0.0051006	0.592482
chr9-65873914	chr9	65873914	512152	CEP162	+	241548	95593	-0.620855	6.98288	7.83358	0.00512844	0.592482
chr10-104228444	chr10	104228444	768019	TERB2	+	-4285	45688	-0.756039	4.85592	7.83132	0.00513485	0.592482
chr8-57644634	chr8	57644634	512888	TLE1	-	-366151	46834	-1.0077	2.45408	7.81909	0.00516973	0.59433
chr6-45746644	chr6	45746644	512327	DHX15	-	63057	53973	-0.958035	3.1479	7.77965	0.00528381	0.605237
chr8-83252241	chr8	83252241	281554	TSPY	-	-1317	10737	-1.21947	2.61035	7.7709	0.00530947	0.605397
chr27-28706354	chr27	28706354	510037	RNF122	-	-240941	497663	-0.645683	4.47603	7.75985	0.00534203	0.605397
chr6-27312851	chr6	27312851	538668	TSPAN5	+	20628	179391	0.603545	3.90745	7.75957	0.00534287	0.605397
chr5-114111367	chr5	114111367	515773	CYB5R3	-	86844	15263	-1.98297	1.85796	7.74533	0.00538517	0.606663
chr21-3699545	chr21	3699545	529593	GABRB3	-	-387277	85270	-0.980671	2.35839	7.73242	0.0054238	0.606663
chr21-2107836	chr21	2107836	533136	UBE3A	-	-302357	63385	0.877918	2.79743	7.72587	0.00544352	0.606663
chr7-71569993	chr7	71569993	538540	CLINT1	-	90967	57082	-0.90758	2.48062	7.72144	0.0054569	0.606663
chr16-63167827	chr16	63167827	618245	ACBD6	-	39774	197594	-1.37308	2.05432	7.71569	0.00547429	0.606663
chr15-26569703	chr15	26569703	529873	CADM1	-	118173	350202	1.60134	1.914	7.71307	0.00548225	0.606663
chr1-144131528	chr1	144131528	616105	TFF2	-	-48483	3267	-0.491977	4.52905	7.69413	0.00554008	0.606663
chrX-19166918	chrX	19166918	614260	ZNF75D	-	66795	287829	1.15286	3.35135	7.6923	0.0055457	0.606663
chrX-89907880	chrX	89907880	540357	CHST7	+	241453	80853	-1.07766	4.2492	7.68908	0.00555559	0.606663
chr25-36108798	chr25	36108798	514996	PLOD3	+	-51326	7934	2.02645	1.92017	7.68732	0.00556101	0.606663
chr17-37498505	chr17	37498505	782831	FSTL5	+	-349033	878129	-0.699077	3.86395	7.67675	0.00559369	0.606663
chrX-28506840	chrX	28506840	102465288	MIR6526-3	+	1504	79	-1.03798	2.64421	7.67334	0.00560425	0.606663
chr5-114137550	chr5	114137550	515773	CYB5R3	-	113027	15263	2.76585	2.16415	7.67288	0.00560568	0.606663
chr9-65873279	chr9	65873279	512152	CEP162	+	242183	95593	-0.49034	5.4994	7.6629	0.00563678	0.606663
chr27-28571569	chr27	28571569	535350	TTI2	-	144360	11216	-1.84037	2.97806	7.65435	0.00566355	0.606663
chr8-20175214	chr8	20175214	786878	IZUMO3	+	-545472	3206	-0.922906	3.38605	7.65352	0.00566617	0.606663
chr29-6985121	chr29	6985121	352958	CTSC	+	448361	39835	1.41523	3.47105	7.64022	0.00570811	0.606663
chr13-49019413	chr13	49019413	524427	FERMT1	-	353534	48868	-1.11809	2.29706	7.63981	0.0057094	0.606663
chr17-25041288	chr17	25041288	528601	PRAME	+	75627	5188	-1.25152	2.27848	7.63354	0.00572927	0.606663
chr27-28594309	chr27	28594309	535350	TTI2	-	167100	11216	-0.636635	3.57713	7.63041	0.00573923	0.606663
chr9-41248	chr9	41248	613326	PTP4A1	+	466327	9640	1.012	2.66603	7.6143	0.00579072	0.609319
chrX-74034836	chrX	74034836	519552	CHM	+	117387	249555	1.84329	2.155	7.60677	0.00581494	0.609319
chr14-583272	chr14	583272	513585	C14H8orf33	+	904077	2070	-0.790289	5.40066	7.59935	0.00583892	0.609319
chr22-37934937	chr22	37934937	768326	SNTN	-	50867	16369	-0.928913	3.60297	7.58745	0.00587759	0.609319
chr3-82794751	chr3	82794751	510138	ALG6	-	249567	58318	-1.23602	3.28752	7.58605	0.00588216	0.609319
chr3-29606894	chr3	29606894	512078	AP4B1	+	17825	10288	1.93676	1.43864	7.58238	0.00589415	0.609319
chr8-56790336	chr8	56790336	508893	TLE4	+	-952955	155057	-0.934558	2.38417	7.57305	0.00592475	0.609319
chr20-14759963	chr20	14759963	515994	SHISAL2B	-	13647	22759	-1.17185	2.22668	7.56085	0.00596499	0.609319
chr28-39343664	chr28	39343664	404143	GHITM	+	91882	13419	0.774703	2.96821	7.55409	0.00598739	0.609319
chr8-89376292	chr8	89376292	504939	GADD45G	-	-642704	1551	-0.449814	5.05398	7.55008	0.00600075	0.609319
chr22-53651422	chr22	53651422	539002	CCR2	-	37099	1113	-0.427683	5.52496	7.54926	0.00600349	0.609319
chr7-12096602	chr7	12096602	338065	NDUFB7	+	228760	4391	-0.59808	3.71903	7.53741	0.00604308	0.609319
chr4-66525752	chr4	66525752	615645	ZNRF2	-	71814	91362	-0.821772	3.61266	7.53343	0.00605645	0.609319
chr29-19432115	chr29	19432115	533729	PAK1	+	-747787	95914	0.787522	3.14673	7.52201	0.00609496	0.609319
chr8-56766092	chr8	56766092	508893	TLE4	+	-928711	155057	-1.47328	1.93968	7.51049	0.00613406	0.609319
chr14-532403	chr14	532403	513585	C14H8orf33	+	954946	2070	-1.06588	2.17882	7.50141	0.00616506	0.609319
chr6-27320600	chr6	27320600	538668	TSPAN5	+	12879	179391	-0.749518	2.97685	7.5006	0.00616784	0.609319
chr11-107304765	chr11	107304765	282255	IFITM3	+	-44020	974	-0.527231	6.69896	7.4934	0.00619256	0.609319
chr3-82839242	chr3	82839242	510138	ALG6	-	294058	58318	1.13389	2.71492	7.47227	0.00626567	0.609319
chr8-70974616	chr8	70974616	782274	TNFRSF10D	+	-66427	284574	-1.33118	1.71411	7.46974	0.00627447	0.609319
chr13-870791	chr13	870791	287026	PLCB1	+	-81423	906549	1.38202	1.81463	7.45714	0.00631854	0.609319
chr9-41361	chr9	41361	613326	PTP4A1	+	466214	9640	-1.03083	2.09665	7.45177	0.0063374	0.609319
chr3-86734718	chr3	86734718	785042	HOOK1	-	15746	68888	-1.09958	2.22434	7.45034	0.00634244	0.609319
chr8-56720560	chr8	56720560	508893	TLE4	+	-883179	155057	-0.769833	3.10724	7.43948	0.00638084	0.609319
chr14-583437	chr14	583437	513585	C14H8orf33	+	903912	2070	-1.34157	3.07634	7.43905	0.00638236	0.609319
chrX-83172154	chrX	83172154	540666	HDAC8	+	56309	246615	-1.25351	2.96696	7.43122	0.00641017	0.609319
chr8-74539388	chr8	74539388	100313446	MIR2404-2	-	164929	67	-1.01484	2.63888	7.42773	0.00642263	0.609319
chr7-89222364	chr7	89222364	282032	RASA1	+	58638	110376	0.288034	5.87134	7.42682	0.00642586	0.609319
chr8-74552920	chr8	74552920	100313446	MIR2404-2	-	178461	67	-0.851361	2.76524	7.42046	0.00644863	0.609319
chr3-82895874	chr3	82895874	510138	ALG6	-	350690	58318	0.915582	2.76032	7.41963	0.00645162	0.609319
chr1-57443690	chr1	57443690	784939	GCSAM	-	102794	14022	-1.0453	3.23133	7.41592	0.00646491	0.609319
chr6-18008764	chr6	18008764	505603	RPL34	-	176997	3884	-0.776417	3.16157	7.41545	0.00646663	0.609319
chr14-499493	chr14	499493	513585	C14H8orf33	+	987856	2070	-1.17196	4.64304	7.41333	0.00647424	0.609319
chr14-608219	chr14	608219	513585	C14H8orf33	+	879130	2070	-4.1666	2.42283	7.40772	0.00649446	0.609319
chr6-8897783	chr6	8897783	524136	NDST3	-	646045	127248	1.97444	3.22299	7.40165	0.00651642	0.609319
chr27-23702378	chr27	23702378	540728	ERI1	+	490744	16826	-0.967095	2.8565	7.38562	0.00657476	0.609319
chr27-6857916	chr27	6857916	767917	SPCS3	+	-104911	49527	1.47659	2.62021	7.37709	0.00660601	0.609319
chr1-5262570	chr1	5262570	533760	GRIK1	+	185215	467793	-1.00897	4.229	7.37519	0.00661299	0.609319
chr9-97007768	chr9	97007768	509236	TAGAP	-	192004	9474	0.721571	3.15725	7.37211	0.0066243	0.609319
chr26-3778	chr26	3778	535287	UBE2D1	-	-696218	36549	-1.03757	2.42907	7.35904	0.00667264	0.609319
chr6-23793451	chr6	23793451	508193	SLC39A8	+	21937	84650	-1.31473	2.19536	7.35705	0.00668003	0.609319
chr14-583278	chr14	583278	513585	C14H8orf33	+	904071	2070	-0.699412	5.40174	7.35427	0.00669036	0.609319
chr14-404518	chr14	404518	513585	C14H8orf33	+	1082831	2070	0.649312	4.32998	7.35046	0.00670456	0.609319
chr3-85604979	chr3	85604979	615371	NFIA	-	437132	418194	-0.60902	5.37542	7.34894	0.00671022	0.609319
chr6-27294760	chr6	27294760	538668	TSPAN5	+	38719	179391	-0.86319	2.92492	7.34783	0.00671437	0.609319
chr29-19440338	chr29	19440338	533729	PAK1	+	-756010	95914	-0.958691	2.99017	7.34744	0.00671584	0.609319
chr8-91142622	chr8	91142622	530279	NXNL2	-	10788	7236	-1.13759	2.85878	7.34622	0.0067204	0.609319
chr6-89203042	chr6	89203042	534082	ADAMTS3	-	-257153	297654	-1.5474	1.97919	7.34231	0.00673501	0.609319
chr3-1030619	chr3	1030619	539387	MPZL1	-	17885	81860	-1.25035	2.21355	7.33823	0.00675034	0.609319
chr8-74579174	chr8	74579174	100313446	MIR2404-2	-	204715	67	-0.99044	2.36441	7.33718	0.00675427	0.609319
chr18-51418975	chr18	51418975	534251	DEDD2	+	-38172	15192	1.118	3.11303	7.33529	0.00676138	0.609319
chr2-100635412	chr2	100635412	510506	CPS1	+	-1877376	140457	-0.81259	2.84519	7.33182	0.00677443	0.609319
chr24-4402600	chr24	4402600	281110	CYB5A	+	10770	35565	-1.64958	1.99708	7.32634	0.00679513	0.609319
chr7-71963173	chr7	71963173	538540	CLINT1	-	484147	57082	-1.11076	2.13186	7.3227	0.0068089	0.609319
chr2-8753440	chr2	8753440	508763	TFPI	+	32953	97613	-0.72191	3.26055	7.31608	0.00683404	0.609599
chr15-71061180	chr15	71061180	534309	MSANTD3	+	1405495	9242	-0.457999	6.54575	7.31169	0.00685073	0.609599
chr5-53774294	chr5	53774294	614573	SLC16A7	-	-440505	226902	-1.00759	2.32416	7.28654	0.0069473	0.612156
chr8-74521207	chr8	74521207	100313446	MIR2404-2	-	146748	67	-1.1341	2.06748	7.28056	0.00697047	0.612156
chr3-8110820	chr3	8110820	510399	CFAP126	+	50051	32557	-1.19198	2.4732	7.26916	0.00701485	0.612156
chr27-28472062	chr27	28472062	535350	TTI2	-	44853	11216	-0.470754	5.79917	7.2675	0.00702135	0.612156
chrX-28506886	chrX	28506886	102465288	MIR6526-3	+	1458	79	1.15277	2.27932	7.26537	0.00702967	0.612156
chr25-18932473	chr25	18932473	508417	LYRM1	+	-106331	9349	0.663715	4.26981	7.25427	0.00707325	0.612156
chr5-114229798	chr5	114229798	532778	ARFGAP3	-	-111863	49938	-3.78972	2.08263	7.24768	0.00709927	0.612156
chr4-57406479	chr4	57406479	541075	TMEM168	+	-946748	57807	-0.870797	2.58721	7.24694	0.00710217	0.612156
chr20-55753409	chr20	55753409	286842	BASP1	-	-268884	55402	0.893933	2.4094	7.24161	0.0071233	0.612156
chr25-35474894	chr25	35474894	100313184	MIR2388	-	174688	79	-1.19233	3.78525	7.23355	0.00715537	0.612156
chr3-82835959	chr3	82835959	510138	ALG6	-	290775	58318	-1.32044	1.76866	7.23241	0.0071599	0.612156
chr22-53653257	chr22	53653257	539002	CCR2	-	38934	1113	-0.659376	3.63757	7.22305	0.00719731	0.612156
chr27-23694401	chr27	23694401	540728	ERI1	+	498721	16826	-0.928279	2.89118	7.21608	0.00722533	0.612156
chr21-2535740	chr21	2535740	533136	UBE3A	-	125547	63385	-0.614172	5.79573	7.20956	0.00725162	0.612156
chr14-29101145	chr14	29101145	286771	ASPH	-	212866	187375	0.952311	2.30289	7.20432	0.00727283	0.612156
chr3-85604983	chr3	85604983	615371	NFIA	-	437136	418194	-0.83036	4.43642	7.20125	0.00728527	0.612156
chr8-75350050	chr8	75350050	282134	ADRA1A	-	-14373	107263	-0.821378	3.15991	7.19991	0.00729074	0.612156
chr20-143538	chr20	143538	519496	SPZ1	+	9864	1714	-1.35979	2.0442	7.19806	0.00729822	0.612156
chr8-74638376	chr8	74638376	508045	PPP2R2A	+	196252	78705	-1.26547	1.67146	7.19714	0.007302	0.612156
chr14-213974	chr14	213974	513585	C14H8orf33	+	1273375	2070	-1.41584	1.56768	7.18454	0.00735346	0.612156
chrX-146839210	chrX	146839210	617253	PUDP	+	-63603	67509	-0.275113	6.41674	7.17819	0.00737951	0.612156
chr2-100662881	chr2	100662881	510506	CPS1	+	-1904845	140457	-1.12886	2.94233	7.17213	0.00740448	0.612156
chr1-144115715	chr1	144115715	517889	TFF3	-	44644	3782	1.88299	1.75973	7.16681	0.00742646	0.612156
chr4-120822470	chr4	120822470	790124	VIPR2	-	326387	69082	-2.12584	2.10298	7.16199	0.00744645	0.612156
chr1-144078974	chr1	144078974	517889	TFF3	-	7903	3782	1.36281	3.45927	7.16049	0.00745266	0.612156
chr4-28965215	chr4	28965215	536286	ITGB8	+	159366	91700	-0.945925	3.26507	7.1588	0.00745971	0.612156
chr2-100643356	chr2	100643356	510506	CPS1	+	-1885320	140457	-2.21342	1.74373	7.14605	0.00751292	0.612156
chr25-591	chr25	591	618296	POLR3K	-	-112303	2728	2.84027	1.7808	7.14554	0.00751505	0.612156
chr3-104132546	chr3	104132546	287023	YBX1	-	-1162	20782	0.545617	4.07913	7.14506	0.00751708	0.612156
chr19-22805	chr19	22805	535917	CA10	-	-1450489	847050	-0.543842	4.43731	7.14238	0.00752833	0.612156
chr19-61929429	chr19	61929429	286883	MAP2K6	-	114456	106205	-0.773712	3.09433	7.14098	0.00753419	0.612156
chr2-100163868	chr2	100163868	510506	CPS1	+	-1405832	140457	1.22706	3.63623	7.1399	0.00753875	0.612156
chr29-19443806	chr29	19443806	533729	PAK1	+	-759478	95914	0.689016	3.40293	7.12979	0.00758137	0.612156
chr9-39622973	chr9	39622973	541240	SLC16A10	-	-136935	112395	-0.898237	2.86336	7.1263	0.00759613	0.612156
chr8-75858228	chr8	75858228	531838	CHRNA2	-	-30561	17456	4.1042	2.06395	7.12245	0.00761244	0.612156
chr4-64027884	chr4	64027884	535387	BBS9	-	-77658	455735	0.87813	3.03297	7.11587	0.00764045	0.612156
chr27-37647583	chr27	37647583	534094	INTS10	-	126449	33473	1.2461	3.51667	7.11316	0.00765199	0.612156
chr29-30282618	chr29	30282618	404163	ST3GAL4	+	-209576	39524	-0.469085	4.85688	7.11246	0.007655	0.612156
chr3-1028307	chr3	1028307	539387	MPZL1	-	15573	81860	-0.965294	2.26373	7.11021	0.00766462	0.612156
chr21-56325665	chr21	56325665	615161	FRMD5	-	-75235	352498	-0.646176	3.58026	7.10921	0.00766891	0.612156
chr7-89222388	chr7	89222388	282032	RASA1	+	58614	110376	0.287242	6.23276	7.10163	0.0077014	0.612156
chr27-6858129	chr27	6858129	767917	SPCS3	+	-105124	49527	-0.873957	2.85386	7.09508	0.00772957	0.612156
chr6-17951787	chr6	17951787	505603	RPL34	-	120020	3884	0.716375	3.86695	7.09399	0.0077343	0.612156
chr3-1037580	chr3	1037580	539387	MPZL1	-	24846	81860	0.665008	3.41891	7.09393	0.00773454	0.612156
chr3-82724919	chr3	82724919	510138	ALG6	-	179735	58318	-1.31303	2.76628	7.07356	0.00782297	0.616409
chr7-71928048	chr7	71928048	538540	CLINT1	-	449022	57082	-1.27027	2.21764	7.07056	0.00783607	0.616409
chr3-8104227	chr3	8104227	510399	CFAP126	+	56644	32557	-0.661792	3.23678	7.06725	0.00785057	0.616409
chr4-98731048	chr4	98731048	529920	LRGUK	+	-91628	152361	-0.445914	4.69993	7.06361	0.00786655	0.616409
chr14-7484	chr14	7484	513585	C14H8orf33	+	1479865	2070	-2.71414	2.00011	7.05603	0.0078999	0.617486
chrX-83180372	chrX	83180372	540666	HDAC8	+	48091	246615	-1.19932	1.85081	7.04529	0.0079474	0.619661
chr8-110734645	chr8	110734645	538990	BRINP1	-	128868	196446	-1.14884	2.69037	7.03189	0.00800708	0.621502
chr26-40479444	chr26	40479444	508557	SEC23IP	+	-132904	34150	1.09131	2.08049	7.03052	0.00801322	0.621502
chr7-12132997	chr7	12132997	338065	NDUFB7	+	192365	4391	-1.03885	2.85616	7.02673	0.0080302	0.621502
chr14-2296996	chr14	2296996	512526	PYCR3	+	4591	7513	1.26033	2.73555	7.02064	0.00805755	0.62209
chr3-62178582	chr3	62178582	281278	ADGRL2	-	-1176583	710761	-0.94409	4.25362	7.01439	0.00808571	0.622201
chr6-17991666	chr6	17991666	505603	RPL34	-	159899	3884	-0.691713	3.82059	7.00963	0.00810726	0.622201
chr17-35646280	chr17	35646280	280822	IL2	+	-28210	4794	-1.31067	3.01689	7.00449	0.00813054	0.622201
chr5-53744692	chr5	53744692	614573	SLC16A7	-	-470107	226902	0.715347	3.0711	7.00269	0.00813875	0.622201
chr19-61936099	chr19	61936099	286883	MAP2K6	-	121126	106205	-0.840081	2.84108	6.99417	0.00817755	0.622201
chr1-13547911	chr1	13547911	100313006	MIR155	-	3320572	63	1.30895	1.57139	6.99115	0.00819136	0.622201
chr3-1020037	chr3	1020037	539387	MPZL1	-	7303	81860	0.928859	2.38058	6.96909	0.00829296	0.622201
chr27-37644986	chr27	37644986	534094	INTS10	-	123852	33473	1.32542	3.06021	6.95928	0.00833854	0.622201
chr8-74639251	chr8	74639251	508045	PPP2R2A	+	195377	78705	-0.3827	5.61885	6.95552	0.0083561	0.622201
chr7-41483563	chr7	41483563	100125313	BTNL9	-	-119252	10379	-0.586304	3.73225	6.95185	0.00837326	0.622201
chr2-100648538	chr2	100648538	510506	CPS1	+	-1890502	140457	-0.546601	3.78767	6.94704	0.0083958	0.622201
chr19-11491145	chr19	11491145	616080	RNFT1	-	368017	10541	-0.494977	4.33119	6.94524	0.00840428	0.622201
chr4-114491608	chr4	114491608	539388	TMUB1	-	33662	2425	1.89586	3.08268	6.93971	0.00843029	0.622201
chr4-41479411	chr4	41479411	281790	GNAI1	-	213259	105995	0.896737	2.55429	6.93722	0.00844204	0.622201
chr11-74267300	chr11	74267300	540033	DNAJC27	+	52176	37947	-0.845946	2.72722	6.92622	0.00849409	0.622201
chr18-58243543	chr18	58243543	515334	ZNF350	+	-31421	7984	0.300748	5.9135	6.92613	0.00849455	0.622201
chr6-56677919	chr6	56677919	511424	C6H4orf19	+	1808631	78562	-1.28048	2.57827	6.92423	0.00850358	0.622201
chr14-1076982	chr14	1076982	513585	C14H8orf33	+	410367	2070	0.611398	3.46788	6.92181	0.00851505	0.622201
chr29-19415999	chr29	19415999	533729	PAK1	+	-731671	95914	-3.6812	1.77099	6.92027	0.0085224	0.622201
chr3-82792101	chr3	82792101	510138	ALG6	-	246917	58318	-0.701946	3.6554	6.91904	0.00852827	0.622201
chr8-83257924	chr8	83257924	281554	TSPY	-	4366	10737	1.09728	2.01886	6.91683	0.00853881	0.622201
chr8-110740868	chr8	110740868	538990	BRINP1	-	135091	196446	-1.37632	2.24935	6.91009	0.00857106	0.622201
chr14-554103	chr14	554103	513585	C14H8orf33	+	933246	2070	-1.1532	1.95848	6.90968	0.00857303	0.622201
chr12-79834903	chr12	79834903	616045	DOCK9	-	-35205	178530	-0.284174	8.10636	6.90877	0.00857738	0.622201
chr14-84111	chr14	84111	513585	C14H8orf33	+	1403238	2070	-1.3294	2.49827	6.90537	0.00859372	0.622201
chr7-12096661	chr7	12096661	338065	NDUFB7	+	228701	4391	-0.783799	3.58253	6.90425	0.00859912	0.622201
chr27-25153677	chr27	25153677	515461	SARAF	-	-262399	25061	-0.358482	5.34266	6.89575	0.00864008	0.622201
chr8-88379588	chr8	88379588	515515	SYK	-	-149874	106042	-0.723497	2.96814	6.87815	0.0087256	0.622201
chr24-36390828	chr24	36390828	615187	ADCYAP1	+	-275341	4139	-1.19356	1.58194	6.87797	0.00872644	0.622201
chr27-43561099	chr27	43561099	784326	UBE2E2	+	-1003078	11229	0.717945	3.43381	6.87754	0.00872855	0.622201
chr27-28600396	chr27	28600396	535350	TTI2	-	173187	11216	1.41947	3.79589	6.86782	0.00877616	0.622201
chrX-89908057	chrX	89908057	540357	CHST7	+	241276	80853	-1.04002	3.90675	6.85884	0.0088204	0.622201
chr8-88379063	chr8	88379063	515515	SYK	-	-150399	106042	-1.10769	2.46314	6.85261	0.00885121	0.622201
chr14-278142	chr14	278142	513585	C14H8orf33	+	1209207	2070	-0.524865	6.34297	6.84668	0.00888061	0.622201
chrX-14105900	chrX	14105900	513415	SLC25A14	+	97747	40127	0.868361	2.68606	6.8441	0.00889344	0.622201
chr10-96712098	chr10	96712098	100313403	MIR2293	-	-745585	72	-2.31202	2.24709	6.84328	0.00889751	0.622201
chr8-74509081	chr8	74509081	100313446	MIR2404-2	-	134622	67	-1.09113	2.51357	6.84083	0.00890974	0.622201
chr29-19423208	chr29	19423208	533729	PAK1	+	-738880	95914	1.96228	3.73056	6.84041	0.00891181	0.622201
chr7-110018088	chr7	110018088	100313444	MIR2465	-	-88811	80	0.498443	5.17526	6.839	0.00891888	0.622201
chr18-11446135	chr18	11446135	768078	FAM92B	-	237912	11840	-0.625512	3.72086	6.83767	0.0089255	0.622201
chr8-56802488	chr8	56802488	508893	TLE4	+	-965107	155057	-1.04365	2.63508	6.83382	0.00894478	0.622201
chr21-2111687	chr21	2111687	533136	UBE3A	-	-298506	63385	0.613716	3.47939	6.83311	0.00894833	0.622201
chr16-17755870	chr16	17755870	505221	KCTD3	+	1744500	72086	-0.667604	5.70104	6.8327	0.0089504	0.622201
chr8-56744553	chr8	56744553	508893	TLE4	+	-907172	155057	-0.958985	2.73579	6.83198	0.00895397	0.622201
chr29-19423183	chr29	19423183	533729	PAK1	+	-738855	95914	-0.610096	3.73288	6.82118	0.00900829	0.622201
chr27-10391252	chr27	10391252	511615	TENM3	+	1965603	453697	-1.30129	2.77001	6.81012	0.00906427	0.622201
chr19-61938064	chr19	61938064	286883	MAP2K6	-	123091	106205	1.07653	2.04478	6.80417	0.0090945	0.622201
chr2-100653797	chr2	100653797	510506	CPS1	+	-1895761	140457	0.856827	2.98054	6.80408	0.00909496	0.622201
chr10-59509751	chr10	59509751	790811	BOLA	+	-195976	498	-1.14573	3.65519	6.80356	0.00909763	0.622201
chr6-10362065	chr6	10362065	529260	NDST4	+	1321745	279124	2.72072	2.59326	6.79753	0.00912842	0.622201
chr4-41475726	chr4	41475726	281790	GNAI1	-	209574	105995	-0.51539	4.31013	6.79741	0.00912904	0.622201
chr22-37880774	chr22	37880774	768326	SNTN	-	-3296	16369	0.859076	2.63477	6.79148	0.00915941	0.622201
chr13-883077	chr13	883077	287026	PLCB1	+	-93709	906549	-0.9705	3.42587	6.7907	0.00916339	0.622201
chr14-1074068	chr14	1074068	513585	C14H8orf33	+	413281	2070	-2.62878	2.38952	6.79012	0.00916638	0.622201
chr7-89222358	chr7	89222358	282032	RASA1	+	58644	110376	0.280324	5.86781	6.78782	0.00917821	0.622201
chr3-82889325	chr3	82889325	510138	ALG6	-	344141	58318	-1.07215	2.13885	6.78645	0.00918522	0.622201
chr6-45740750	chr6	45740750	512327	DHX15	-	57163	53973	-1.47833	2.09767	6.78609	0.0091871	0.622201
chr21-2093168	chr21	2093168	533136	UBE3A	-	-317025	63385	-1.10198	3.15526	6.78269	0.00920463	0.622201
chr8-36148301	chr8	36148301	767934	DMAC1	-	-1144478	940	4.09556	2.29719	6.77743	0.00923175	0.622698
chr22-59714316	chr22	59714316	783414	ISY1	-	-17815	16358	0.762007	2.90506	6.76741	0.00928377	0.623304
chr7-93159770	chr7	93159770	541123	ARRDC3	-	-93324	12679	-1.11555	2.46434	6.76687	0.00928654	0.623304
chr21-70102956	chr21	70102956	100313421	MIR2284K	-	6386	74	-0.445786	5.4789	6.76057	0.00931937	0.623304
chr1-124946588	chr1	124946588	509304	DIPK2A	-	-939067	22658	-0.799518	2.8716	6.76048	0.00931987	0.623304
chr4-27730642	chr4	27730642	782170	TWIST1	-	-124678	1995	-0.593852	3.51107	6.75179	0.00936535	0.623875
chr11-107304983	chr11	107304983	282255	IFITM3	+	-44238	974	-0.510211	4.60498	6.75128	0.00936803	0.623875
chr1-29209879	chr1	29209879	615745	GBE1	-	237407	313017	1.19636	1.99486	6.74322	0.00941047	0.624031
chr2-70593713	chr2	70593713	616839	CCDC93	-	564199	100864	-0.556218	5.93392	6.74067	0.00942393	0.624031
chr25-4827414	chr25	4827414	521304	RBFOX1	+	589850	1269539	-0.583025	5.4465	6.73891	0.00943325	0.624031
chr28-31994899	chr28	31994899	514949	COMTD1	-	821857	2078	0.958787	2.16035	6.73329	0.00946301	0.624031
chr4-120644728	chr4	120644728	790124	VIPR2	-	148645	69082	-0.929421	3.71692	6.73208	0.00946943	0.624031
chr6-45775211	chr6	45775211	512327	DHX15	-	91624	53973	1.26652	2.34316	6.72193	0.00952344	0.624358
chr8-110762547	chr8	110762547	538990	BRINP1	-	156770	196446	-1.16355	1.83377	6.71985	0.00953455	0.624358
chr2-83186032	chr2	83186032	521004	SLC39A10	+	1547970	39231	-0.417364	5.52469	6.71983	0.00953466	0.624358
chr9-65872683	chr9	65872683	512152	CEP162	+	242779	95593	-0.358018	6.75276	6.7129	0.00957181	0.624358
chr25-19018573	chr25	19018573	538444	SET	+	122624	1393	-1.06798	3.55608	6.71258	0.00957349	0.624358
chr17-50852273	chr17	50852273	768254	ZNF280BY	+	399266	10990	-1.02051	2.71504	6.69456	0.00967073	0.627404
chr5-90276143	chr5	90276143	537791	AEBP2	-	-684609	61728	-0.691656	3.17837	6.6937	0.00967542	0.627404
chr2-77193959	chr2	77193959	444863	GYPC	+	2061890	48548	1.14467	1.88504	6.69287	0.00967995	0.627404
chr24-36376759	chr24	36376759	615187	ADCYAP1	+	-261272	4139	-1.08227	2.2528	6.68418	0.00972721	0.627743
chr4-66543953	chr4	66543953	615645	ZNRF2	-	90015	91362	0.463234	4.39118	6.68042	0.00974778	0.627743
chr25-30337735	chr25	30337735	505622	GALNT17	-	513454	432482	-1.13287	1.80844	6.67758	0.00976329	0.627743
chr8-74594346	chr8	74594346	100313446	MIR2404-2	-	219887	67	-0.493467	4.80121	6.67729	0.00976489	0.627743
chr27-23696491	chr27	23696491	540728	ERI1	+	496631	16826	1.68525	1.36626	6.67147	0.00979682	0.628513
chrX-30972337	chrX	30972337	613334	FMR1NB	+	17403	39521	1.45223	1.72477	6.66687	0.00982216	0.628693
chr21-23034901	chr21	23034901	506787	PDE8A	+	84414	142803	1.06109	1.78826	6.66372	0.00983955	0.628693
chr1-153218483	chr1	153218483	507414	PIK3R4	+	15084	86944	-0.735898	5.12	6.65189	0.00990504	0.631597
chr4-35244387	chr4	35244387	536417	SEMA3D	+	319151	226359	-0.533962	4.15449	6.63829	0.00998097	0.635153

## Sheet: High_5.0XvsLow_CON
	Chr	Locus	EntrezID	Symbol	Strand	Distance	Width	logFC	logCPM	LR	PValue	FDR
chr24-36389011	chr24	36389011	615187	ADCYAP1	+	-273524	4139	-6.19328	2.2978	21.0893	4.38362e-06	0.0771192
chr4-28976628	chr4	28976628	536286	ITGB8	+	147953	91700	-1.84903	4.75925	20.8774	4.89646e-06	0.0771192
chr8-24921924	chr8	24921924	787914	RPS6	+	5545	3323	3.18441	2.15704	18.4799	1.71709e-05	0.15037
chr7-71925379	chr7	71925379	538540	CLINT1	-	446353	57082	1.60539	2.85594	18.2775	1.90946e-05	0.15037
chr1-57473479	chr1	57473479	534910	CD200	+	95051	22549	-2.40547	2.75392	17.3512	3.10706e-05	0.195745
chr3-86552283	chr3	86552283	521656	LOC521656	+	-62000	29424	-1.98759	2.40859	16.3068	5.38692e-05	0.246871
chr5-114172949	chr5	114172949	515773	CYB5R3	-	148426	15263	-2.38759	2.33493	15.9896	6.3691e-05	0.246871
chr17-35647321	chr17	35647321	280822	IL2	+	-29251	4794	-1.08204	3.68539	15.8529	6.84624e-05	0.246871
chr1-57222429	chr1	57222429	522055	TMPRSS7	+	5524	40965	-1.0689	4.40693	15.6233	7.72963e-05	0.246871
chrX-89908057	chrX	89908057	540357	CHST7	+	241276	80853	-2.2874	3.90675	15.5972	7.83717e-05	0.246871
chr1-144113819	chr1	144113819	517889	TFF3	-	42748	3782	1.23882	3.25614	14.4345	0.000145122	0.406195
chr8-56779123	chr8	56779123	508893	TLE4	+	-941742	155057	1.1313	3.67493	14.3136	0.000154741	0.406195
chr27-10389660	chr27	10389660	511615	TENM3	+	1967195	453697	-1.48341	4.32804	13.9791	0.000184857	0.408734
chr27-28930274	chr27	28930274	510037	RNF122	-	-17021	497663	2.5329	1.87748	13.8868	0.000194161	0.408734
chr8-10193493	chr8	10193493	509082	ZNF395	+	-5322	58404	-1.88799	1.97031	13.8822	0.000194635	0.408734
chr27-28472049	chr27	28472049	535350	TTI2	-	44840	11216	-1.44191	5.86347	13.6184	0.000223977	0.422423
chr7-51293690	chr7	51293690	540009	GFRA3	-	-14513	29260	-3.63987	2.07285	13.5073	0.000237638	0.422423
chr8-56776833	chr8	56776833	508893	TLE4	+	-939452	155057	-2.46837	3.62035	13.4575	0.000244031	0.422423
chr4-28959908	chr4	28959908	536286	ITGB8	+	164673	91700	2.01231	2.32255	13.3623	0.000256727	0.422423
chr2-100650247	chr2	100650247	510506	CPS1	+	-1892211	140457	2.03286	1.91948	13.2217	0.000276729	0.422423
chrX-30972338	chrX	30972338	613334	FMR1NB	+	17402	39521	-0.735281	4.83193	13.1241	0.000291526	0.422423
chr27-28934196	chr27	28934196	510037	RNF122	-	-13099	497663	-2.06963	2.88187	13.037	0.000305396	0.422423
chr9-53590629	chr9	53590629	615440	NDUFAF4	+	82812	8659	2.02951	2.37586	12.991	0.000312985	0.422423
chr4-114491608	chr4	114491608	539388	TMUB1	-	33662	2425	2.6554	3.08268	12.8358	0.000340059	0.422423
chrX-100102463	chrX	100102463	540426	MSN	-	-59991	92050	-1.64911	3.234	12.8245	0.000342115	0.422423
chr28-39291057	chr28	39291057	404143	GHITM	+	144489	13419	-2.02066	2.09604	12.789	0.000348667	0.422423
chr29-31046137	chr29	31046137	618028	KIRREL3	-	159286	758792	-0.839618	4.42122	12.6257	0.000380483	0.443897
chr13-31602858	chr13	31602858	617534	RSU1	-	48432	207354	-1.90979	3.15944	12.4528	0.000417361	0.469531
chr17-35648179	chr17	35648179	280822	IL2	+	-30109	4794	-0.82526	4.67345	12.3075	0.000451142	0.482508
chr28-39291077	chr28	39291077	404143	GHITM	+	144469	13419	-1.73669	2.09604	12.2731	0.000459532	0.482508
chr2-54122599	chr2	54122599	520327	KYNU	-	158474	119971	-0.976349	3.65913	11.9939	0.000533744	0.51437
chr6-18004008	chr6	18004008	505603	RPL34	-	172241	3884	-0.924307	3.8572	11.985	0.000536292	0.51437
chr27-28785177	chr27	28785177	510037	RNF122	-	-162118	497663	-0.932384	3.65578	11.9761	0.000538863	0.51437
chr8-24902679	chr8	24902679	787914	RPS6	+	24790	3323	1.43594	4.4939	11.8792	0.000567634	0.517156
chr27-28706354	chr27	28706354	510037	RNF122	-	-240941	497663	-1.00137	4.47603	11.7233	0.000617216	0.517156
chr25-19028695	chr25	19028695	538444	SET	+	112502	1393	1.34881	2.84026	11.6719	0.000634503	0.517156
chr5-120021267	chr5	120021267	510646	LMF2	-	645	3974	-1.17244	4.10207	11.6668	0.000636265	0.517156
chr27-25153647	chr27	25153647	515461	SARAF	-	-262429	25061	-0.625775	5.34256	11.6329	0.000647958	0.517156
chr15-6017	chr15	6017	525093	MRE11	-	-1710758	75924	1.5876	3.35342	11.532	0.000684076	0.517156
chr3-82832807	chr3	82832807	510138	ALG6	-	287623	58318	-3.51895	2.79077	11.5306	0.000684582	0.517156
chr14-552033	chr14	552033	513585	C14H8orf33	+	935316	2070	-0.905127	4.79596	11.4826	0.000702526	0.517156
chr28-31995154	chr28	31995154	514949	COMTD1	-	822112	2078	-0.57018	5.22106	11.4795	0.00070369	0.517156
chr6-89203042	chr6	89203042	534082	ADAMTS3	-	-257153	297654	-2.96098	1.97919	11.4735	0.000705959	0.517156
chr7-12100457	chr7	12100457	338065	NDUFB7	+	224905	4391	1.4321	3.10452	11.2753	0.00078546	0.55493
chr4-66533589	chr4	66533589	615645	ZNRF2	-	79651	91362	-1.16845	2.80347	11.1771	0.000828113	0.55493
chr4-120827734	chr4	120827734	790124	VIPR2	-	331651	69082	1.19003	4.72443	11.1433	0.00084337	0.55493
chr9-101678312	chr9	101678312	515846	C9H6orf118	-	-287862	24056	-5.19767	3.02521	11.1224	0.000852896	0.55493
chr27-28464208	chr27	28464208	535350	TTI2	-	36999	11216	1.53246	2.3636	11.0726	0.000876116	0.55493
chr4-95745886	chr4	95745886	508844	MKLN1	+	61875	208998	-1.53742	2.2255	11.0375	0.000892849	0.55493
chr14-542635	chr14	542635	513585	C14H8orf33	+	944714	2070	-3.30559	2.75929	10.9939	0.000914114	0.55493
chr8-99201803	chr8	99201803	520842	KLF4	-	354063	4058	-2.50591	2.7856	10.9897	0.000916195	0.55493
chr14-532385	chr14	532385	513585	C14H8orf33	+	954964	2070	-1.69405	2.17718	10.9641	0.000928956	0.55493
chr2-100637846	chr2	100637846	510506	CPS1	+	-1879810	140457	1.47194	3.26012	10.8922	0.000965676	0.55493
chr4-27737212	chr4	27737212	782170	TWIST1	-	-118108	1995	1.17033	2.78006	10.8543	0.000985664	0.55493
chr19-22805	chr19	22805	535917	CA10	-	-1450489	847050	-0.825862	4.43731	10.8416	0.000992458	0.55493
chr11-74301651	chr11	74301651	540033	DNAJC27	+	17825	37947	-5.14639	1.84195	10.8304	0.00099846	0.55493
chr4-27732323	chr4	27732323	782170	TWIST1	-	-122997	1995	1.73854	2.07636	10.819	0.00100466	0.55493
chr17-50933367	chr17	50933367	768254	ZNF280BY	+	318172	10990	-4.97893	3.63612	10.7702	0.0010315	0.55493
chr29-19443642	chr29	19443642	533729	PAK1	+	-759314	95914	1.0102	3.4008	10.7377	0.00104978	0.55493
chr8-74691649	chr8	74691649	508045	PPP2R2A	+	142979	78705	3.03367	1.97264	10.7109	0.00106504	0.55493
chr14-583215	chr14	583215	513585	C14H8orf33	+	904134	2070	-1.00732	4.69327	10.6573	0.00109637	0.55493
chr2-70594367	chr2	70594367	616839	CCDC93	-	564853	100864	-0.436046	6.73127	10.6013	0.00113009	0.55493
chr21-56325746	chr21	56325746	615161	FRMD5	-	-75154	352498	-0.871838	3.78907	10.5993	0.00113132	0.55493
chr3-82734566	chr3	82734566	510138	ALG6	-	189382	58318	1.59107	2.25659	10.5751	0.00114624	0.55493
chr3-8105786	chr3	8105786	510399	CFAP126	+	55085	32557	-2.43454	2.71232	10.5708	0.00114889	0.55493
chr4-98736712	chr4	98736712	529920	LRGUK	+	-97292	152361	-1.43256	5.0216	10.5347	0.00117157	0.55493
chr4-27755253	chr4	27755253	782170	TWIST1	-	-100067	1995	-1.64285	1.87551	10.5013	0.00119294	0.55493
chr11-107304755	chr11	107304755	282255	IFITM3	+	-44010	974	-0.546226	6.6892	10.4784	0.00120776	0.55493
chr7-462218	chr7	462218	534707	CNOT6	-	-112535	81306	-5.17025	2.24231	10.4474	0.0012282	0.55493
chr2-100643867	chr2	100643867	510506	CPS1	+	-1885831	140457	3.36761	1.90767	10.4375	0.00123486	0.55493
chr19-36540	chr19	36540	535917	CA10	-	-1436754	847050	-1.4613	2.1382	10.4138	0.00125079	0.55493
chr9-65873612	chr9	65873612	512152	CEP162	+	241850	95593	-2.76222	3.54332	10.3772	0.00127584	0.558178
chr14-572438	chr14	572438	513585	C14H8orf33	+	914911	2070	1.51752	2.19006	10.2782	0.0013461	0.567009
chrX-19172429	chrX	19172429	614260	ZNF75D	-	72306	287829	1.13415	4.30582	10.2536	0.0013642	0.567009
chr5-114223802	chr5	114223802	532778	ARFGAP3	-	-117859	49938	-2.15511	1.94819	10.2505	0.00136646	0.567009
chr8-57644540	chr8	57644540	512888	TLE1	-	-366245	46834	-1.34413	3.70651	10.2473	0.00136886	0.567009
chr21-41333370	chr21	41333370	615175	NONO	-	-244942	669	-3.27039	3.36099	10.1804	0.00141938	0.567009
chr9-53571176	chr9	53571176	615440	NDUFAF4	+	102265	8659	-3.22237	2.69861	10.1718	0.00142606	0.567009
chr2-70594472	chr2	70594472	616839	CCDC93	-	564958	100864	-1.40447	2.43962	10.1494	0.00144349	0.567009
chr2-70593746	chr2	70593746	616839	CCDC93	-	564232	100864	-0.888905	5.98184	10.1124	0.00147273	0.567009
chr3-62178582	chr3	62178582	281278	ADGRL2	-	-1176583	710761	-1.50594	4.25362	10.1063	0.00147765	0.567009
chr1-57480003	chr1	57480003	534910	CD200	+	88527	22549	-1.64721	1.93039	10.1049	0.00147875	0.567009
chr1-57477859	chr1	57477859	534910	CD200	+	90671	22549	-2.04326	2.86344	10.086	0.00149402	0.567009
chr17-25041269	chr17	25041269	528601	PRAME	+	75646	5188	-5.07815	2.26129	10.0178	0.00155038	0.576215
chr5-114137550	chr5	114137550	515773	CYB5R3	-	113027	15263	3.26965	2.16415	10.0074	0.00155916	0.576215
chr14-582979	chr14	582979	513585	C14H8orf33	+	904370	2070	2.53247	3.40526	9.96788	0.00159294	0.576215
chr3-82839217	chr3	82839217	510138	ALG6	-	294033	58318	1.22482	2.71026	9.91995	0.00163497	0.576215
chr5-54081965	chr5	54081965	614573	SLC16A7	-	-132834	226902	-2.58199	1.28343	9.91871	0.00163607	0.576215
chr3-13918199	chr3	13918199	511219	LRRC71	-	-67343	12420	-1.0293	3.37639	9.89172	0.00166024	0.576215
chr4-120825442	chr4	120825442	790124	VIPR2	-	329359	69082	-1.07099	3.99263	9.8901	0.00166171	0.576215
chr8-56790267	chr8	56790267	508893	TLE4	+	-952886	155057	-1.40126	2.37965	9.88206	0.00166898	0.576215
chr27-28538028	chr27	28538028	535350	TTI2	-	110819	11216	-1.38218	3.20722	9.85576	0.001693	0.576215
chr14-2187380	chr14	2187380	512824	PUF60	+	-22574	12439	2.76627	2.54713	9.78854	0.00175602	0.576215
chr6-8898255	chr6	8898255	524136	NDST3	-	646517	127248	-1.60174	2.00073	9.76862	0.00177516	0.576215
chr8-110762547	chr8	110762547	538990	BRINP1	-	156770	196446	-1.77269	1.83377	9.75791	0.00178552	0.576215
chr24-4397729	chr24	4397729	281110	CYB5A	+	15641	35565	-0.951867	4.49405	9.74788	0.0017953	0.576215
chr1-5288506	chr1	5288506	533760	GRIK1	+	159279	467793	-2.27867	2.15845	9.74619	0.00179695	0.576215
chr13-883077	chr13	883077	287026	PLCB1	+	-93709	906549	-1.63137	3.42587	9.73114	0.00181172	0.576215
chr25-18930882	chr25	18930882	508417	LYRM1	+	-104740	9349	1.4792	2.06097	9.68621	0.00185656	0.576215
chr6-45735889	chr6	45735889	512327	DHX15	-	52302	53973	-0.519698	5.4846	9.67729	0.00186559	0.576215
chr4-27731687	chr4	27731687	782170	TWIST1	-	-123633	1995	-1.62025	2.14442	9.64872	0.00189483	0.576215
chr12-39227430	chr12	39227430	506696	PSPC1	+	-2697799	50141	1.5165	2.2483	9.63571	0.00190831	0.576215
chr1-5268527	chr1	5268527	533760	GRIK1	+	179258	467793	1.3723	3.40319	9.61346	0.00193156	0.576215
chr6-18008642	chr6	18008642	505603	RPL34	-	176875	3884	1.03725	3.15913	9.60617	0.00193925	0.576215
chr27-1370127	chr27	1370127	524077	MYOM2	+	-1057589	63658	2.01873	2.15211	9.60497	0.00194052	0.576215
chr8-74764280	chr8	74764280	508045	PPP2R2A	+	70348	78705	-1.43075	2.64943	9.55944	0.00198924	0.576215
chr9-20860704	chr9	20860704	282150	BCKDHB	+	-897490	371948	-2.33877	2.57197	9.53719	0.0020135	0.576215
chr10-59528507	chr10	59528507	790811	BOLA	+	-214732	498	1.24708	3.2704	9.52175	0.00203051	0.576215
chr8-110660335	chr8	110660335	538990	BRINP1	-	54558	196446	-1.1548	3.30697	9.50941	0.00204421	0.576215
chr8-56797881	chr8	56797881	508893	TLE4	+	-960500	155057	1.52472	2.41944	9.49685	0.00205824	0.576215
chr10-59483853	chr10	59483853	790811	BOLA	+	-170078	498	-2.07164	4.06938	9.49308	0.00206248	0.576215
chr27-23724574	chr27	23724574	540728	ERI1	+	468548	16826	2.3808	2.1274	9.4874	0.00206888	0.576215
chr3-8110754	chr3	8110754	510399	CFAP126	+	50117	32557	1.62122	2.79427	9.47892	0.00207847	0.576215
chr8-24896228	chr8	24896228	787914	RPS6	+	31241	3323	1.33813	2.7848	9.44319	0.00211935	0.576215
chr11-105122836	chr11	105122836	100125836	WDR5	+	-196665	13639	-1.15089	5.3866	9.43392	0.00213008	0.576215
chr17-35643932	chr17	35643932	280822	IL2	+	-25862	4794	-0.872561	5.36874	9.41138	0.00215643	0.576215
chr3-82797980	chr3	82797980	510138	ALG6	-	252796	58318	0.952434	3.43596	9.38517	0.00218748	0.576215
chr25-19016904	chr25	19016904	538444	SET	+	124293	1393	-1.69705	2.81405	9.38088	0.0021926	0.576215
chr8-110662612	chr8	110662612	538990	BRINP1	-	56835	196446	-1.7298	1.42501	9.37818	0.00219583	0.576215
chr14-1363457	chr14	1363457	513585	C14H8orf33	+	123892	2070	-1.28315	2.61097	9.36964	0.00220609	0.576215
chr22-53671748	chr22	53671748	539002	CCR2	-	57425	1113	1.46879	2.78334	9.36358	0.0022134	0.576215
chr22-59714320	chr22	59714320	783414	ISY1	-	-17811	16358	-2.33033	2.9061	9.28481	0.00231062	0.579387
chr7-51856011	chr7	51856011	520949	LRRTM2	-	49344	3029	1.8537	2.22791	9.27194	0.00232691	0.579387
chr4-27746935	chr4	27746935	782170	TWIST1	-	-108385	1995	-1.51342	2.70106	9.24996	0.00235501	0.579387
chr8-56735532	chr8	56735532	508893	TLE4	+	-898151	155057	-1.25888	2.38633	9.24234	0.00236482	0.579387
chr27-35839078	chr27	35839078	282068	SFRP1	-	-104842	43561	2.29464	1.80908	9.23889	0.00236929	0.579387
chr10-59521779	chr10	59521779	790811	BOLA	+	-208004	498	1.40257	2.24147	9.23846	0.00236984	0.579387
chr11-660799	chr11	660799	504429	MERTK	-	186506	141836	-1.4566	2.98155	9.22177	0.00239154	0.579387
chr27-10381547	chr27	10381547	511615	TENM3	+	1975308	453697	-2.00171	2.58507	9.21413	0.00240154	0.579387
chr27-10390867	chr27	10390867	511615	TENM3	+	1965988	453697	2.15351	1.47814	9.20119	0.00241858	0.579387
chr16-17760353	chr16	17760353	505221	KCTD3	+	1740017	72086	1.65522	3.8737	9.20021	0.00241987	0.579387
chr2-70593630	chr2	70593630	616839	CCDC93	-	564116	100864	-0.564236	6.37623	9.19414	0.00242791	0.579387
chr27-28884292	chr27	28884292	510037	RNF122	-	-63003	497663	-0.867585	5.14725	9.17663	0.00245125	0.5801
chr7-12092328	chr7	12092328	338065	NDUFB7	+	233034	4391	-1.2302	3.86653	9.16437	0.00246772	0.5801
chr8-110719592	chr8	110719592	538990	BRINP1	-	113815	196446	2.75691	2.02242	9.12692	0.00251875	0.587709
chr28-1893916	chr28	1893916	781044	RHOU	-	-283391	9547	0.527186	5.53969	9.0727	0.00259453	0.597427
chr1-57482104	chr1	57482104	534910	CD200	+	86426	22549	-0.65381	5.10385	9.06974	0.00259875	0.597427
chr21-2107674	chr21	2107674	533136	UBE3A	-	-302519	63385	-1.07286	2.95931	9.05673	0.0026173	0.597427
chr5-10907690	chr5	10907690	531552	ACSS3	+	-176447	174250	-4.95932	1.8312	9.02781	0.00265903	0.602587
chr19-22810	chr19	22810	535917	CA10	-	-1450484	847050	-0.855019	4.49027	8.98928	0.00271567	0.607882
chr28-1893979	chr28	1893979	781044	RHOU	-	-283328	9547	0.594509	5.53636	8.98571	0.002721	0.607882
chr27-28551595	chr27	28551595	535350	TTI2	-	124386	11216	1.25266	2.66791	8.96486	0.00275222	0.610527
chr19-40487514	chr19	40487514	511007	FBXL20	-	-3735	111838	-1.89797	1.42498	8.93237	0.0028016	0.612754
chr8-74506756	chr8	74506756	100313446	MIR2404-2	-	132297	67	1.44852	2.98445	8.91271	0.00283193	0.612754
chr9-102680287	chr9	102680287	524443	TBXT	-	4265	9327	-2.28109	2.32722	8.89918	0.00285299	0.612754
chr27-35839193	chr27	35839193	282068	SFRP1	-	-104727	43561	2.60141	2.06256	8.87619	0.00288913	0.612754
chr7-30022956	chr7	30022956	509992	ZNF608	+	323767	105765	-1.00968	3.57809	8.84526	0.0029385	0.612754
chr29-17791876	chr29	17791876	539645	KCTD21	+	165002	20883	-1.20398	4.35573	8.82544	0.00297059	0.612754
chr6-89208658	chr6	89208658	534082	ADAMTS3	-	-251537	297654	0.707307	5.10821	8.81543	0.00298694	0.612754
chr8-24881341	chr8	24881341	540732	ACER2	-	24438	26857	-0.891195	4.55945	8.81256	0.00299164	0.612754
chr10-96712098	chr10	96712098	100313403	MIR2293	-	-745585	72	-4.89362	2.24709	8.81139	0.00299356	0.612754
chr3-82863560	chr3	82863560	510138	ALG6	-	318376	58318	-1.25735	4.3956	8.77753	0.00304964	0.612754
chr1-5288511	chr1	5288511	533760	GRIK1	+	159274	467793	-1.9475	2.14802	8.77249	0.00305807	0.612754
chr4-41492765	chr4	41492765	281790	GNAI1	-	226613	105995	-1.18366	2.85079	8.76509	0.00307052	0.612754
chr25-36108834	chr25	36108834	514996	PLOD3	+	-51362	7934	2.19665	1.91209	8.75855	0.00308154	0.612754
chrX-83181641	chrX	83181641	540666	HDAC8	+	46822	246615	-0.394721	7.7765	8.75759	0.00308316	0.612754
chr19-57351033	chr19	57351033	613954	RAB37	-	-47965	109703	-2.25211	2.72048	8.7513	0.00309381	0.612754
chr14-213974	chr14	213974	513585	C14H8orf33	+	1273375	2070	-1.96861	1.56768	8.74184	0.0031099	0.612754
chr8-36136620	chr8	36136620	767934	DMAC1	-	-1156159	940	1.49033	1.88716	8.73623	0.00311949	0.612754
chr17-35646191	chr17	35646191	280822	IL2	+	-28121	4794	1.08876	2.96307	8.72806	0.0031335	0.612754
chr24-24864083	chr24	24864083	517316	KLHL14	+	-190127	113802	-1.76904	3.1849	8.71491	0.00315618	0.612754
chr8-20175214	chr8	20175214	786878	IZUMO3	+	-545472	3206	-1.23461	3.38605	8.69346	0.00319354	0.612754
chr3-82874317	chr3	82874317	510138	ALG6	-	329133	58318	1.27823	2.33355	8.67601	0.00322427	0.612754
chr4-33577599	chr4	33577599	518313	KIAA1324L	+	-58646	244070	-1.35815	3.04487	8.67245	0.00323056	0.612754
chr9-88587831	chr9	88587831	534110	IYD	+	-14063	74884	3.15536	2.49755	8.65499	0.00326167	0.612754
chr2-70594412	chr2	70594412	616839	CCDC93	-	564898	100864	0.341908	7.00269	8.65245	0.00326622	0.612754
chr6-89208598	chr6	89208598	534082	ADAMTS3	-	-251597	297654	-1.35955	5.10912	8.6183	0.00332803	0.612754
chr22-53681362	chr22	53681362	539002	CCR2	-	67039	1113	-2.04676	1.77756	8.61152	0.00334043	0.612754
chrX-19179889	chrX	19179889	614260	ZNF75D	-	79766	287829	0.727165	4.63202	8.60246	0.00335709	0.612754
chr1-11274125	chr1	11274125	100313006	MIR155	-	1046786	63	2.10629	1.87043	8.58695	0.00338581	0.612754
chr7-105825825	chr7	105825825	617720	NUDT12	-	780821	14029	1.6629	1.79153	8.58011	0.00339854	0.612754
chr3-82770732	chr3	82770732	510138	ALG6	-	225548	58318	-1.35505	2.50873	8.56925	0.00341887	0.612754
chr14-576723	chr14	576723	513585	C14H8orf33	+	910626	2070	1.63736	2.13975	8.56658	0.00342391	0.612754
chr6-7022350	chr6	7022350	515768	FABP2	-	-86538	3842	-2.0934	3.08526	8.56462	0.00342758	0.612754
chr22-2873756	chr22	2873756	767932	AZI2	-	66376	40974	-0.732031	6.26699	8.55079	0.00345372	0.612754
chr8-56744553	chr8	56744553	508893	TLE4	+	-907172	155057	-1.39568	2.73579	8.54084	0.00347266	0.612754
chr4-28201685	chr4	28201685	512375	TWISTNB	-	-255267	10854	-0.916349	3.23805	8.53905	0.00347608	0.612754
chr1-13547911	chr1	13547911	100313006	MIR155	-	3320572	63	1.75452	1.57139	8.52486	0.00350327	0.612754
chr14-688268	chr14	688268	513585	C14H8orf33	+	799081	2070	-1.07099	2.75443	8.50654	0.00353872	0.612754
chr27-28707632	chr27	28707632	510037	RNF122	-	-239663	497663	-2.29894	2.22893	8.47051	0.00360951	0.612754
chr2-83186032	chr2	83186032	521004	SLC39A10	+	1547970	39231	-0.552703	5.52469	8.46737	0.00361574	0.612754
chr4-27733097	chr4	27733097	782170	TWIST1	-	-122223	1995	-1.24344	2.62159	8.45728	0.00363585	0.612754
chr28-11164758	chr28	11164758	280965	ZP4	-	493381	7268	0.771622	3.68179	8.45266	0.00364511	0.612754
chr1-5289245	chr1	5289245	533760	GRIK1	+	158540	467793	-1.00005	4.02145	8.44819	0.00365406	0.612754
chr7-71935959	chr7	71935959	538540	CLINT1	-	456933	57082	1.73197	2.11687	8.42402	0.00370297	0.612754
chr13-49008322	chr13	49008322	524427	FERMT1	-	342443	48868	-1.23228	2.47491	8.4151	0.00372117	0.612754
chr19-61929357	chr19	61929357	286883	MAP2K6	-	114384	106205	-1.93072	2.62213	8.39383	0.00376498	0.612754
chr23-19994330	chr23	19994330	282311	PLA2G7	-	49279	37894	0.949965	3.19135	8.38028	0.00379313	0.612754
chr13-886560	chr13	886560	287026	PLCB1	+	-97192	906549	-2.25703	1.85561	8.36657	0.00382186	0.612754
chr8-110724862	chr8	110724862	538990	BRINP1	-	119085	196446	-0.681727	4.40196	8.34848	0.0038601	0.612754
chr27-37644982	chr27	37644982	534094	INTS10	-	123848	33473	-1.76496	3.0593	8.34456	0.00386843	0.612754
chr8-74675516	chr8	74675516	508045	PPP2R2A	+	159112	78705	1.1439	3.95005	8.32738	0.00390519	0.612754
chr10-59497020	chr10	59497020	790811	BOLA	+	-183245	498	-1.20931	2.46538	8.32011	0.00392085	0.612754
chr29-19435884	chr29	19435884	533729	PAK1	+	-751556	95914	-1.72614	1.65213	8.31251	0.00393729	0.612754
chr9-53575677	chr9	53575677	615440	NDUFAF4	+	97764	8659	-2.65116	2.393	8.30852	0.00394596	0.612754
chr25-30290923	chr25	30290923	505622	GALNT17	-	466642	432482	-1.11622	2.60456	8.30352	0.00395683	0.612754
chr2-124776576	chr2	124776576	535675	PTPRU	-	-130320	87321	1.17563	4.19021	8.2904	0.00398552	0.612754
chr27-28709204	chr27	28709204	510037	RNF122	-	-238091	497663	-1.62155	2.08144	8.27026	0.00402996	0.612754
chr7-93162648	chr7	93162648	541123	ARRDC3	-	-90446	12679	-1.02697	3.63544	8.25168	0.00407143	0.612754
chr28-1893954	chr28	1893954	781044	RHOU	-	-283353	9547	0.536687	5.51911	8.25143	0.00407198	0.612754
chr7-74405924	chr7	74405924	100313305	MIR146A	+	-220889	99	-1.28704	2.70091	8.24195	0.0040933	0.612754
chr6-17968757	chr6	17968757	505603	RPL34	-	136990	3884	2.44137	1.31105	8.23654	0.00410552	0.612754
chr6-27302612	chr6	27302612	538668	TSPAN5	+	30867	179391	1.07549	2.73786	8.23499	0.00410903	0.612754
chr6-17946475	chr6	17946475	505603	RPL34	-	114708	3884	1.41852	3.22609	8.22654	0.00412822	0.612754
chr6-56677919	chr6	56677919	511424	C6H4orf19	+	1808631	78562	-1.84171	2.57827	8.21677	0.0041505	0.612754
chr29-19413424	chr29	19413424	533729	PAK1	+	-729096	95914	-1.11789	2.88164	8.21455	0.00415558	0.612754
chr27-37647595	chr27	37647595	534094	INTS10	-	126461	33473	-0.30841	6.66758	8.21166	0.0041622	0.612754
chr3-64409170	chr3	64409170	281278	ADGRL2	-	1054005	710761	1.34843	2.94811	8.19874	0.00419195	0.612754
chr1-124941669	chr1	124941669	509304	DIPK2A	-	-943986	22658	-2.34741	2.17406	8.1883	0.00421614	0.612754
chr8-36075564	chr8	36075564	767934	DMAC1	-	-1217215	940	1.19419	2.40189	8.18827	0.00421621	0.612754
chr2-100626511	chr2	100626511	510506	CPS1	+	-1868475	140457	-0.968222	3.13186	8.1703	0.00425818	0.612754
chr14-1361493	chr14	1361493	513585	C14H8orf33	+	125856	2070	-0.540509	5.73405	8.14966	0.00430692	0.612754
chr14-4084683	chr14	4084683	404130	AGO2	+	571	82349	1.28746	2.27723	8.14745	0.00431217	0.612754
chr2-70593339	chr2	70593339	616839	CCDC93	-	563825	100864	0.405861	6.62274	8.13744	0.00433604	0.612754
chr28-11365697	chr28	11365697	280965	ZP4	-	694320	7268	-1.43874	4.60026	8.13381	0.00434474	0.612754
chr27-37641558	chr27	37641558	534094	INTS10	-	120424	33473	1.94499	1.98837	8.11189	0.00439758	0.612754
chr29-31045048	chr29	31045048	618028	KIRREL3	-	158197	758792	2.29833	1.93916	8.11137	0.00439886	0.612754
chr15-71060328	chr15	71060328	534309	MSANTD3	+	1406347	9242	-1.10655	3.75542	8.10524	0.00441376	0.612754
chr21-2107836	chr21	2107836	533136	UBE3A	-	-302357	63385	1.11235	2.79743	8.06661	0.00450883	0.612754
chr26-3778	chr26	3778	535287	UBE2D1	-	-696218	36549	-1.23533	2.42907	8.06593	0.00451053	0.612754
chr7-58629566	chr7	58629566	787763	GRXCR2	-	-445768	21528	-2.10528	2.35272	8.06119	0.00452234	0.612754
chr9-96973487	chr9	96973487	509236	TAGAP	-	157723	9474	-0.835161	3.39682	8.04991	0.00455059	0.612754
chr8-74653669	chr8	74653669	508045	PPP2R2A	+	180959	78705	1.52549	2.96511	8.04044	0.00457444	0.612754
chr17-37121561	chr17	37121561	782831	FSTL5	+	27911	878129	-0.614027	5.38948	8.03635	0.00458478	0.612754
chr1-5289655	chr1	5289655	533760	GRIK1	+	158130	467793	-1.26659	2.33129	8.02768	0.00460678	0.612754
chr24-36376759	chr24	36376759	615187	ADCYAP1	+	-261272	4139	-1.56754	2.2528	8.00352	0.00466866	0.612754
chr4-41474002	chr4	41474002	281790	GNAI1	-	207850	105995	1.28401	2.29926	7.99088	0.00470136	0.612754
chr29-19401761	chr29	19401761	533729	PAK1	+	-717433	95914	-1.01861	2.9827	7.98639	0.00471304	0.612754
chr29-19436146	chr29	19436146	533729	PAK1	+	-751818	95914	-1.29573	2.81933	7.9847	0.00471744	0.612754
chr8-74624288	chr8	74624288	508045	PPP2R2A	+	210340	78705	1.5506	1.8375	7.9846	0.0047177	0.612754
chr6-77985733	chr6	77985733	282651	ADGRL3	+	748978	579121	-0.600751	5.57325	7.9838	0.00471979	0.612754
chr2-8753364	chr2	8753364	508763	TFPI	+	33029	97613	-1.67149	3.2518	7.97698	0.0047376	0.612754
chr27-37560317	chr27	37560317	534094	INTS10	-	39183	33473	-0.276389	7.1692	7.92166	0.00488465	0.612754
chr11-80520526	chr11	80520526	505949	RDH14	+	-258637	4915	0.440044	5.59676	7.91396	0.00490548	0.612754
chr8-36072845	chr8	36072845	767934	DMAC1	-	-1219934	940	-1.4412	2.03476	7.90837	0.00492067	0.612754
chr20-66337420	chr20	66337420	523016	TENT4A	-	-272557	41208	-2.27577	2.39199	7.89941	0.00494509	0.612754
chr27-35841289	chr27	35841289	282068	SFRP1	-	-102631	43561	-1.38372	2.62418	7.88306	0.00499001	0.612754
chr20-2063741	chr20	2063741	513244	LCP2	-	-18526	49296	1.93258	2.42163	7.87911	0.00500091	0.612754
chrX-134041148	chrX	134041148	509355	SYAP1	-	1912	15878	-0.387593	5.75602	7.87627	0.00500878	0.612754
chrX-83157565	chrX	83157565	540666	HDAC8	+	70898	246615	0.600139	5.0283	7.86902	0.0050289	0.612754
chr27-28884311	chr27	28884311	510037	RNF122	-	-62984	497663	-0.977543	5.14256	7.86606	0.00503712	0.612754
chr18-58243563	chr18	58243563	515334	ZNF350	+	-31441	7984	-0.572541	4.93399	7.83499	0.00512443	0.612754
chr8-74764136	chr8	74764136	508045	PPP2R2A	+	70492	78705	-1.65389	2.73483	7.83213	0.00513257	0.612754
chr25-30329091	chr25	30329091	505622	GALNT17	-	504810	432482	-0.475061	6.36743	7.82778	0.00514492	0.612754
chr21-2018567	chr21	2018567	533136	UBE3A	-	-391626	63385	-0.493291	5.44026	7.82554	0.00515131	0.612754
chr9-20860763	chr9	20860763	282150	BCKDHB	+	-897549	371948	-1.78592	2.39854	7.82484	0.00515331	0.612754
chr14-7193845	chr14	7193845	615095	KHDRBS3	-	-388895	142224	1.66788	3.06713	7.81799	0.00517287	0.612754
chr8-110700900	chr8	110700900	538990	BRINP1	-	95123	196446	-1.02337	2.70259	7.81576	0.00517926	0.612754
chr8-56770707	chr8	56770707	508893	TLE4	+	-933326	155057	0.750412	4.05017	7.81533	0.0051805	0.612754
chr5-40600622	chr5	40600622	535652	LRRK2	-	-315603	212735	1.32793	2.20289	7.81322	0.00518653	0.612754
chr27-28783280	chr27	28783280	510037	RNF122	-	-164015	497663	-0.912706	4.59661	7.81136	0.00519188	0.612754
chr14-491718	chr14	491718	513585	C14H8orf33	+	995631	2070	-2.13401	4.52491	7.80121	0.00522114	0.612754
chr2-70594429	chr2	70594429	616839	CCDC93	-	564915	100864	0.338899	7.00378	7.78626	0.00526451	0.612754
chr8-59159541	chr8	59159541	100498831	MIR2887-2	+	-627	54	0.43593	5.72211	7.78589	0.0052656	0.612754
chr4-28961687	chr4	28961687	536286	ITGB8	+	162894	91700	0.621785	4.44918	7.78014	0.00528237	0.612754
chr29-6985121	chr29	6985121	352958	CTSC	+	448361	39835	1.60209	3.47105	7.77996	0.00528289	0.612754
chr27-28777072	chr27	28777072	510037	RNF122	-	-170223	497663	0.800217	3.84703	7.77707	0.00529136	0.612754
chrX-147280499	chrX	147280499	617253	PUDP	+	-504892	67509	0.948876	3.12403	7.77601	0.00529445	0.612754
chr4-66545195	chr4	66545195	615645	ZNRF2	-	91257	91362	-0.86688	3.22951	7.76895	0.00531521	0.612754
chr3-82797603	chr3	82797603	510138	ALG6	-	252419	58318	-1.56105	2.15403	7.75954	0.00534296	0.612754
chr8-83250262	chr8	83250262	281554	TSPY	-	-3296	10737	-1.63214	2.20274	7.75719	0.0053499	0.612754
chr8-70974438	chr8	70974438	782274	TNFRSF10D	+	-66249	284574	-4.75531	1.67475	7.75682	0.00535101	0.612754
chr14-2189304	chr14	2189304	512824	PUF60	+	-24498	12439	4.52049	3.67908	7.75263	0.00536343	0.612754
chr19-36770	chr19	36770	535917	CA10	-	-1436524	847050	-1.58511	2.12584	7.75044	0.00536994	0.612754
chr26-40629997	chr26	40629997	529067	PLPP4	+	253084	146873	-0.882779	4.21098	7.74985	0.00537169	0.612754
chr17-35648282	chr17	35648282	280822	IL2	+	-30212	4794	4.55194	2.00898	7.74646	0.00538179	0.612754
chr7-12133109	chr7	12133109	338065	NDUFB7	+	192253	4391	1.64364	2.21347	7.74189	0.00539544	0.612754
chr3-82865685	chr3	82865685	510138	ALG6	-	320501	58318	-1.13651	2.45694	7.7369	0.00541036	0.612754
chr13-49000305	chr13	49000305	524427	FERMT1	-	334426	48868	0.865536	3.44651	7.73566	0.00541408	0.612754
chr21-2018164	chr21	2018164	533136	UBE3A	-	-392029	63385	-1.50457	3.51285	7.73437	0.00541795	0.612754
chr9-65873901	chr9	65873901	512152	CEP162	+	241561	95593	-0.854505	6.04753	7.73247	0.00542365	0.612754
chr3-82838090	chr3	82838090	510138	ALG6	-	292906	58318	1.00178	2.72633	7.72392	0.00544939	0.612754
chr4-35258396	chr4	35258396	536417	SEMA3D	+	305142	226359	-1.83253	2.3711	7.71853	0.00546568	0.612754
chr27-28885739	chr27	28885739	510037	RNF122	-	-61556	497663	-0.413821	6.45213	7.71622	0.00547269	0.612754
chr17-25041288	chr17	25041288	528601	PRAME	+	75627	5188	-1.64154	2.27848	7.7062	0.00550315	0.612754
chr4-27723098	chr4	27723098	782170	TWIST1	-	-132222	1995	-1.22004	3.31671	7.70443	0.00550855	0.612754
chr25-42903793	chr25	42903793	505908	PDGFA	+	-330554	16737	-1.12463	2.36398	7.69743	0.00552995	0.612754
chr1-5256261	chr1	5256261	533760	GRIK1	+	191524	467793	-0.417016	5.49142	7.69415	0.00554001	0.612754
chr2-100635393	chr2	100635393	510506	CPS1	+	-1877357	140457	-0.980497	2.95202	7.69405	0.00554031	0.612754
chr10-49984917	chr10	49984917	282689	ANXA2	+	-124855	44475	1.01376	3.30125	7.68572	0.00556596	0.612754
chr21-2018168	chr21	2018168	533136	UBE3A	-	-392025	63385	-1.441	3.51414	7.68173	0.00557827	0.612754
chr14-1076982	chr14	1076982	513585	C14H8orf33	+	410367	2070	0.776957	3.46788	7.68101	0.00558049	0.612754
chr8-74488505	chr8	74488505	100313446	MIR2404-2	-	114046	67	-0.473673	5.0783	7.67958	0.00558492	0.612754
chr28-1894835	chr28	1894835	781044	RHOU	-	-282472	9547	0.405051	6.75132	7.67443	0.00560089	0.612754
chr6-18008723	chr6	18008723	505603	RPL34	-	176956	3884	0.889211	3.16152	7.67091	0.00561182	0.612754
chr19-61938273	chr19	61938273	286883	MAP2K6	-	123300	106205	-1.28215	2.02807	7.67081	0.00561213	0.612754
chr3-82794752	chr3	82794752	510138	ALG6	-	249568	58318	-1.79236	3.05547	7.66852	0.00561924	0.612754
chr25-18936956	chr25	18936956	508417	LYRM1	+	-110814	9349	-1.36493	2.12283	7.63636	0.00572032	0.612754
chr20-48557262	chr20	48557262	541259	CDH10	+	317350	186339	1.78482	2.03809	7.62092	0.0057695	0.612754
chr3-8111654	chr3	8111654	510399	CFAP126	+	49217	32557	-0.940074	3.26852	7.61555	0.00578671	0.612754
chr8-56744579	chr8	56744579	508893	TLE4	+	-907198	155057	-1.65738	2.74282	7.61527	0.0057876	0.612754
chr20-66610992	chr20	66610992	523016	TENT4A	-	1015	41208	1.68346	2.66988	7.61449	0.00579011	0.612754
chr1-144124131	chr1	144124131	517889	TFF3	-	53060	3782	1.6562	2.5871	7.6065	0.00581582	0.612754
chr9-65872803	chr9	65872803	512152	CEP162	+	242659	95593	-0.53794	6.39445	7.601	0.0058336	0.612754
chr25-30285279	chr25	30285279	505622	GALNT17	-	460998	432482	-1.84014	1.74541	7.59378	0.005857	0.612754
chr9-41286	chr9	41286	613326	PTP4A1	+	466289	9640	-1.25959	2.66603	7.58726	0.00587823	0.612754
chr27-28691471	chr27	28691471	510037	RNF122	-	-255824	497663	-0.853451	4.51946	7.58342	0.00589077	0.612754
chr14-492024	chr14	492024	513585	C14H8orf33	+	995325	2070	0.411016	6.20588	7.5811	0.00589836	0.612754
chr4-95745816	chr4	95745816	508844	MKLN1	+	61945	208998	1.24641	2.22882	7.57827	0.00590762	0.612754
chr7-105923254	chr7	105923254	617720	NUDT12	-	878250	14029	-1.03395	3.28782	7.57121	0.00593081	0.612754
chr1-144112258	chr1	144112258	517889	TFF3	-	41187	3782	0.735232	4.03075	7.56003	0.0059677	0.612754
chr8-11950423	chr8	11950423	512995	ACO1	-	407377	62931	0.821037	3.3868	7.55702	0.00597768	0.612754
chr2-70593216	chr2	70593216	616839	CCDC93	-	563702	100864	-0.459277	5.24617	7.55633	0.00597996	0.612754
chr8-24893311	chr8	24893311	787914	RPS6	+	34158	3323	-2.55829	2.06702	7.53926	0.0060369	0.612754
chr3-8110670	chr3	8110670	510399	CFAP126	+	50201	32557	1.47444	3.07116	7.53291	0.00605818	0.612754
chrX-100097585	chrX	100097585	540426	MSN	-	-64869	92050	-4.68703	1.79449	7.52771	0.00607572	0.612754
chr1-5261788	chr1	5261788	533760	GRIK1	+	185997	467793	-0.36665	6.85975	7.51297	0.00612562	0.612754
chr9-53620816	chr9	53620816	615440	NDUFAF4	+	52625	8659	-0.830839	3.58741	7.51065	0.00613352	0.612754
chr4-41490685	chr4	41490685	281790	GNAI1	-	224533	105995	-0.714879	3.71267	7.49681	0.00618084	0.612754
chr9-53590652	chr9	53590652	615440	NDUFAF4	+	82789	8659	1.19879	2.37438	7.49386	0.00619096	0.612754
chr28-11365662	chr28	11365662	280965	ZP4	-	694285	7268	-0.615197	4.60493	7.49029	0.00620325	0.612754
chr3-75989668	chr3	75989668	538844	LRRC7	-	244900	388966	2.07181	1.82812	7.48914	0.00620721	0.612754
chr9-45054597	chr9	45054597	286818	PREP	+	115078	132112	1.23853	3.69301	7.48795	0.00621134	0.612754
chr2-133350830	chr2	133350830	506243	PLA2G2E	+	22433	3345	-0.830448	3.57656	7.47948	0.0062406	0.612754
chr3-82895889	chr3	82895889	510138	ALG6	-	350705	58318	1.36453	2.75693	7.477	0.00624921	0.612754
chr3-25025454	chr3	25025454	535545	SPAG17	+	85657	256170	-2.10554	2.42388	7.47504	0.00625602	0.612754
chr1-144088617	chr1	144088617	517889	TFF3	-	17546	3782	-1.7091	2.42555	7.47342	0.00626165	0.612754
chr17-35647044	chr17	35647044	280822	IL2	+	-28974	4794	-1.31836	5.40463	7.4672	0.00628333	0.612754
chrX-28506970	chrX	28506970	102465288	MIR6526-3	+	1374	79	-1.42309	2.28556	7.46308	0.0062977	0.612754
chr1-144078973	chr1	144078973	517889	TFF3	-	7902	3782	-1.21917	3.14414	7.4494	0.00634578	0.612754
chr6-7005155	chr6	7005155	515768	FABP2	-	-103733	3842	-0.687997	3.92366	7.44317	0.00636778	0.612754
chr11-80497868	chr11	80497868	505949	RDH14	+	-235979	4915	0.855911	3.27986	7.42807	0.00642142	0.612754
chr6-27312726	chr6	27312726	538668	TSPAN5	+	20753	179391	-1.09493	3.71771	7.42632	0.00642766	0.612754
chr8-110662692	chr8	110662692	538990	BRINP1	-	56915	196446	-1.79233	1.33673	7.41879	0.00645461	0.612754
chr6-88825267	chr6	88825267	530076	GC	-	86087	43242	0.95715	2.81873	7.41464	0.00646954	0.612754
chr8-56779076	chr8	56779076	508893	TLE4	+	-941695	155057	0.77365	3.67415	7.41416	0.00647124	0.612754
chr15-82597137	chr15	82597137	613525	SELENOH	+	-223559	1639	-1.10484	2.76024	7.41123	0.00648181	0.612754
chrX-83157664	chrX	83157664	540666	HDAC8	+	70799	246615	0.492641	5.02421	7.39968	0.00652356	0.612754
chr2-124794357	chr2	124794357	535675	PTPRU	-	-112539	87321	-1.26325	2.14843	7.39723	0.00653245	0.612754
chr3-82794756	chr3	82794756	510138	ALG6	-	249572	58318	-1.899	3.05456	7.39682	0.00653395	0.612754
chr18-30854098	chr18	30854098	521039	CDH8	-	991145	321401	-4.66297	1.59713	7.39139	0.00655368	0.612754
chrX-108654147	chrX	108654147	513520	ATP6AP2	-	229694	27659	-0.783981	3.73161	7.3858	0.0065741	0.612754
chr6-18003178	chr6	18003178	505603	RPL34	-	171411	3884	-1.83964	2.56006	7.38509	0.00657666	0.612754
chr3-7179204	chr3	7179204	539685	SPATA46	+	-66886	2768	-0.360201	6.70293	7.38312	0.00658387	0.612754
chr27-28483841	chr27	28483841	535350	TTI2	-	56632	11216	-1.23796	2.48696	7.3817	0.00658907	0.612754
chr1-5289392	chr1	5289392	533760	GRIK1	+	158393	467793	-0.779867	3.53258	7.36876	0.00663668	0.612754
chr5-78111748	chr5	78111748	510651	KIAA1551	-	-214763	27132	1.13914	2.34401	7.35755	0.00667818	0.612754
chr8-74664075	chr8	74664075	508045	PPP2R2A	+	170553	78705	-2.93858	4.86797	7.35645	0.00668226	0.612754
chr29-19443774	chr29	19443774	533729	PAK1	+	-759446	95914	0.79752	3.39706	7.35424	0.00669047	0.612754
chr10-59521885	chr10	59521885	790811	BOLA	+	-208110	498	-4.61804	2.25922	7.35338	0.00669366	0.612754
chr3-82842433	chr3	82842433	510138	ALG6	-	297249	58318	-1.46052	2.25605	7.34349	0.0067306	0.612754
chr3-13919131	chr3	13919131	511219	LRRC71	-	-66411	12420	1.19848	2.82433	7.34188	0.00673662	0.612754
chr11-74267281	chr11	74267281	540033	DNAJC27	+	52195	37947	-0.999371	2.8492	7.34115	0.00673936	0.612754
chr29-19401706	chr29	19401706	533729	PAK1	+	-717378	95914	-1.11064	2.91014	7.33407	0.00676598	0.612754
chr5-114224187	chr5	114224187	532778	ARFGAP3	-	-117474	49938	-2.01137	1.91185	7.33237	0.00677235	0.612754
chr7-105901741	chr7	105901741	617720	NUDT12	-	856737	14029	-0.934386	4.10176	7.32398	0.00680405	0.612754
chr1-5253331	chr1	5253331	533760	GRIK1	+	194454	467793	-4.74028	1.62035	7.321	0.00681536	0.612754
chr25-18935651	chr25	18935651	508417	LYRM1	+	-109509	9349	1.03161	2.81471	7.31802	0.00682666	0.612754
chr4-27743332	chr4	27743332	782170	TWIST1	-	-111988	1995	-1.47956	2.64668	7.30528	0.00687524	0.612754
chr24-56951683	chr24	56951683	414349	ST8SIA3	+	174178	8212	-2.55587	2.13236	7.30478	0.00687715	0.612754
chr21-41333508	chr21	41333508	615175	NONO	-	-244804	669	-2.94164	2.03187	7.3004	0.00689394	0.612754
chr14-4919864	chr14	4919864	539586	KCNK9	+	-275532	97321	-0.901817	5.25065	7.29826	0.00690212	0.612754
chrX-16604658	chrX	16604658	517768	HS6ST2	-	-179239	389331	0.892841	3.55816	7.29452	0.00691653	0.612754
chr11-80525064	chr11	80525064	505949	RDH14	+	-263175	4915	0.736642	3.59884	7.28855	0.00693955	0.612754
chr17-35646937	chr17	35646937	280822	IL2	+	-28867	4794	-0.678132	5.3369	7.26526	0.00703009	0.612754
chr9-45046719	chr9	45046719	286818	PREP	+	122956	132112	-0.520933	4.83104	7.26062	0.00704831	0.612754
chr7-93162096	chr7	93162096	541123	ARRDC3	-	-90998	12679	0.893481	3.41474	7.25361	0.00707588	0.612754
chr8-57644598	chr8	57644598	512888	TLE1	-	-366187	46834	-1.13394	2.40285	7.25292	0.0070786	0.612754
chr4-98714034	chr4	98714034	529920	LRGUK	+	-74614	152361	1.67125	1.74258	7.24636	0.00710451	0.612754
chr14-7194211	chr14	7194211	615095	KHDRBS3	-	-388529	142224	-2.4843	1.41918	7.24624	0.00710498	0.612754
chr8-36089942	chr8	36089942	767934	DMAC1	-	-1202837	940	0.552297	4.88137	7.2324	0.00715995	0.612754
chr4-12623281	chr4	12623281	535831	ASB4	+	-25443	101864	-0.932949	5.34481	7.23226	0.0071605	0.612754
chr25-35470085	chr25	35470085	100313184	MIR2388	-	169879	79	-1.02754	3.80842	7.23013	0.00716901	0.612754
chr17-35644066	chr17	35644066	280822	IL2	+	-25996	4794	0.474126	5.57322	7.22296	0.00719769	0.612754
chr5-120021208	chr5	120021208	510646	LMF2	-	586	3974	-0.801449	3.76889	7.21871	0.00721475	0.612754
chrX-83170947	chrX	83170947	540666	HDAC8	+	57516	246615	-1.01358	3.37952	7.21485	0.0072303	0.612754
chr6-27309115	chr6	27309115	538668	TSPAN5	+	24364	179391	-1.01421	2.7087	7.20935	0.00725246	0.612754
chr20-66340197	chr20	66340197	523016	TENT4A	-	-269780	41208	-1.15478	2.94954	7.19524	0.00730971	0.612754
chr28-1893877	chr28	1893877	781044	RHOU	-	-283430	9547	0.467784	5.54229	7.18919	0.0073344	0.612754
chr14-2297006	chr14	2297006	512526	PYCR3	+	4581	7513	-2.38482	2.73555	7.18672	0.00734453	0.612754
chr8-56788967	chr8	56788967	508893	TLE4	+	-951586	155057	1.51376	2.02765	7.1842	0.00735484	0.612754
chr28-1894818	chr28	1894818	781044	RHOU	-	-282489	9547	0.368301	6.75163	7.17931	0.00737491	0.612754
chr26-40629815	chr26	40629815	529067	PLPP4	+	253266	146873	-1.13055	2.4761	7.17553	0.00739046	0.612754
chr11-660806	chr11	660806	504429	MERTK	-	186513	141836	-0.982304	2.97959	7.17452	0.00739461	0.612754
chr7-12142343	chr7	12142343	338065	NDUFB7	+	183019	4391	-1.46442	2.60778	7.17008	0.00741293	0.612754
chr20-2063758	chr20	2063758	513244	LCP2	-	-18509	49296	1.25246	2.41442	7.16462	0.00743554	0.612754
chr7-89222273	chr7	89222273	282032	RASA1	+	58729	110376	-1.61201	3.20699	7.16236	0.00744493	0.612754
chr8-74550994	chr8	74550994	100313446	MIR2404-2	-	176535	67	0.927434	2.93784	7.16153	0.00744837	0.612754
chr9-4710	chr9	4710	613326	PTP4A1	+	502865	9640	-1.60128	2.27647	7.16095	0.00745077	0.612754
chr4-30632904	chr4	30632904	514631	CDCA7L	-	-206520	43190	-2.42033	2.02279	7.15767	0.00746443	0.612754
chr4-27755386	chr4	27755386	782170	TWIST1	-	-99934	1995	-1.16743	2.65832	7.15374	0.00748078	0.612754
chr8-56847154	chr8	56847154	508893	TLE4	+	-1009773	155057	-0.997158	2.78971	7.15276	0.00748489	0.612754
chr17-35646533	chr17	35646533	280822	IL2	+	-28463	4794	-0.840641	5.20446	7.1495	0.00749849	0.612754
chr15-6668	chr15	6668	525093	MRE11	-	-1710107	75924	-4.40072	1.66265	7.13878	0.00754345	0.612754
chr27-10391339	chr27	10391339	511615	TENM3	+	1965516	453697	1.84407	2.76661	7.13832	0.00754537	0.612754
chr21-56325571	chr21	56325571	615161	FRMD5	-	-75329	352498	-0.835193	3.80612	7.12978	0.00758139	0.612754
chr14-552028	chr14	552028	513585	C14H8orf33	+	935321	2070	-1.10342	5.05305	7.12461	0.00760328	0.612754
chr27-35839147	chr27	35839147	282068	SFRP1	-	-104773	43561	-2.19631	1.80683	7.11777	0.00763236	0.612754
chr9-20860764	chr9	20860764	282150	BCKDHB	+	-897550	371948	2.07756	2.27768	7.1137	0.00764969	0.612754
chr2-70593740	chr2	70593740	616839	CCDC93	-	564226	100864	-0.987974	5.88895	7.1091	0.00766936	0.612754
chr18-11456692	chr18	11456692	768078	FAM92B	-	248469	11840	-0.716845	4.14446	7.10346	0.00769355	0.612754
chr8-56790248	chr8	56790248	508893	TLE4	+	-952867	155057	-1.12303	2.38272	7.10334	0.00769403	0.612754
chr15-26569723	chr15	26569723	529873	CADM1	-	118193	350202	-1.46577	1.91606	7.10329	0.00769427	0.612754
chr25-18912702	chr25	18912702	508417	LYRM1	+	-86560	9349	1.44567	3.52196	7.09546	0.00772795	0.612754
chr11-107284686	chr11	107284686	282255	IFITM3	+	-23941	974	0.748835	6.08159	7.09086	0.00774782	0.612754
chr3-82828065	chr3	82828065	510138	ALG6	-	282881	58318	0.796587	5.02759	7.08746	0.00776252	0.612754
chr11-74267372	chr11	74267372	540033	DNAJC27	+	52104	37947	1.39134	2.84718	7.08441	0.00777575	0.612754
chr3-8104227	chr3	8104227	510399	CFAP126	+	56644	32557	-0.830349	3.23678	7.08429	0.00777625	0.612754
chr1-93019022	chr1	93019022	530042	NLGN1	-	-1723050	1116026	-1.58052	2.37241	7.08056	0.00779246	0.612754
chrX-100097626	chrX	100097626	540426	MSN	-	-64828	92050	2.38577	2.41274	7.07281	0.00782624	0.612754
chr7-93162722	chr7	93162722	541123	ARRDC3	-	-90372	12679	-0.933819	3.63913	7.06544	0.00785848	0.612754
chr8-24896272	chr8	24896272	787914	RPS6	+	31197	3323	0.936772	2.79268	7.06477	0.00786145	0.612754
chr23-19992134	chr23	19992134	282311	PLA2G7	-	47083	37894	-0.718001	3.81159	7.06029	0.00788114	0.612754
chr11-107285364	chr11	107285364	282255	IFITM3	+	-24619	974	-0.8089	5.69045	7.05975	0.00788352	0.612754
chrX-30974538	chrX	30974538	613334	FMR1NB	+	15202	39521	-0.724767	3.63263	7.05281	0.00791408	0.612754
chr11-107285146	chr11	107285146	282255	IFITM3	+	-24401	974	-0.416179	6.74339	7.05148	0.00791999	0.612754
chr27-28706305	chr27	28706305	510037	RNF122	-	-240990	497663	-0.659717	4.46602	7.04868	0.00793236	0.612754
chr8-56802488	chr8	56802488	508893	TLE4	+	-965107	155057	-1.23267	2.63508	7.04318	0.00795676	0.612754
chr8-56773650	chr8	56773650	508893	TLE4	+	-936269	155057	2.10657	2.72537	7.03619	0.00798789	0.612754
chr3-82801687	chr3	82801687	510138	ALG6	-	256503	58318	1.12059	2.44284	7.03446	0.00799559	0.612754
chr3-8110820	chr3	8110820	510399	CFAP126	+	50051	32557	-1.35394	2.4732	7.02718	0.00802816	0.612754
chr9-102683942	chr9	102683942	524443	TBXT	-	7920	9327	1.3905	2.55325	7.01913	0.00806435	0.612754
chr4-41491105	chr4	41491105	281790	GNAI1	-	224953	105995	0.780031	3.4283	7.01546	0.00808088	0.612754
chr2-100647150	chr2	100647150	510506	CPS1	+	-1889114	140457	-0.968471	4.33367	7.0154	0.00808115	0.612754
chr13-49005724	chr13	49005724	524427	FERMT1	-	339845	48868	0.944862	2.83221	7.01393	0.00808779	0.612754
chr28-1894290	chr28	1894290	781044	RHOU	-	-283017	9547	-0.439767	6.12678	7.01294	0.00809225	0.612754
chr9-49987415	chr9	49987415	537223	SIM1	+	173282	68223	-0.859167	3.13142	6.99202	0.00818739	0.615819
chr19-7630	chr19	7630	535917	CA10	-	-1465664	847050	-0.518338	4.82895	6.97132	0.00828265	0.615819
chr3-8110963	chr3	8110963	510399	CFAP126	+	49908	32557	-1.20771	2.91475	6.96717	0.00830186	0.615819
chr24-56951545	chr24	56951545	414349	ST8SIA3	+	174316	8212	-4.64122	1.72961	6.96539	0.00831015	0.615819
chr7-105901545	chr7	105901545	617720	NUDT12	-	856541	14029	-1.60561	2.33882	6.9605	0.00833288	0.615819
chr27-37567336	chr27	37567336	534094	INTS10	-	46202	33473	-0.735626	3.57395	6.9576	0.00834638	0.615819
chr19-11491173	chr19	11491173	616080	RNFT1	-	368045	10541	0.898153	3.06884	6.95731	0.00834776	0.615819
chr4-28966868	chr4	28966868	536286	ITGB8	+	157713	91700	-1.53925	2.55622	6.95457	0.00836053	0.615819
chr27-28643500	chr27	28643500	535350	TTI2	-	216291	11216	1.45411	2.79884	6.9545	0.00836089	0.615819
chr5-47615728	chr5	47615728	282847	FAU	+	120967	497	-1.03238	2.72042	6.95316	0.00836714	0.615819
chr3-86734649	chr3	86734649	785042	HOOK1	-	15677	68888	-2.35877	2.19808	6.95014	0.00838128	0.615819
chr3-82780493	chr3	82780493	510138	ALG6	-	235309	58318	-1.86416	2.78708	6.94975	0.00838311	0.615819
chr2-137022044	chr2	137022044	510340	SRARP	-	371126	3151	-1.56394	2.81876	6.94894	0.00838688	0.615819
chr4-95745557	chr4	95745557	508844	MKLN1	+	62204	208998	-1.42926	2.34971	6.92691	0.00849083	0.622003
chr22-2877323	chr22	2877323	767932	AZI2	-	69943	40974	-1.45881	1.99835	6.91392	0.00855274	0.623435
chr27-28857641	chr27	28857641	510037	RNF122	-	-89654	497663	1.15079	3.19271	6.91039	0.00856964	0.623435
chr9-20861053	chr9	20861053	282150	BCKDHB	+	-897839	371948	4.30013	2.63373	6.90479	0.00859652	0.623435
chr5-54089600	chr5	54089600	614573	SLC16A7	-	-125199	226902	-0.638728	4.37626	6.90301	0.00860505	0.623435
chr8-20175165	chr8	20175165	786878	IZUMO3	+	-545423	3206	-0.997653	3.38613	6.90212	0.00860934	0.623435
chrX-19179939	chrX	19179939	614260	ZNF75D	-	79816	287829	1.91469	2.58475	6.88528	0.00869083	0.626474
chr4-120644728	chr4	120644728	790124	VIPR2	-	148645	69082	-1.19137	3.71692	6.88418	0.00869617	0.626474
chr21-26061966	chr21	26061966	539132	TMED3	+	-68801	10864	-1.18495	3.19164	6.86683	0.00878103	0.626474
chr11-70173949	chr11	70173949	780856	YPEL5	-	471720	14194	-1.71198	1.78343	6.8635	0.00879739	0.626474
chr8-88378717	chr8	88378717	515515	SYK	-	-150745	106042	-4.47816	2.2632	6.83606	0.00893354	0.626474
chrX-104706266	chrX	104706266	518258	FUNDC1	+	-177252	11065	2.20763	2.1068	6.83132	0.00895729	0.626474
chr20-72037031	chr20	72037031	100125239	CCDC127	+	-72740	15608	-0.683573	5.21703	6.82696	0.00897921	0.626474
chr8-36142571	chr8	36142571	767934	DMAC1	-	-1150208	940	-1.11463	2.3442	6.8205	0.00901172	0.626474
chr4-57398381	chr4	57398381	541075	TMEM168	+	-938650	57807	-0.842956	4.3711	6.81773	0.00902574	0.626474
chr1-5289931	chr1	5289931	533760	GRIK1	+	157854	467793	1.33083	3.12058	6.81706	0.0090291	0.626474
chr25-19021264	chr25	19021264	538444	SET	+	119933	1393	-1.68073	3.20369	6.81241	0.00905264	0.626474
chr8-110681689	chr8	110681689	538990	BRINP1	-	75912	196446	-1.92974	2.10138	6.80134	0.00910894	0.626474
chr6-77985574	chr6	77985574	282651	ADGRL3	+	749137	579121	-0.589214	6.36477	6.79584	0.00913705	0.626474
chr6-7002285	chr6	7002285	515768	FABP2	-	-106603	3842	-1.48046	1.73982	6.78822	0.00917612	0.626474
chr7-34811891	chr7	34811891	493643	HSD17B4	-	-951716	101009	0.971258	2.76299	6.78799	0.00917733	0.626474
chr1-144087611	chr1	144087611	517889	TFF3	-	16540	3782	1.64873	2.32047	6.77466	0.0092461	0.626474
chr4-41491106	chr4	41491106	281790	GNAI1	-	224954	105995	0.484011	4.89441	6.77346	0.00925231	0.626474
chr14-608219	chr14	608219	513585	C14H8orf33	+	879130	2070	-4.41813	2.42283	6.77091	0.00926556	0.626474
chr18-11466829	chr18	11466829	768078	FAM92B	-	258606	11840	1.00629	3.33537	6.76678	0.00928702	0.626474
chr16-6863841	chr16	6863841	280816	CFH	-	691275	685862	1.64465	1.21234	6.76383	0.00930239	0.626474
chr27-35834772	chr27	35834772	282068	SFRP1	-	-109148	43561	1.56727	1.64366	6.7595	0.00932501	0.626474
chr1-57473477	chr1	57473477	534910	CD200	+	95053	22549	-1.21325	2.74018	6.7534	0.0093569	0.626474
chr6-27307481	chr6	27307481	538668	TSPAN5	+	25998	179391	-0.507083	5.04926	6.75211	0.00936371	0.626474
chrX-30972312	chrX	30972312	613334	FMR1NB	+	17428	39521	-0.569034	4.77969	6.75171	0.0093658	0.626474
chr4-28989213	chr4	28989213	536286	ITGB8	+	135368	91700	-0.561716	4.54632	6.74258	0.00941382	0.626474
chr11-107285376	chr11	107285376	282255	IFITM3	+	-24631	974	0.438076	5.6863	6.74072	0.00942365	0.626474
chr27-28589765	chr27	28589765	535350	TTI2	-	162556	11216	0.92526	2.89489	6.73967	0.0094292	0.626474
chr25-35466963	chr25	35466963	100313184	MIR2388	-	166757	79	-1.13338	2.52663	6.73553	0.00945111	0.626474
chr24-36389140	chr24	36389140	615187	ADCYAP1	+	-273653	4139	1.20938	2.2978	6.73546	0.0094515	0.626474
chr23-19999263	chr23	19999263	282311	PLA2G7	-	54212	37894	-1.13803	2.54198	6.7312	0.00947408	0.626474
chr7-110018047	chr7	110018047	100313444	MIR2465	-	-88852	80	-0.926655	5.17891	6.72857	0.00948806	0.626474
chr3-95025854	chr3	95025854	511254	NRDC	+	-5009	102358	-0.775786	3.40998	6.72499	0.00950713	0.626474
chr22-53640406	chr22	53640406	539002	CCR2	-	26083	1113	1.9311	2.34673	6.72435	0.00951052	0.626474
chr4-33581098	chr4	33581098	518313	KIAA1324L	+	-62145	244070	-0.328197	7.1306	6.70945	0.00959034	0.626474
chr4-35232386	chr4	35232386	536417	SEMA3D	+	331152	226359	-0.975113	2.77105	6.70554	0.00961136	0.626474
chr2-70593981	chr2	70593981	616839	CCDC93	-	564467	100864	-0.396766	5.845	6.70179	0.00963161	0.626474
chr16-9552	chr16	9552	534797	TMEM183A	+	510133	15227	1.0404	3.17896	6.70038	0.00963921	0.626474
chr25-19026265	chr25	19026265	538444	SET	+	114932	1393	1.77617	2.4929	6.69768	0.00965385	0.626474
chr15-26603919	chr15	26603919	529873	CADM1	-	152389	350202	1.45996	1.73693	6.69646	0.00966044	0.626474
chr3-8110919	chr3	8110919	510399	CFAP126	+	49952	32557	-1.31362	2.92795	6.69545	0.00966592	0.626474
chr29-19429588	chr29	19429588	533729	PAK1	+	-745260	95914	-0.152355	8.28933	6.69475	0.00966974	0.626474
chr9-65873839	chr9	65873839	512152	CEP162	+	241623	95593	-0.33224	6.04649	6.69402	0.0096737	0.626474
chr27-28765719	chr27	28765719	510037	RNF122	-	-181576	497663	-0.419684	5.30242	6.6875	0.0097091	0.626474
chr17-25034045	chr17	25034045	528601	PRAME	+	82870	5188	-1.36585	1.90863	6.68519	0.00972172	0.626474
chr19-22787	chr19	22787	535917	CA10	-	-1450507	847050	-0.546576	4.41855	6.685	0.00972275	0.626474
chr6-17932621	chr6	17932621	505603	RPL34	-	100854	3884	1.17235	2.31779	6.68197	0.00973931	0.626474
chr26-17970106	chr26	17970106	614147	TM9SF3	-	196046	61115	-4.52791	2.22789	6.67864	0.0097575	0.626474
chr8-74490890	chr8	74490890	100313446	MIR2404-2	-	116431	67	-1.0037	2.44122	6.67653	0.00976904	0.626474
chr28-31999555	chr28	31999555	514949	COMTD1	-	826513	2078	0.942528	3.08396	6.67222	0.0097927	0.626474
chr28-31998696	chr28	31998696	514949	COMTD1	-	825654	2078	0.557579	4.6965	6.66331	0.00984178	0.626474
chr27-28791450	chr27	28791450	510037	RNF122	-	-155845	497663	1.05601	2.76357	6.6579	0.00987174	0.626474
chr4-61196637	chr4	61196637	100498812	MIR2887-1	-	-448	57	1.30181	2.90891	6.65597	0.0098824	0.626474
chr17-50850864	chr17	50850864	768254	ZNF280BY	+	400675	10990	-1.9384	1.75795	6.64709	0.00993178	0.626474
chr25-30316548	chr25	30316548	505622	GALNT17	-	492267	432482	-0.725399	4.11667	6.6428	0.00995574	0.626474
chr9-49987524	chr9	49987524	537223	SIM1	+	173173	68223	0.845135	3.17101	6.64249	0.00995746	0.626474
chr14-542613	chr14	542613	513585	C14H8orf33	+	944736	2070	-4.40793	2.7616	6.63742	0.00998584	0.626474
chr17-18677583	chr17	18677583	536676	NAA15	-	-10137	74296	-0.588906	4.24152	6.63655	0.00999075	0.626474

## Sheet: High_5.0XvsHigh_2.5X
	Chr	Locus	EntrezID	Symbol	Strand	Distance	Width	logFC	logCPM	LR	PValue	FDR
chr24-36389011	chr24	36389011	615187	ADCYAP1	+	-273524	4139	-6.18423	2.2978	26.6176	2.4798e-07	0.00781138
chr27-25153647	chr27	25153647	515461	SARAF	-	-262429	25061	-0.724474	5.34256	17.389	3.04585e-05	0.410853
chr1-153217888	chr1	153217888	507414	PIK3R4	+	15679	86944	-1.27399	3.30073	15.2242	9.54725e-05	0.410853
chr9-45055931	chr9	45055931	286818	PREP	+	113744	132112	-2.27816	2.45498	14.8263	0.000117879	0.410853
chr25-30290923	chr25	30290923	505622	GALNT17	-	466642	432482	-1.51283	2.60456	14.7872	0.000120348	0.410853
chr5-10907826	chr5	10907826	531552	ACSS3	+	-176583	174250	2.31635	1.8312	14.7588	0.000122175	0.410853
chr9-65873684	chr9	65873684	512152	CEP162	+	241778	95593	-0.49268	6.23623	14.6046	0.000132592	0.410853
chr14-2189304	chr14	2189304	512824	PUF60	+	-24498	12439	5.26399	3.67908	14.4059	0.00014734	0.410853
chr8-74594346	chr8	74594346	100313446	MIR2404-2	-	219887	67	-0.872876	4.80121	14.3112	0.000154943	0.410853
chr3-8110270	chr3	8110270	510399	CFAP126	+	50601	32557	-1.34052	3.07536	14.2664	0.00015867	0.410853
chr4-35258636	chr4	35258636	536417	SEMA3D	+	304902	226359	1.82544	2.20508	13.9382	0.000188919	0.410853
chr7-12138001	chr7	12138001	338065	NDUFB7	+	187361	4391	-2.28043	2.12545	13.8893	0.000193897	0.410853
chr8-56727529	chr8	56727529	508893	TLE4	+	-890148	155057	-1.69361	3.04195	13.8495	0.000198052	0.410853
chrX-14092335	chrX	14092335	510101	RAB33A	+	-89694	10405	-1.01593	3.75735	13.4702	0.000242384	0.410853
chr6-45735889	chr6	45735889	512327	DHX15	-	52302	53973	-0.574806	5.4846	13.3156	0.000263204	0.410853
chr9-45022494	chr9	45022494	286818	PREP	+	147181	132112	-1.1108	3.34055	13.2654	0.000270354	0.410853
chr9-97007560	chr9	97007560	509236	TAGAP	-	191796	9474	-1.12225	3.36952	13.2615	0.000270916	0.410853
chr13-48996507	chr13	48996507	524427	FERMT1	-	330628	48868	2.0762	1.77312	13.2395	0.000274115	0.410853
chr29-6985121	chr29	6985121	352958	CTSC	+	448361	39835	1.92303	3.47105	13.2267	0.00027599	0.410853
chr8-10193493	chr8	10193493	509082	ZNF395	+	-5322	58404	-1.77184	1.97031	13.2062	0.000279028	0.410853
chr29-6985125	chr29	6985125	352958	CTSC	+	448357	39835	1.78041	3.4696	13.1799	0.000282975	0.410853
chr2-70593307	chr2	70593307	616839	CCDC93	-	563793	100864	1.11312	5.65225	13.0849	0.000297684	0.410853
chr17-50850864	chr17	50850864	768254	ZNF280BY	+	400675	10990	-2.75549	1.75795	13.0705	0.000299988	0.410853
chr25-36109362	chr25	36109362	514996	PLOD3	+	-51890	7934	-1.29156	4.30716	12.8124	0.000344324	0.451925
chr19-60913	chr19	60913	535917	CA10	-	-1412381	847050	-3.52807	1.52652	12.6482	0.000375925	0.465149
chr4-120644526	chr4	120644526	790124	VIPR2	-	148443	69082	-4.9269	2.60031	12.6088	0.000383933	0.465149
chr24-4397729	chr24	4397729	281110	CYB5A	+	15641	35565	-1.01021	4.49405	12.435	0.000421356	0.491582
chr1-5268527	chr1	5268527	533760	GRIK1	+	179258	467793	1.46826	3.40319	12.3284	0.000446112	0.501876
chr27-28708547	chr27	28708547	510037	RNF122	-	-238748	497663	1.12496	3.95775	12.1446	0.00049229	0.524072
chr8-91984258	chr8	91984258	528386	CAVIN4	+	-68093	12177	-1.9532	2.61656	12.0617	0.000514671	0.524072
chr29-19443806	chr29	19443806	533729	PAK1	+	-759478	95914	1.03745	3.40293	12.0485	0.000518342	0.524072
chr5-114111379	chr5	114111379	515773	CYB5R3	-	86856	15263	-1.7496	1.88518	11.8687	0.000570862	0.524072
chr8-56727532	chr8	56727532	508893	TLE4	+	-890151	155057	-1.92741	3.03916	11.8653	0.000571903	0.524072
chr21-40770604	chr21	40770604	615175	NONO	-	-807708	669	-2.20346	1.47802	11.7863	0.000596672	0.524072
chr27-28627583	chr27	28627583	535350	TTI2	-	200374	11216	-1.57577	2.16191	11.7859	0.000596823	0.524072
chrX-100097626	chrX	100097626	540426	MSN	-	-64828	92050	2.8047	2.41274	11.7784	0.000599205	0.524072
chr21-56325746	chr21	56325746	615161	FRMD5	-	-75154	352498	-0.863342	3.78907	11.6654	0.000636736	0.524072
chr2-70593401	chr2	70593401	616839	CCDC93	-	563887	100864	0.375719	6.62004	11.6592	0.000638874	0.524072
chr3-13934573	chr3	13934573	511219	LRRC71	-	-50969	12420	-1.79428	2.77795	11.5474	0.000678455	0.524072
chr23-19994266	chr23	19994266	282311	PLA2G7	-	49215	37894	1.26804	3.19301	11.4794	0.000703727	0.524072
chr4-66533589	chr4	66533589	615645	ZNRF2	-	79651	91362	-1.17737	2.80347	11.4786	0.000704014	0.524072
chr27-35839147	chr27	35839147	282068	SFRP1	-	-104773	43561	-2.68582	1.80683	11.4122	0.000729622	0.524072
chr2-70593662	chr2	70593662	616839	CCDC93	-	564148	100864	0.557818	6.37075	11.3816	0.000741761	0.524072
chr27-25156258	chr27	25156258	515461	SARAF	-	-259818	25061	-1.46895	2.52874	11.3232	0.000765457	0.524072
chr14-33405097	chr14	33405097	281022	ARFGEF1	-	-75316	136532	-0.651097	5.5111	11.3112	0.000770423	0.524072
chr25-30307826	chr25	30307826	505622	GALNT17	-	483545	432482	1.96773	1.57063	11.3105	0.00077071	0.524072
chr29-19429588	chr29	19429588	533729	PAK1	+	-745260	95914	-0.187798	8.28933	11.2709	0.000787324	0.524072
chr2-137022476	chr2	137022476	510340	SRARP	-	371558	3151	-0.824645	5.48513	11.1617	0.000835019	0.524072
chr3-82842948	chr3	82842948	510138	ALG6	-	297764	58318	-1.14727	2.82793	11.124	0.000852156	0.524072
chr3-64420200	chr3	64420200	281278	ADGRL2	-	1065035	710761	-2.11275	2.49067	11.0877	0.000869023	0.524072
chr4-114491611	chr4	114491611	539388	TMUB1	-	33665	2425	-0.922274	4.62987	11.0596	0.0008823	0.524072
chr3-82769848	chr3	82769848	510138	ALG6	-	224664	58318	-2.07919	2.23583	11.033	0.000895054	0.524072
chr4-120644728	chr4	120644728	790124	VIPR2	-	148645	69082	-1.48223	3.71692	11.0111	0.000905692	0.524072
chrX-100102463	chrX	100102463	540426	MSN	-	-59991	92050	-1.32064	3.234	11.0015	0.00091036	0.524072
chr25-18915758	chr25	18915758	508417	LYRM1	+	-89616	9349	-0.876486	3.83653	10.9648	0.000928589	0.524072
chr2-83186037	chr2	83186037	521004	SLC39A10	+	1547965	39231	-0.48749	5.51885	10.9586	0.000931683	0.524072
chr25-35463145	chr25	35463145	100313184	MIR2388	-	162939	79	-1.06192	3.01081	10.8934	0.000965063	0.529101
chr27-25156521	chr27	25156521	515461	SARAF	-	-259555	25061	0.778514	3.68642	10.8759	0.000974219	0.529101
chr14-582945	chr14	582945	513585	C14H8orf33	+	904404	2070	1.17583	2.96266	10.8041	0.00101274	0.535199
chr5-53755446	chr5	53755446	614573	SLC16A7	-	-459353	226902	-1.5899	1.93932	10.7744	0.00102915	0.535199
chr11-660795	chr11	660795	504429	MERTK	-	186502	141836	-1.61683	2.98252	10.7133	0.00106368	0.535199
chr11-107284748	chr11	107284748	282255	IFITM3	+	-24003	974	0.662101	6.08096	10.6559	0.00109718	0.535199
chr13-48991723	chr13	48991723	524427	FERMT1	-	325844	48868	-0.802952	3.77772	10.6399	0.00110674	0.535199
chr21-2107674	chr21	2107674	533136	UBE3A	-	-302519	63385	-1.05824	2.95931	10.6176	0.00112013	0.535199
chr8-75858228	chr8	75858228	531838	CHRNA2	-	-30561	17456	4.92149	2.06395	10.5996	0.00113109	0.535199
chr6-17986823	chr6	17986823	505603	RPL34	-	155056	3884	-0.896111	4.33807	10.5819	0.00114202	0.535199
chr21-56313575	chr21	56313575	615161	FRMD5	-	-87325	352498	-0.7476	3.92844	10.5443	0.0011655	0.535199
chr3-13911096	chr3	13911096	511219	LRRC71	-	-74446	12420	-0.846217	5.03165	10.4963	0.00119615	0.535199
chr25-30290566	chr25	30290566	505622	GALNT17	-	466285	432482	-2.72632	2.59939	10.4685	0.00121425	0.535199
chr3-1037580	chr3	1037580	539387	MPZL1	-	24846	81860	0.901014	3.41891	10.4609	0.00121925	0.535199
chr8-56789010	chr8	56789010	508893	TLE4	+	-951629	155057	1.28021	2.52118	10.4571	0.00122179	0.535199
chr4-30638575	chr4	30638575	514631	CDCA7L	-	-200849	43190	-0.455965	5.98681	10.4548	0.00122331	0.535199
chr2-124776576	chr2	124776576	535675	PTPRU	-	-130320	87321	1.27096	4.19021	10.3977	0.00126172	0.54351
chr5-114138394	chr5	114138394	515773	CYB5R3	-	113871	15263	-1.23303	4.61012	10.3517	0.00129352	0.54351
chr4-41475796	chr4	41475796	281790	GNAI1	-	209644	105995	2.08162	4.30578	10.3442	0.00129883	0.54351
chr3-8110820	chr3	8110820	510399	CFAP126	+	50051	32557	-1.44731	2.4732	10.3265	0.00131132	0.54351
chr4-35232344	chr4	35232344	536417	SEMA3D	+	331194	226359	1.21194	2.74215	10.2347	0.00137823	0.56203
chr8-74639251	chr8	74639251	508045	PPP2R2A	+	195377	78705	-0.51432	5.61885	10.2117	0.00139551	0.56203
chr7-66693777	chr7	66693777	529618	GRIA1	+	69491	346395	-0.653845	4.67982	10.1933	0.00140954	0.56203
chr7-51862468	chr7	51862468	520949	LRRTM2	-	55801	3029	-0.835508	3.49048	10.0363	0.00153482	0.588797
chr11-107288813	chr11	107288813	282255	IFITM3	+	-28068	974	0.994453	6.47767	9.99437	0.00157019	0.588797
chrX-104706191	chrX	104706191	518258	FUNDC1	+	-177177	11065	-0.998094	3.06368	9.96198	0.00159806	0.588797
chr3-82845671	chr3	82845671	510138	ALG6	-	300487	58318	-4.76133	2.286	9.95704	0.00160235	0.588797
chr4-95745678	chr4	95745678	508844	MKLN1	+	62083	208998	1.96058	2.23536	9.9315	0.00162474	0.588797
chr6-56677919	chr6	56677919	511424	C6H4orf19	+	1808631	78562	-1.99017	2.57827	9.917	0.00163759	0.588797
chr7-66892885	chr7	66892885	529618	GRIA1	+	-129617	346395	-1.53648	3.29791	9.87167	0.00167843	0.588797
chr4-51995540	chr4	51995540	280855	MET	-	-46658	129548	-0.537782	6.57472	9.84537	0.00170259	0.588797
chr14-290711	chr14	290711	513585	C14H8orf33	+	1196638	2070	-1.67371	2.92883	9.83029	0.00171661	0.588797
chr15-71062292	chr15	71062292	534309	MSANTD3	+	1404383	9242	-1.24603	3.00247	9.814	0.00173189	0.588797
chr3-82797980	chr3	82797980	510138	ALG6	-	252796	58318	0.913849	3.43596	9.81168	0.00173407	0.588797
chr21-2107577	chr21	2107577	533136	UBE3A	-	-302616	63385	-1.15623	2.75248	9.80716	0.00173834	0.588797
chr9-53545851	chr9	53545851	615440	NDUFAF4	+	127590	8659	-2.2618	1.98185	9.78731	0.0017572	0.588797
chr5-114162149	chr5	114162149	515773	CYB5R3	-	137626	15263	-1.71684	2.22696	9.77622	0.00176784	0.588797
chr22-37935035	chr22	37935035	768326	SNTN	-	50965	16369	-1.04505	3.72395	9.77477	0.00176923	0.588797
chr8-44635871	chr8	44635871	785045	PGM5	+	46828	209431	-0.635729	4.96269	9.75186	0.00179142	0.588797
chr25-19028723	chr25	19028723	538444	SET	+	112474	1393	-2.01014	2.82838	9.72453	0.00181825	0.588797
chr14-1073960	chr14	1073960	513585	C14H8orf33	+	413389	2070	-0.866962	4.75837	9.72363	0.00181914	0.588797
chr17-25033651	chr17	25033651	528601	PRAME	+	83264	5188	-1.32776	3.33463	9.69964	0.00184305	0.588797
chr9-41390	chr9	41390	613326	PTP4A1	+	466185	9640	1.95683	2.05848	9.68698	0.00185579	0.588797
chr28-31995723	chr28	31995723	514949	COMTD1	-	822681	2078	-1.20201	3.71159	9.66644	0.00187665	0.588797
chr5-78111596	chr5	78111596	510651	KIAA1551	-	-214915	27132	-4.70123	2.36243	9.64521	0.00189846	0.588797
chr8-24921924	chr8	24921924	787914	RPS6	+	5545	3323	2.3308	2.15704	9.63737	0.00190658	0.588797
chr8-56766092	chr8	56766092	508893	TLE4	+	-928711	155057	-2.24166	1.93968	9.60702	0.00193835	0.590291
chr27-28927310	chr27	28927310	510037	RNF122	-	-19985	497663	-1.14781	3.72332	9.57813	0.00196909	0.590291
chr3-85604999	chr3	85604999	615371	NFIA	-	437152	418194	-1.25815	4.43938	9.53833	0.00201225	0.590291
chr3-85604710	chr3	85604710	615371	NFIA	-	436863	418194	-0.46112	5.35227	9.47017	0.0020884	0.590291
chrX-83183185	chrX	83183185	540666	HDAC8	+	45278	246615	1.21093	3.93043	9.46966	0.00208899	0.590291
chr7-105838761	chr7	105838761	617720	NUDT12	-	793757	14029	-1.72088	2.69194	9.44123	0.00212161	0.590291
chr8-74491575	chr8	74491575	100313446	MIR2404-2	-	117116	67	1.82776	2.38176	9.43953	0.00212358	0.590291
chr4-41496081	chr4	41496081	281790	GNAI1	-	229929	105995	1.351	2.24069	9.4289	0.00213592	0.590291
chr8-110666064	chr8	110666064	538990	BRINP1	-	60287	196446	-1.13862	2.62774	9.42559	0.00213979	0.590291
chr17-35647898	chr17	35647898	280822	IL2	+	-29828	4794	-0.605093	4.87418	9.4014	0.0021682	0.590291
chr16-36586880	chr16	36586880	319096	XCL1	+	389922	3163	-1.41431	3.42001	9.3814	0.00219198	0.590291
chr8-78649505	chr8	78649505	614063	RMI1	+	-63396	14974	-1.54684	2.37729	9.36134	0.0022161	0.590291
chr6-19800819	chr6	19800819	505126	AIMP1	-	-337778	27454	-0.557511	6.42038	9.36099	0.00221653	0.590291
chr7-66693136	chr7	66693136	529618	GRIA1	+	70132	346395	-1.56285	1.9558	9.33412	0.00224927	0.590291
chr1-125498650	chr1	125498650	509304	DIPK2A	-	-387005	22658	-1.74432	3.42712	9.32186	0.00226436	0.590291
chr1-124948942	chr1	124948942	509304	DIPK2A	-	-936713	22658	1.12592	3.14404	9.30811	0.00228141	0.590291
chr9-45048627	chr9	45048627	286818	PREP	+	121048	132112	-1.30548	2.14252	9.28664	0.00230832	0.590291
chr4-41496029	chr4	41496029	281790	GNAI1	-	229877	105995	1.44874	2.22433	9.28098	0.00231546	0.590291
chr27-35853033	chr27	35853033	282068	SFRP1	-	-90887	43561	1.92196	1.67049	9.27714	0.00232031	0.590291
chr1-144112237	chr1	144112237	517889	TFF3	-	41166	3782	-0.679262	4.03353	9.27704	0.00232044	0.590291
chr3-64420183	chr3	64420183	281278	ADGRL2	-	1065018	710761	-1.31399	2.4797	9.27611	0.00232161	0.590291
chr2-137022044	chr2	137022044	510340	SRARP	-	371126	3151	-2.09296	2.81876	9.22065	0.002393	0.590291
chr21-3699545	chr21	3699545	529593	GABRB3	-	-387277	85270	-1.22614	2.35839	9.20161	0.00241803	0.590291
chr3-62178582	chr3	62178582	281278	ADGRL2	-	-1176583	710761	-1.29415	4.25362	9.17228	0.00245708	0.590291
chr24-56948113	chr24	56948113	414349	ST8SIA3	+	177748	8212	3.06201	2.46841	9.15439	0.00248122	0.590291
chrX-108497722	chrX	108497722	513520	ATP6AP2	-	73269	27659	-1.13501	4.27373	9.14762	0.00249042	0.590291
chr20-143729	chr20	143729	519496	SPZ1	+	9673	1714	-1.97527	2.0424	9.08518	0.00257689	0.590291
chr4-98739205	chr4	98739205	529920	LRGUK	+	-99785	152361	0.953712	3.26545	9.08056	0.00258341	0.590291
chr3-29606860	chr3	29606860	512078	AP4B1	+	17859	10288	1.73895	1.45555	9.07509	0.00259114	0.590291
chr4-103654030	chr4	103654030	540792	UBN2	+	-59529	94657	-0.886031	3.25702	9.06302	0.00260831	0.590291
chr7-110035134	chr7	110035134	100313444	MIR2465	-	-71765	80	-0.923444	4.19958	9.06217	0.00260952	0.590291
chr14-576421	chr14	576421	513585	C14H8orf33	+	910928	2070	-1.05508	5.2122	9.02603	0.00266163	0.590291
chr3-82774022	chr3	82774022	510138	ALG6	-	228838	58318	1.18361	2.5544	9.02438	0.00266403	0.590291
chr8-99201976	chr8	99201976	520842	KLF4	-	354236	4058	-1.9694	2.79686	9.01444	0.00267854	0.590291
chr25-18937026	chr25	18937026	508417	LYRM1	+	-110884	9349	-1.31779	2.12101	9.01306	0.00268058	0.590291
chr23-19994330	chr23	19994330	282311	PLA2G7	-	49279	37894	0.947662	3.19135	9.00203	0.00269679	0.590291
chr8-74658792	chr8	74658792	508045	PPP2R2A	+	175836	78705	-0.639999	4.05108	9.0013	0.00269787	0.590291
chr4-51992655	chr4	51992655	280855	MET	-	-49543	129548	-0.911544	3.21089	8.99756	0.00270341	0.590291
chr25-36109326	chr25	36109326	514996	PLOD3	+	-51854	7934	-1.82769	4.30644	8.99204	0.00271158	0.590291
chr8-56848053	chr8	56848053	508893	TLE4	+	-1010672	155057	-0.880022	4.51172	8.94771	0.00277818	0.590291
chr12-65201249	chr12	65201249	791030	MIR17	+	1025305	84	-1.79822	1.88319	8.94058	0.00278905	0.590291
chr4-120644542	chr4	120644542	790124	VIPR2	-	148459	69082	-2.08108	2.60286	8.93531	0.0027971	0.590291
chr3-82863560	chr3	82863560	510138	ALG6	-	318376	58318	-1.16482	4.3956	8.92773	0.00280874	0.590291
chr7-71963214	chr7	71963214	538540	CLINT1	-	484188	57082	1.53911	2.12319	8.92717	0.00280959	0.590291
chr3-8102340	chr3	8102340	510399	CFAP126	+	58531	32557	-1.24305	2.87846	8.92551	0.00281215	0.590291
chrX-146839144	chrX	146839144	617253	PUDP	+	-63537	67509	1.17157	2.67097	8.91499	0.00282839	0.590291
chr17-35646152	chr17	35646152	280822	IL2	+	-28082	4794	0.984291	2.96303	8.89538	0.00285893	0.590291
chr27-35843922	chr27	35843922	282068	SFRP1	-	-99998	43561	-0.713186	4.10949	8.88664	0.00287265	0.590291
chr6-27302588	chr6	27302588	538668	TSPAN5	+	30891	179391	1.47158	2.60815	8.88491	0.00287537	0.590291
chr20-72037109	chr20	72037109	100125239	CCDC127	+	-72818	15608	-0.526224	5.24937	8.88112	0.00288135	0.590291
chr11-79836828	chr11	79836828	539430	OSR1	+	-349689	7101	-0.714603	4.43821	8.87402	0.00289257	0.590291
chr10-49985133	chr10	49985133	282689	ANXA2	+	-125071	44475	1.01734	3.292	8.85134	0.00292874	0.590291
chr17-35647059	chr17	35647059	280822	IL2	+	-28989	4794	-1.00563	5.40589	8.83208	0.00295981	0.590291
chr3-13918951	chr3	13918951	511219	LRRC71	-	-66591	12420	1.56086	3.62419	8.78892	0.00303066	0.590291
chr8-56847154	chr8	56847154	508893	TLE4	+	-1009773	155057	-1.09167	2.78971	8.7675	0.00306646	0.590291
chr1-153203486	chr1	153203486	507414	PIK3R4	+	30081	86944	-1.05531	3.94593	8.76296	0.0030741	0.590291
chr25-36109342	chr25	36109342	514996	PLOD3	+	-51870	7934	-1.41511	4.30797	8.7505	0.00309517	0.590291
chr6-45765202	chr6	45765202	512327	DHX15	-	81615	53973	-1.3603	2.41539	8.74365	0.00310682	0.590291
chr9-20861053	chr9	20861053	282150	BCKDHB	+	-897839	371948	4.58792	2.63373	8.71329	0.00315898	0.590291
chr19-12538580	chr19	12538580	514005	PPM1D	-	-123830	60860	-2.65124	1.94798	8.69775	0.00318604	0.590291
chr27-37567243	chr27	37567243	534094	INTS10	-	46109	33473	-1.54277	1.84268	8.68255	0.00321271	0.590291
chr28-39350422	chr28	39350422	404143	GHITM	+	85124	13419	-1.23752	2.31367	8.65338	0.00326455	0.590291
chr25-19036239	chr25	19036239	538444	SET	+	104958	1393	1.25029	2.14009	8.64869	0.00327297	0.590291
chr23-18905022	chr23	18905022	618133	SUPT3H	-	281366	400490	-1.57851	3.1573	8.64053	0.00328766	0.590291
chr16-63159317	chr16	63159317	618245	ACBD6	-	31264	197594	-1.33648	2.28358	8.64015	0.00328834	0.590291
chr14-40546458	chr14	40546458	536186	CRISPLD1	+	-125462	50470	-1.09	2.73481	8.57164	0.0034144	0.590291
chr28-39291050	chr28	39291050	404143	GHITM	+	144496	13419	-1.63354	1.75794	8.56435	0.0034281	0.590291
chr8-83250574	chr8	83250574	281554	TSPY	-	-2984	10737	1.40675	2.6133	8.5617	0.00343309	0.590291
chr25-32472576	chr25	32472576	100861537	RN45S	+	-91636	88571	-0.586991	4.94071	8.56099	0.00343443	0.590291
chr17-25034028	chr17	25034028	528601	PRAME	+	82887	5188	-2.13078	2.47065	8.51775	0.00351699	0.590291
chr8-11933344	chr8	11933344	512995	ACO1	-	390298	62931	-1.31194	2.01689	8.5159	0.00352058	0.590291
chr27-28571746	chr27	28571746	535350	TTI2	-	144537	11216	1.6256	2.91842	8.51114	0.00352978	0.590291
chr20-2063741	chr20	2063741	513244	LCP2	-	-18526	49296	1.92715	2.42163	8.49622	0.00355885	0.590291
chr1-45145102	chr1	45145102	511959	ZNF596	+	-79256	13153	-2.27945	1.95288	8.49291	0.00356534	0.590291
chr8-57644634	chr8	57644634	512888	TLE1	-	-366151	46834	-1.20247	2.45408	8.48363	0.00358356	0.590291
chr8-25756391	chr8	25756391	539526	SAXO1	+	-545907	109201	-1.37734	2.82943	8.47385	0.00360287	0.590291
chr24-36376759	chr24	36376759	615187	ADCYAP1	+	-261272	4139	-1.43071	2.2528	8.47133	0.00360787	0.590291
chr9-20860764	chr9	20860764	282150	BCKDHB	+	-897550	371948	1.9965	2.27768	8.46551	0.00361944	0.590291
chr2-70594472	chr2	70594472	616839	CCDC93	-	564958	100864	-1.19947	2.43962	8.46121	0.003628	0.590291
chr18-30854322	chr18	30854322	521039	CDH8	-	991369	321401	-1.57165	2.40209	8.44903	0.00365239	0.590291
chr7-58629566	chr7	58629566	787763	GRXCR2	-	-445768	21528	-1.93783	2.35272	8.44313	0.00366426	0.590291
chr27-28706354	chr27	28706354	510037	RNF122	-	-240941	497663	-0.764146	4.47603	8.43889	0.0036728	0.590291
chr11-70173731	chr11	70173731	780856	YPEL5	-	471502	14194	-3.12261	1.68415	8.43054	0.0036897	0.590291
chr1-144123163	chr1	144123163	517889	TFF3	-	52092	3782	-1.15439	2.31861	8.418	0.00371524	0.590291
chr14-57455	chr14	57455	513585	C14H8orf33	+	1429894	2070	-0.970062	3.84235	8.39283	0.00376703	0.590291
chr2-100637846	chr2	100637846	510506	CPS1	+	-1879810	140457	1.18573	3.26012	8.38851	0.003776	0.590291
chr9-53620816	chr9	53620816	615440	NDUFAF4	+	52625	8659	-0.809894	3.58741	8.38706	0.00377903	0.590291
chr25-32472731	chr25	32472731	100861537	RN45S	+	-91791	88571	-0.357526	5.97227	8.38257	0.00378837	0.590291
chr4-27743332	chr4	27743332	782170	TWIST1	-	-111988	1995	-1.43063	2.64668	8.38177	0.00379002	0.590291
chr21-24697160	chr21	24697160	784070	HDGFL3	+	620486	76157	-1.66297	3.60324	8.37176	0.00381096	0.590291
chr8-56724082	chr8	56724082	508893	TLE4	+	-886701	155057	-1.36016	2.57964	8.36734	0.00382025	0.590291
chr14-608219	chr14	608219	513585	C14H8orf33	+	879130	2070	-4.51111	2.42283	8.36573	0.00382362	0.590291
chr7-11897575	chr7	11897575	338065	NDUFB7	+	427787	4391	-2.42944	2.03915	8.35183	0.00385298	0.590291
chr8-56736454	chr8	56736454	508893	TLE4	+	-899073	155057	-1.00876	2.8898	8.3491	0.00385878	0.590291
chr7-3520815	chr7	3520815	534369	ATP13A1	+	71604	15574	-2.31706	2.27834	8.34775	0.00386164	0.590291
chr27-25153706	chr27	25153706	515461	SARAF	-	-262370	25061	-0.47552	5.34237	8.34048	0.00387714	0.590291
chr29-19419235	chr29	19419235	533729	PAK1	+	-734907	95914	-0.643711	4.40829	8.33557	0.00388763	0.590291
chr1-144080412	chr1	144080412	517889	TFF3	-	9341	3782	-2.40606	2.14794	8.32751	0.00390491	0.590291
chr8-56776834	chr8	56776834	508893	TLE4	+	-939453	155057	-1.68804	3.38674	8.30384	0.00395614	0.590291
chr22-42397164	chr22	42397164	538515	FAM107A	+	957164	4720	-0.557774	4.60255	8.28489	0.00399763	0.590291
chr3-13911129	chr3	13911129	511219	LRRC71	-	-74413	12420	-0.531736	5.03904	8.28214	0.0040037	0.590291
chr19-57722050	chr19	57722050	789790	BTBD17	+	-4555	4993	-1.57755	1.89479	8.28017	0.00400804	0.590291
chr3-8103691	chr3	8103691	510399	CFAP126	+	57180	32557	-0.921754	2.97471	8.27232	0.00402541	0.590291
chr1-145432687	chr1	145432687	404083	POFUT2	-	-177360	12756	-1.23437	2.85054	8.26104	0.00405048	0.590291
chr5-114223802	chr5	114223802	532778	ARFGAP3	-	-117859	49938	-1.72732	1.94819	8.25599	0.00406178	0.590291
chr28-39297394	chr28	39297394	404143	GHITM	+	138152	13419	-1.06799	2.99837	8.25334	0.00406771	0.590291
chr27-37560317	chr27	37560317	534094	INTS10	-	39183	33473	-0.26651	7.1692	8.24856	0.00407842	0.590291
chr24-36390859	chr24	36390859	615187	ADCYAP1	+	-275372	4139	-1.78152	1.58194	8.24506	0.0040863	0.590291
chr21-41333419	chr21	41333419	615175	NONO	-	-244893	669	-3.04934	2.47683	8.24135	0.00409466	0.590291
chr4-41469720	chr4	41469720	281790	GNAI1	-	203568	105995	0.588819	5.05729	8.23017	0.00411998	0.590291
chr3-1020073	chr3	1020073	539387	MPZL1	-	7339	81860	-0.520075	5.52392	8.21831	0.00414698	0.590291
chr27-5115029	chr27	5115029	403090	LAP	+	9094	1865	0.902321	3.29597	8.17999	0.00423549	0.590291
chr3-13911106	chr3	13911106	511219	LRRC71	-	-74436	12420	-0.501491	5.03208	8.17822	0.00423964	0.590291
chr1-5270587	chr1	5270587	533760	GRIK1	+	177198	467793	-1.73205	3.04921	8.17799	0.00424018	0.590291
chrX-14105670	chrX	14105670	513415	SLC25A14	+	97977	40127	-1.00721	2.75294	8.17642	0.00424384	0.590291
chr3-8111499	chr3	8111499	510399	CFAP126	+	49372	32557	-0.873762	3.15587	8.17225	0.00425362	0.590291
chr11-105122874	chr11	105122874	100125836	WDR5	+	-196703	13639	0.867397	5.67973	8.16317	0.00427496	0.590291
chr2-100650247	chr2	100650247	510506	CPS1	+	-1892211	140457	1.44286	1.91948	8.15994	0.00428258	0.590291
chr3-1049243	chr3	1049243	539387	MPZL1	-	36509	81860	-0.684423	3.98904	8.15471	0.00429496	0.590291
chrX-14087711	chrX	14087711	510101	RAB33A	+	-85070	10405	-1.2125	2.08878	8.15094	0.0043039	0.590291
chr6-88825434	chr6	88825434	530076	GC	-	86254	43242	-1.46179	1.54336	8.14513	0.0043177	0.590291
chr7-105871695	chr7	105871695	617720	NUDT12	-	826691	14029	1.42308	3.02268	8.13932	0.00433155	0.590291
chr4-66531559	chr4	66531559	615645	ZNRF2	-	77621	91362	-0.425248	5.30861	8.12894	0.00435641	0.590291
chr29-12214720	chr29	12214720	506046	CCDC90B	+	245468	26442	-0.879527	3.18452	8.12703	0.00436101	0.590291
chr5-97145798	chr5	97145798	530502	GSG1	+	93359	19468	-0.911396	2.92317	8.12241	0.00437213	0.590291
chr8-110681742	chr8	110681742	538990	BRINP1	-	75965	196446	-1.56654	2.0924	8.12014	0.00437762	0.590291
chr2-133350611	chr2	133350611	506243	PLA2G2E	+	22652	3345	-2.57125	3.12559	8.08807	0.00445575	0.590291
chr11-70174990	chr11	70174990	780856	YPEL5	-	472761	14194	0.883748	3.10543	8.08537	0.0044624	0.590291
chr8-74552920	chr8	74552920	100313446	MIR2404-2	-	178461	67	-0.980054	2.76524	8.06782	0.00450582	0.590291
chr14-499869	chr14	499869	513585	C14H8orf33	+	987480	2070	-3.05548	3.02753	8.06594	0.0045105	0.590291
chr8-20175214	chr8	20175214	786878	IZUMO3	+	-545472	3206	-1.11479	3.38605	8.06539	0.00451189	0.590291
chr7-12137863	chr7	12137863	338065	NDUFB7	+	187499	4391	1.32964	2.09581	8.05494	0.00453798	0.590291
chr3-82825561	chr3	82825561	510138	ALG6	-	280377	58318	-1.78105	1.47226	8.05276	0.00454344	0.590291
chr14-572438	chr14	572438	513585	C14H8orf33	+	914911	2070	1.18715	2.19006	8.04818	0.00455495	0.590291
chr1-153228266	chr1	153228266	507414	PIK3R4	+	5301	86944	-1.39662	3.99582	8.03724	0.00458254	0.590291
chr7-110032688	chr7	110032688	100313444	MIR2465	-	-74211	80	-0.74987	3.71072	8.03374	0.0045914	0.590291
chr8-110736512	chr8	110736512	538990	BRINP1	-	130735	196446	-1.13683	2.67763	8.02894	0.00460357	0.590291
chr4-35258629	chr4	35258629	536417	SEMA3D	+	304909	226359	-1.2894	2.4447	8.02241	0.0046202	0.590291
chr4-66543924	chr4	66543924	615645	ZNRF2	-	89986	91362	-0.788385	4.39268	8.00197	0.00467266	0.590291
chr9-45083344	chr9	45083344	286818	PREP	+	86331	132112	-1.64771	2.1516	7.99921	0.00467978	0.590291
chr1-57482104	chr1	57482104	534910	CD200	+	86426	22549	-0.584306	5.10385	7.99289	0.00469615	0.590291
chr16-69553734	chr16	69553734	525072	PLA2G4A	+	-110496	177475	1.79035	2.3805	7.99224	0.00469783	0.590291
chr8-74673821	chr8	74673821	508045	PPP2R2A	+	160807	78705	-2.55236	3.06117	7.98004	0.00472959	0.590291
chr7-41624216	chr7	41624216	100125313	BTNL9	-	21401	10379	1.39257	1.91586	7.96486	0.00476943	0.590291
chr15-82595066	chr15	82595066	613525	SELENOH	+	-221488	1639	-2.22908	2.19037	7.95122	0.00480551	0.590291
chr8-74691649	chr8	74691649	508045	PPP2R2A	+	142979	78705	2.62191	1.97264	7.93899	0.00483809	0.590291
chr3-1028307	chr3	1028307	539387	MPZL1	-	15573	81860	-1.13922	2.26373	7.9322	0.00485628	0.590291
chr4-27731891	chr4	27731891	782170	TWIST1	-	-123429	1995	-1.81075	2.15338	7.93078	0.0048601	0.590291
chr6-17928292	chr6	17928292	505603	RPL34	-	96525	3884	-0.760947	3.81637	7.92131	0.00488558	0.590291
chr9-45068151	chr9	45068151	286818	PREP	+	101524	132112	1.07416	2.72667	7.91469	0.0049035	0.590291
chr24-56960421	chr24	56960421	414349	ST8SIA3	+	165440	8212	-2.55616	2.72203	7.90681	0.00492489	0.590291
chr19-12538582	chr19	12538582	514005	PPM1D	-	-123828	60860	-2.09852	1.95394	7.90192	0.00493825	0.590291
chr16-63172443	chr16	63172443	618245	ACBD6	-	44390	197594	1.2723	1.93086	7.89743	0.0049505	0.590291
chr8-24903730	chr8	24903730	787914	RPS6	+	23739	3323	1.42215	1.91308	7.88284	0.0049906	0.590291
chr6-18014665	chr6	18014665	505603	RPL34	-	182898	3884	1.01932	2.8175	7.87807	0.0050038	0.590291
chr7-51292715	chr7	51292715	540009	GFRA3	-	-15488	29260	-1.4302	3.44589	7.85775	0.00506034	0.590291
chr27-10394851	chr27	10394851	511615	TENM3	+	1962004	453697	2.02056	1.92556	7.85691	0.00506268	0.590291
chr2-146711	chr2	146711	538526	LGSN	+	91382	67076	-1.34742	1.91043	7.85175	0.00507717	0.590291
chr4-28965185	chr4	28965185	536286	ITGB8	+	159396	91700	-0.857542	3.45898	7.84873	0.00508563	0.590291
chr2-124794214	chr2	124794214	535675	PTPRU	-	-112682	87321	2.35886	2.15535	7.84815	0.00508727	0.590291
chr4-120644387	chr4	120644387	790124	VIPR2	-	148304	69082	-3.10364	2.46525	7.84139	0.00510634	0.590291
chr2-100643816	chr2	100643816	510506	CPS1	+	-1885780	140457	-0.46532	6.6176	7.83938	0.005112	0.590291
chr11-107304779	chr11	107304779	282255	IFITM3	+	-44034	974	-0.465872	6.6983	7.83915	0.00511265	0.590291
chr3-8102507	chr3	8102507	510399	CFAP126	+	58364	32557	-0.984526	2.75811	7.82971	0.00513943	0.590291
chr8-36143877	chr8	36143877	767934	DMAC1	-	-1148902	940	-0.879597	3.90444	7.8216	0.00516255	0.590291
chr21-2018567	chr21	2018567	533136	UBE3A	-	-391626	63385	-0.442954	5.44026	7.81814	0.00517243	0.590291
chr11-74263725	chr11	74263725	540033	DNAJC27	+	55751	37947	1.85485	2.02699	7.80602	0.00520725	0.590291
chr29-19429551	chr29	19429551	533729	PAK1	+	-745223	95914	-0.168288	8.28083	7.80084	0.0052222	0.590291
chr6-89202985	chr6	89202985	534082	ADAMTS3	-	-257210	297654	-2.09102	1.98881	7.79852	0.00522891	0.590291
chr27-43561175	chr27	43561175	784326	UBE2E2	+	-1003154	11229	1.03886	3.40968	7.79542	0.00523787	0.590291
chr4-27750719	chr4	27750719	782170	TWIST1	-	-104601	1995	-1.46845	3.71374	7.78986	0.00525402	0.590291
chr1-11274359	chr1	11274359	100313006	MIR155	-	1047020	63	0.892511	3.08072	7.7866	0.00526352	0.590291
chr11-107285146	chr11	107285146	282255	IFITM3	+	-24401	974	-0.405529	6.74339	7.78424	0.0052704	0.590291
chr1-5269162	chr1	5269162	533760	GRIK1	+	178623	467793	-1.62002	1.6461	7.76737	0.00531984	0.590291
chr29-7290386	chr29	7290386	352958	CTSC	+	143096	39835	-1.41435	2.17299	7.76529	0.00532597	0.590291
chr17-25041288	chr17	25041288	528601	PRAME	+	75627	5188	-1.45631	2.27848	7.76331	0.00533181	0.590291
chr27-10387741	chr27	10387741	511615	TENM3	+	1969114	453697	-1.2992	2.35417	7.76147	0.00533726	0.590291
chr3-82839242	chr3	82839242	510138	ALG6	-	294058	58318	1.30653	2.71492	7.75107	0.00536806	0.590291
chr27-37446601	chr27	37446601	514490	POMK	+	-23948	14511	-1.38573	2.07488	7.74117	0.00539757	0.590291
chr21-2106002	chr21	2106002	533136	UBE3A	-	-304191	63385	-0.804536	3.07961	7.73837	0.00540597	0.590291
chr4-51992493	chr4	51992493	280855	MET	-	-49705	129548	-0.834954	3.19588	7.73443	0.00541778	0.590291
chr6-18008764	chr6	18008764	505603	RPL34	-	176997	3884	-0.944199	3.16157	7.72738	0.00543898	0.590291
chr21-3699524	chr21	3699524	529593	GABRB3	-	-387298	85270	-1.20417	2.35992	7.72522	0.00544546	0.590291
chr4-103647706	chr4	103647706	540792	UBN2	+	-53205	94657	-1.32097	1.69106	7.71942	0.005463	0.590291
chr16-63154038	chr16	63154038	618245	ACBD6	-	25985	197594	1.92671	1.96933	7.71894	0.00546445	0.590291
chr7-58629522	chr7	58629522	787763	GRXCR2	-	-445812	21528	-1.24135	2.08346	7.70732	0.00549974	0.590291
chr16-66304796	chr16	66304796	522344	RGL1	+	-34312	171383	-1.96436	2.06878	7.7063	0.00550285	0.590291
chr17-35647074	chr17	35647074	280822	IL2	+	-29004	4794	-1.39408	3.48449	7.69904	0.00552503	0.590291
chr14-532403	chr14	532403	513585	C14H8orf33	+	954946	2070	-1.19503	2.17882	7.69889	0.00552548	0.590291
chr2-100635420	chr2	100635420	510506	CPS1	+	-1877384	140457	-0.908641	2.93522	7.68793	0.00555913	0.590291
chr10-96712213	chr10	96712213	100313403	MIR2293	-	-745470	72	4.43145	2.24709	7.68745	0.00556062	0.590291
chr2-100626486	chr2	100626486	510506	CPS1	+	-1868450	140457	1.04225	3.13186	7.68405	0.0055711	0.590291
chr14-499493	chr14	499493	513585	C14H8orf33	+	987856	2070	-1.23038	4.64304	7.6813	0.0055796	0.590291
chr5-53754565	chr5	53754565	614573	SLC16A7	-	-460234	226902	-0.493818	4.83429	7.67676	0.00559366	0.590291
chr9-53620815	chr9	53620815	615440	NDUFAF4	+	52626	8659	0.913659	3.05972	7.66266	0.00563753	0.590291
chr7-71968037	chr7	71968037	538540	CLINT1	-	489011	57082	-1.00204	3.23705	7.6625	0.00563802	0.590291
chrX-83153614	chrX	83153614	540666	HDAC8	+	74849	246615	-1.06518	3.84995	7.65887	0.00564938	0.590291
chr21-41336235	chr21	41336235	615175	NONO	-	-242077	669	-2.51821	2.5454	7.6451	0.00569267	0.590291
chr6-27303400	chr6	27303400	538668	TSPAN5	+	30079	179391	-1.62024	3.36276	7.64037	0.00570762	0.590291
chr9-35499	chr9	35499	613326	PTP4A1	+	472076	9640	-1.7468	2.68528	7.61905	0.00577549	0.590291
chr23-48066710	chr23	48066710	529312	SSR1	+	-212917	18141	0.935891	2.53253	7.61243	0.00579673	0.590291
chr6-45766790	chr6	45766790	512327	DHX15	-	83203	53973	-0.617857	5.28393	7.60067	0.00583466	0.590291
chr10-59517373	chr10	59517373	790811	BOLA	+	-203598	498	-1.60578	1.82699	7.60018	0.00583625	0.590291
chr4-120644532	chr4	120644532	790124	VIPR2	-	148449	69082	1.68242	3.20915	7.59531	0.00585203	0.590291
chr3-86734887	chr3	86734887	785042	HOOK1	-	15915	68888	-2.05952	2.16024	7.58549	0.00588399	0.590291
chr4-28989213	chr4	28989213	536286	ITGB8	+	135368	91700	-0.55477	4.54632	7.57758	0.00590986	0.590291
chr7-51856011	chr7	51856011	520949	LRRTM2	-	49344	3029	1.63764	2.22791	7.57473	0.00591921	0.590291
chr5-120021010	chr5	120021010	510646	LMF2	-	388	3974	0.784666	4.08649	7.57113	0.00593106	0.590291
chr24-24864083	chr24	24864083	517316	KLHL14	+	-190127	113802	-1.50736	3.1849	7.56771	0.00594232	0.590291
chr28-32003559	chr28	32003559	514949	COMTD1	-	830517	2078	1.11102	2.58524	7.56502	0.00595121	0.590291
chr17-51221132	chr17	51221132	768254	ZNF280BY	+	30407	10990	-1.24352	2.46062	7.56203	0.00596109	0.590291
chr25-30303909	chr25	30303909	505622	GALNT17	-	479628	432482	-1.40007	2.6232	7.56047	0.00596623	0.590291
chr6-45766827	chr6	45766827	512327	DHX15	-	83240	53973	-0.590326	5.28229	7.55842	0.00597305	0.590291
chr1-57222318	chr1	57222318	522055	TMPRSS7	+	5635	40965	-0.246002	7.02786	7.55839	0.00597314	0.590291
chr8-56741334	chr8	56741334	508893	TLE4	+	-903953	155057	-0.559534	5.39694	7.55538	0.00598311	0.590291
chr14-29101109	chr14	29101109	286771	ASPH	-	212830	187375	1.14186	2.28401	7.55373	0.00598858	0.590291
chrX-134041350	chrX	134041350	509355	SYAP1	-	2114	15878	-1.20955	2.18969	7.55152	0.00599593	0.590291
chr6-88825236	chr6	88825236	530076	GC	-	86056	43242	1.63308	2.81657	7.54469	0.0060187	0.590291
chr8-110662881	chr8	110662881	538990	BRINP1	-	57104	196446	2.30238	1.42501	7.54465	0.00601886	0.590291
chr10-49984997	chr10	49984997	282689	ANXA2	+	-124935	44475	-0.745526	3.30279	7.54009	0.00603409	0.590291
chr7-41610660	chr7	41610660	100125313	BTNL9	-	7845	10379	2.12029	1.43901	7.53142	0.00606321	0.591304
chr6-7022252	chr6	7022252	515768	FABP2	-	-86636	3842	1.1125	2.72632	7.51062	0.00613361	0.593428
chr27-28625131	chr27	28625131	535350	TTI2	-	197922	11216	-1.65386	2.27435	7.51057	0.00613379	0.593428
chr21-18726433	chr21	18726433	539126	NTRK3	-	-917144	420632	1.12854	2.26296	7.50831	0.00614151	0.593428
chr22-2876654	chr22	2876654	767932	AZI2	-	69274	40974	-1.22514	1.953	7.49829	0.00617575	0.594912
chr8-23179949	chr8	23179949	618946	IFNB3	+	-2087	638	-1.18692	2.27538	7.48712	0.00621418	0.596788
chr8-38910946	chr8	38910946	507054	IL33	-	118899	67446	-1.29588	2.03251	7.47647	0.00625105	0.596831
chr7-71963173	chr7	71963173	538540	CLINT1	-	484147	57082	-1.33286	2.13186	7.47398	0.00625971	0.596831
chr2-100646646	chr2	100646646	510506	CPS1	+	-1888610	140457	-0.824477	3.35402	7.46751	0.00628223	0.596831
chr27-37573250	chr27	37573250	534094	INTS10	-	52116	33473	-2.25687	1.59914	7.45773	0.00631648	0.596831
chr13-49008383	chr13	49008383	524427	FERMT1	-	342504	48868	-1.57298	2.48863	7.45708	0.00631873	0.596831
chr3-8103943	chr3	8103943	510399	CFAP126	+	56928	32557	0.898107	2.93105	7.45436	0.0063283	0.596831
chr5-78111765	chr5	78111765	510651	KIAA1551	-	-214746	27132	0.901351	2.80178	7.44205	0.00637171	0.599131
chr14-499596	chr14	499596	513585	C14H8orf33	+	987753	2070	0.795688	3.6527	7.42313	0.00643908	0.601421
chr4-66542717	chr4	66542717	615645	ZNRF2	-	88779	91362	1.10601	2.66371	7.41668	0.00646219	0.601421
chr20-48557245	chr20	48557245	541259	CDH10	+	317367	186339	1.23482	2.0362	7.41299	0.00647547	0.601421
chr9-4751	chr9	4751	613326	PTP4A1	+	502824	9640	-1.20304	2.28106	7.41056	0.00648423	0.601421
chr8-74518811	chr8	74518811	100313446	MIR2404-2	-	144352	67	-2.4812	1.74629	7.40853	0.00649152	0.601421
chr1-144112230	chr1	144112230	517889	TFF3	-	41159	3782	-1.07583	4.01574	7.38176	0.00658885	0.607694
chr28-39325277	chr28	39325277	404143	GHITM	+	110269	13419	-1.36226	1.87602	7.37623	0.00660916	0.607694
chr8-74664214	chr8	74664214	508045	PPP2R2A	+	170414	78705	-0.479032	4.86509	7.37407	0.00661711	0.607694
chr16-63166811	chr16	63166811	618245	ACBD6	-	38758	197594	-0.995135	3.12244	7.36795	0.00663967	0.607993
chr28-39356936	chr28	39356936	404143	GHITM	+	78610	13419	-2.46899	1.97619	7.35225	0.0066979	0.608825
chr9-45022518	chr9	45022518	286818	PREP	+	147157	132112	-1.00258	3.34888	7.35059	0.00670409	0.608825
chr25-35468917	chr25	35468917	100313184	MIR2388	-	168711	79	-1.10807	3.08896	7.34105	0.00673976	0.608825
chr8-36083039	chr8	36083039	767934	DMAC1	-	-1209740	940	-1.14964	2.98876	7.33705	0.00675477	0.608825
chr5-78111793	chr5	78111793	510651	KIAA1551	-	-214718	27132	-1.46663	2.34702	7.32231	0.00681039	0.608825
chr7-105857414	chr7	105857414	617720	NUDT12	-	812410	14029	-1.33728	4.42503	7.31709	0.00683018	0.608825
chr8-74529549	chr8	74529549	100313446	MIR2404-2	-	155090	67	-0.994312	3.05549	7.31552	0.00683618	0.608825
chr11-80489303	chr11	80489303	505949	RDH14	+	-227414	4915	-1.94125	2.29114	7.31013	0.0068567	0.608825
chr25-19024808	chr25	19024808	538444	SET	+	116389	1393	-2.16174	2.45126	7.30736	0.00686729	0.608825
chrX-89907961	chrX	89907961	540357	CHST7	+	241372	80853	-0.782028	4.24841	7.30418	0.00687943	0.608825
chr8-59159541	chr8	59159541	100498831	MIR2887-2	+	-627	54	0.379232	5.72211	7.28679	0.00694637	0.608825
chr8-74493063	chr8	74493063	100313446	MIR2404-2	-	118604	67	0.932419	3.30063	7.28284	0.00696166	0.608825
chr27-37647612	chr27	37647612	534094	INTS10	-	126478	33473	-0.252061	6.69015	7.28278	0.00696186	0.608825
chr3-82785765	chr3	82785765	510138	ALG6	-	240581	58318	-1.15543	2.76528	7.28139	0.00696727	0.608825
chr21-2106056	chr21	2106056	533136	UBE3A	-	-304137	63385	-0.475485	4.97861	7.25711	0.00706209	0.608825
chr3-82747603	chr3	82747603	510138	ALG6	-	202419	58318	-0.613155	3.92428	7.24112	0.00712524	0.608825
chr8-91142619	chr8	91142619	530279	NXNL2	-	10785	7236	-1.87882	2.86094	7.2394	0.0071321	0.608825
chr18-51419064	chr18	51419064	534251	DEDD2	+	-38261	15192	-1.04561	3.17397	7.23723	0.00714072	0.608825
chr21-2105959	chr21	2105959	533136	UBE3A	-	-304234	63385	-0.782826	3.08324	7.23351	0.0071555	0.608825
chr3-62178357	chr3	62178357	281278	ADGRL2	-	-1176808	710761	-0.948039	4.22188	7.23314	0.00715701	0.608825
chr29-19415784	chr29	19415784	533729	PAK1	+	-731456	95914	-1.35318	2.04249	7.23179	0.00716238	0.608825
chr20-55752255	chr20	55752255	286842	BASP1	-	-270038	55402	-0.840824	2.96078	7.23009	0.00716915	0.608825
chr4-98731095	chr4	98731095	529920	LRGUK	+	-91675	152361	0.588035	4.70203	7.22845	0.00717572	0.608825
chr15-26571724	chr15	26571724	529873	CADM1	-	120194	350202	-0.732807	3.34029	7.22741	0.00717988	0.608825
chr27-28723044	chr27	28723044	510037	RNF122	-	-224251	497663	-1.38369	1.9549	7.2236	0.00719513	0.608825
chr1-13547911	chr1	13547911	100313006	MIR155	-	3320572	63	1.5055	1.57139	7.22295	0.00719774	0.608825
chr3-75989420	chr3	75989420	538844	LRRC7	-	244652	388966	-2.00364	1.8128	7.21806	0.00721738	0.608825
chr1-5289471	chr1	5289471	533760	GRIK1	+	158314	467793	-1.50985	3.53515	7.21533	0.00722837	0.608825
chr28-43073900	chr28	43073900	539941	MAPK8	+	86897	35399	1.14777	2.41003	7.211	0.00724581	0.608825
chrX-100097540	chrX	100097540	540426	MSN	-	-64914	92050	-1.74261	1.79449	7.20231	0.00728096	0.608825
chr13-49015344	chr13	49015344	524427	FERMT1	-	349465	48868	-0.375622	5.60391	7.20201	0.00728221	0.608825
chr4-30637184	chr4	30637184	514631	CDCA7L	-	-202240	43190	-0.681001	3.87319	7.19439	0.0073132	0.608825
chr3-8104289	chr3	8104289	510399	CFAP126	+	56582	32557	0.75457	3.46451	7.19263	0.00732036	0.608825
chr1-145375282	chr1	145375282	512069	FAM207A	+	-220658	24151	-0.88601	2.9614	7.18527	0.00735043	0.608825
chr29-31046094	chr29	31046094	618028	KIRREL3	-	159243	758792	-0.589768	4.39935	7.17506	0.00739241	0.608825
chr18-11442434	chr18	11442434	768078	FAM92B	-	234211	11840	4.29588	2.19081	7.17434	0.00739535	0.608825
chr22-37881578	chr22	37881578	768326	SNTN	-	-2492	16369	-1.18925	2.47355	7.17152	0.00740702	0.608825
chr27-28686297	chr27	28686297	535350	TTI2	-	259088	11216	-1.15722	3.09028	7.16869	0.00741871	0.608825
chr3-82734566	chr3	82734566	510138	ALG6	-	189382	58318	1.28446	2.25659	7.16681	0.00742649	0.608825
chr6-17990266	chr6	17990266	505603	RPL34	-	158499	3884	-0.787722	4.21404	7.16366	0.00743952	0.608825
chr1-5288244	chr1	5288244	533760	GRIK1	+	159541	467793	-2.1594	2.17565	7.16232	0.00744508	0.608825
chr7-51856671	chr7	51856671	520949	LRRTM2	-	50004	3029	-1.95531	2.60122	7.15338	0.0074823	0.608825
chr20-48553659	chr20	48553659	541259	CDH10	+	320953	186339	0.585376	4.31078	7.15101	0.00749217	0.608825
chr24-24952220	chr24	24952220	517316	KLHL14	+	-278264	113802	1.74725	2.86777	7.14512	0.0075168	0.608825
chr10-49986530	chr10	49986530	282689	ANXA2	+	-126468	44475	-0.886722	2.93451	7.14472	0.00751851	0.608825
chr9-38521988	chr9	38521988	529670	LAMA4	+	122203	167040	0.502762	5.05107	7.12493	0.00760194	0.611207
chr27-37639695	chr27	37639695	534094	INTS10	-	118561	33473	-0.985819	3.48929	7.12223	0.0076134	0.611207
chr1-144113819	chr1	144113819	517889	TFF3	-	42748	3782	0.844585	3.25614	7.12048	0.00762085	0.611207
chr10-49985159	chr10	49985159	282689	ANXA2	+	-125097	44475	-0.859713	3.29737	7.11937	0.00762554	0.611207
chr4-27714796	chr4	27714796	782170	TWIST1	-	-140524	1995	0.911148	3.45986	7.09851	0.0077148	0.613237
chr4-35232086	chr4	35232086	536417	SEMA3D	+	331452	226359	-1.56152	2.63686	7.09402	0.00773417	0.613237
chr5-114225944	chr5	114225944	532778	ARFGAP3	-	-115717	49938	1.07641	3.65526	7.09117	0.00774648	0.613237
chr7-12137338	chr7	12137338	338065	NDUFB7	+	188024	4391	-0.542882	4.29487	7.08896	0.00775604	0.613237
chr8-110685277	chr8	110685277	538990	BRINP1	-	79500	196446	-0.930465	3.26683	7.08843	0.0077583	0.613237
chr8-23184375	chr8	23184375	618946	IFNB3	+	-6513	638	-1.38318	2.30857	7.08503	0.00777307	0.613237
chr3-1019788	chr3	1019788	539387	MPZL1	-	7054	81860	1.27805	1.7906	7.07676	0.00780902	0.613237
chr8-25757872	chr8	25757872	539526	SAXO1	+	-547388	109201	-1.11911	2.82535	7.0713	0.00783285	0.613237
chr3-1045982	chr3	1045982	539387	MPZL1	-	33248	81860	-0.744397	3.66286	7.06823	0.00784626	0.613237
chr7-105854993	chr7	105854993	617720	NUDT12	-	809989	14029	-2.81451	2.60611	7.06484	0.00786113	0.613237
chr3-82845461	chr3	82845461	510138	ALG6	-	300277	58318	-1.07056	2.24331	7.06396	0.00786501	0.613237
chr13-49005577	chr13	49005577	524427	FERMT1	-	339698	48868	-0.663434	3.6902	7.04535	0.00794714	0.6178
chr7-41624196	chr7	41624196	100125313	BTNL9	-	21381	10379	1.39345	1.9361	7.04183	0.00796275	0.6178
chrX-30972792	chrX	30972792	613334	FMR1NB	+	16948	39521	-0.400797	6.50972	7.03082	0.00801185	0.620082
chr17-35647488	chr17	35647488	280822	IL2	+	-29418	4794	0.45792	5.92053	7.00141	0.00814457	0.627415
chr8-83250660	chr8	83250660	281554	TSPY	-	-2898	10737	1.18087	2.61577	6.97794	0.00825205	0.627415
chr9-102678460	chr9	102678460	524443	TBXT	-	2438	9327	-4.33362	1.48911	6.97771	0.00825313	0.627415
chr8-56775487	chr8	56775487	508893	TLE4	+	-938106	155057	-0.589569	4.3606	6.97148	0.00828188	0.627415
chr1-93008098	chr1	93008098	530042	NLGN1	-	-1733974	1116026	1.2842	2.33588	6.97129	0.00828278	0.627415
chr27-28860823	chr27	28860823	510037	RNF122	-	-86472	497663	-1.47166	1.95044	6.96928	0.00829211	0.627415
chr14-528489	chr14	528489	513585	C14H8orf33	+	958860	2070	1.22421	2.53537	6.96178	0.00832693	0.627415
chr21-56307613	chr21	56307613	615161	FRMD5	-	-93287	352498	-0.70915	3.62369	6.96053	0.00833272	0.627415
chr8-110761852	chr8	110761852	538990	BRINP1	-	156075	196446	-2.01331	1.9181	6.95949	0.00833757	0.627415
chr21-56325665	chr21	56325665	615161	FRMD5	-	-75235	352498	-0.724719	3.58026	6.95911	0.00833933	0.627415
chr8-74767901	chr8	74767901	508045	PPP2R2A	+	66727	78705	-0.963319	3.67647	6.95909	0.00833945	0.627415
chr10-104228691	chr10	104228691	768019	TERB2	+	-4532	45688	-0.611165	4.98551	6.95693	0.00834951	0.627415
chr23-48066768	chr23	48066768	529312	SSR1	+	-212975	18141	-0.923145	4.64853	6.9535	0.00836553	0.627415
chr8-110664801	chr8	110664801	538990	BRINP1	-	59024	196446	-1.20035	2.55862	6.94636	0.00839898	0.628427
chr1-5261246	chr1	5261246	533760	GRIK1	+	186539	467793	-1.02348	2.4384	6.93654	0.00844522	0.630308
chr25-30329078	chr25	30329078	505622	GALNT17	-	504797	432482	-0.474709	6.775	6.93049	0.00847386	0.630308
chr3-1042029	chr3	1042029	539387	MPZL1	-	29295	81860	-0.663352	4.16096	6.9225	0.0085118	0.630308
chrX-30972784	chrX	30972784	613334	FMR1NB	+	16956	39521	1.48086	2.23777	6.92216	0.00851339	0.630308
chrX-14105585	chrX	14105585	513415	SLC25A14	+	98062	40127	-1.7561	2.77181	6.9199	0.00852416	0.630308
chr19-41234587	chr19	41234587	534280	RARA	+	-23687	38394	-1.35868	1.7516	6.88788	0.00867822	0.638974
chr16-63172105	chr16	63172105	618245	ACBD6	-	44052	197594	-1.58374	3.38483	6.88711	0.00868193	0.638974
chr21-2016872	chr21	2016872	533136	UBE3A	-	-393321	63385	0.895982	3.14558	6.88122	0.00871062	0.639591
chr14-489797	chr14	489797	513585	C14H8orf33	+	997552	2070	1.19979	4.88877	6.87248	0.0087533	0.64123
chr8-74539392	chr8	74539392	100313446	MIR2404-2	-	164933	67	-1.33826	2.63888	6.86301	0.00879984	0.642066
chr16-63166698	chr16	63166698	618245	ACBD6	-	38645	197594	-1.60889	3.12511	6.85871	0.00882102	0.642066
chr9-45047961	chr9	45047961	286818	PREP	+	121714	132112	-1.12675	2.67893	6.85773	0.00882586	0.642066
chrX-36989200	chrX	36989200	353254	KIR3DL1	-	411431	5276	-1.97958	1.73098	6.84417	0.00889309	0.643633
chr29-19441511	chr29	19441511	533729	PAK1	+	-757183	95914	0.854508	2.85925	6.84393	0.00889429	0.643633
chr27-35834772	chr27	35834772	282068	SFRP1	-	-109148	43561	1.37002	1.64366	6.84104	0.00890869	0.643633
chr8-110719354	chr8	110719354	538990	BRINP1	-	113577	196446	-2.12407	2.01676	6.83355	0.00894611	0.6443
chr25-19024696	chr25	19024696	538444	SET	+	116501	1393	-1.10119	2.79086	6.83101	0.00895884	0.6443
chr14-499458	chr14	499458	513585	C14H8orf33	+	987891	2070	-0.685964	3.87805	6.80705	0.00907986	0.648094
chr6-89202911	chr6	89202911	534082	ADAMTS3	-	-257284	297654	1.30901	1.98299	6.80597	0.00908534	0.648094
chr25-30343745	chr25	30343745	505622	GALNT17	-	519464	432482	-0.606073	4.02533	6.80504	0.00909008	0.648094
chr20-55751848	chr20	55751848	286842	BASP1	-	-270445	55402	-4.25161	2.04579	6.80089	0.00911125	0.648094
chr11-65325767	chr11	65325767	282224	ETAA1	+	487533	13462	1.91418	2.26456	6.79229	0.00915524	0.648094
chr17-35645995	chr17	35645995	280822	IL2	+	-27925	4794	-0.692937	4.82353	6.77165	0.00926169	0.648094
chrX-14087768	chrX	14087768	510101	RAB33A	+	-85127	10405	-1.03982	2.57256	6.76552	0.00929359	0.648094
chr27-28643507	chr27	28643507	535350	TTI2	-	216298	11216	1.29912	2.79768	6.7621	0.0093114	0.648094
chr7-105857406	chr7	105857406	617720	NUDT12	-	812402	14029	-0.811161	4.42391	6.7616	0.00931404	0.648094
chrX-19179889	chrX	19179889	614260	ZNF75D	-	79766	287829	0.603463	4.63202	6.75484	0.00934937	0.648094
chr2-100635168	chr2	100635168	510506	CPS1	+	-1877132	140457	-0.882329	3.43823	6.7545	0.00935114	0.648094
chrX-83180380	chrX	83180380	540666	HDAC8	+	48083	246615	1.60899	2.44319	6.75203	0.00936413	0.648094
chr25-36109293	chr25	36109293	514996	PLOD3	+	-51821	7934	-0.906846	4.62638	6.74928	0.00937855	0.648094
chr8-110762547	chr8	110762547	538990	BRINP1	-	156770	196446	-1.36465	1.83377	6.73575	0.00944997	0.648094
chr8-74632451	chr8	74632451	508045	PPP2R2A	+	202177	78705	-0.612504	4.11344	6.73564	0.00945054	0.648094
chr4-41495076	chr4	41495076	281790	GNAI1	-	228924	105995	0.853791	3.70133	6.7348	0.00945497	0.648094
chrX-16605464	chrX	16605464	517768	HS6ST2	-	-178433	389331	-1.01672	2.67053	6.72558	0.00950399	0.648094
chr8-25755128	chr8	25755128	539526	SAXO1	+	-544644	109201	-1.81251	1.91552	6.72188	0.00952371	0.648094
chr22-53638197	chr22	53638197	539002	CCR2	-	23874	1113	1.16889	2.19814	6.71662	0.00955187	0.648094
chr20-55752329	chr20	55752329	286842	BASP1	-	-269964	55402	0.931711	2.96279	6.7119	0.00957718	0.648094
chr18-11446184	chr18	11446184	768078	FAM92B	-	237961	11840	0.575727	4.18869	6.71169	0.00957829	0.648094
chr13-48079293	chr13	48079293	282431	PROKR2	-	163584	7321	1.3332	2.43948	6.71106	0.00958167	0.648094
chr27-28796839	chr27	28796839	510037	RNF122	-	-150456	497663	-0.822971	3.35689	6.71078	0.00958316	0.648094
chr21-2123800	chr21	2123800	533136	UBE3A	-	-286393	63385	1.63507	3.28342	6.70672	0.00960505	0.648094
chr1-11273937	chr1	11273937	100313006	MIR155	-	1046598	63	-0.893301	2.91374	6.70266	0.00962692	0.648094
chr8-56741227	chr8	56741227	508893	TLE4	+	-903846	155057	-0.507023	5.41115	6.70186	0.00963125	0.648094
chr7-12137994	chr7	12137994	338065	NDUFB7	+	187368	4391	-1.28724	2.1551	6.69439	0.00967167	0.648094
chr27-25153650	chr27	25153650	515461	SARAF	-	-262426	25061	-0.525439	5.34371	6.69333	0.00967741	0.648094
chrX-104706202	chrX	104706202	518258	FUNDC1	+	-177188	11065	-0.818092	3.06462	6.69125	0.00968874	0.648094
chr22-53634451	chr22	53634451	539002	CCR2	-	20128	1113	-1.25336	2.72375	6.69119	0.00968906	0.648094
chr3-13918170	chr3	13918170	511219	LRRC71	-	-67372	12420	-1.411	3.53818	6.68743	0.00970951	0.648094
chr25-30358237	chr25	30358237	505622	GALNT17	-	533956	432482	-2.39537	1.84399	6.68011	0.00974946	0.648094
chr29-46586383	chr29	46586383	515218	PPP6R3	+	45999	84410	2.10005	1.65067	6.67601	0.0097719	0.648094
chr15-26603919	chr15	26603919	529873	CADM1	-	152389	350202	1.35079	1.73693	6.67516	0.00977658	0.648094
chrX-30972805	chrX	30972805	613334	FMR1NB	+	16935	39521	-0.587361	6.51739	6.6742	0.00978182	0.648094
chr27-28814105	chr27	28814105	510037	RNF122	-	-133190	497663	2.01672	2.88162	6.67369	0.00978465	0.648094
chr8-74609924	chr8	74609924	508045	PPP2R2A	+	224704	78705	4.29207	1.35978	6.67206	0.0097936	0.648094
chr2-124795691	chr2	124795691	535675	PTPRU	-	-111205	87321	1.58355	1.40924	6.66258	0.00984584	0.648094
chr25-30361645	chr25	30361645	505622	GALNT17	-	537364	432482	0.692545	4.26548	6.66048	0.00985746	0.648094
chr15-26596336	chr15	26596336	529873	CADM1	-	144806	350202	-0.841152	2.86094	6.65929	0.00986403	0.648094
chr8-11958752	chr8	11958752	512995	ACO1	-	415706	62931	-0.371564	5.31951	6.65864	0.0098676	0.648094
chrX-83188074	chrX	83188074	540666	HDAC8	+	40389	246615	-0.688912	3.58302	6.65718	0.00987571	0.648094
chr22-53678783	chr22	53678783	539002	CCR2	-	64460	1113	1.8224	2.02281	6.65009	0.0099151	0.649326

## Sheet: High_2.5XvsHigh_CON
	Chr	Locus	EntrezID	Symbol	Strand	Distance	Width	logFC	logCPM	LR	PValue	FDR
chr4-66531532	chr4	66531532	615645	ZNRF2	-	77594	91362	-1.03899	5.30977	17.1538	3.44714e-05	0.431602
chr6-92540963	chr6	92540963	100498831	MIR2887-2	+	-582	57	1.27499	3.38067	16.93	3.87835e-05	0.431602
chr3-82795177	chr3	82795177	510138	ALG6	-	249993	58318	-0.701405	4.69771	16.6702	4.4473e-05	0.431602
chr11-70168806	chr11	70168806	780856	YPEL5	-	466577	14194	1.84927	1.96745	16.0354	6.21687e-05	0.431602
chr10-59521711	chr10	59521711	790811	BOLA	+	-207936	498	-1.6976	2.25444	15.8516	6.85083e-05	0.431602
chr2-70593088	chr2	70593088	616839	CCDC93	-	563574	100864	2.37805	2.19904	15.0656	0.000103836	0.477404
chr7-105871702	chr7	105871702	617720	NUDT12	-	826698	14029	-2.60824	3.02268	14.968	0.000109348	0.477404
chr17-35648283	chr17	35648283	280822	IL2	+	-30213	4794	5.10744	2.12553	14.5563	0.000136033	0.477404
chr3-85604722	chr3	85604722	615371	NFIA	-	436875	418194	-1.12102	5.36342	14.4035	0.000147527	0.477404
chr3-82728728	chr3	82728728	510138	ALG6	-	183544	58318	-5.1509	2.00011	14.2723	0.000158175	0.477404
chr3-8109710	chr3	8109710	510399	CFAP126	+	51161	32557	-1.10352	2.78463	14.1734	0.000166712	0.477404
chr25-19044382	chr25	19044382	538444	SET	+	96815	1393	-3.6337	1.80545	13.7775	0.000205787	0.507452
chrX-104706202	chrX	104706202	518258	FUNDC1	+	-177188	11065	1.05208	3.06462	13.7446	0.000209425	0.507452
chr8-56727529	chr8	56727529	508893	TLE4	+	-890148	155057	1.5341	3.04195	13.3792	0.00025443	0.528711
chr8-24893983	chr8	24893983	787914	RPS6	+	33486	3323	1.03284	3.23024	13.243	0.000273597	0.528711
chr25-30276410	chr25	30276410	505622	GALNT17	-	452129	432482	-1.24169	2.49657	13.1515	0.000287284	0.528711
chr9-39623328	chr9	39623328	541240	SLC16A10	-	-136580	112395	0.765046	5.78467	13.0728	0.00029961	0.528711
chr8-74743362	chr8	74743362	508045	PPP2R2A	+	91266	78705	0.855198	3.46711	12.9355	0.000322415	0.528711
chr20-66611068	chr20	66611068	523016	TENT4A	-	1091	41208	1.22616	2.6663	12.8353	0.000340141	0.528711
chr8-74490982	chr8	74490982	100313446	MIR2404-2	-	116523	67	1.37759	3.0628	12.6669	0.00037218	0.528711
chr1-144092215	chr1	144092215	517889	TFF3	-	21144	3782	-0.738059	4.46951	12.6577	0.000374018	0.528711
chr11-97755872	chr11	97755872	616166	RALGPS1	+	-81230	300865	1.55994	2.12405	12.4586	0.00041607	0.528711
chr29-46590838	chr29	46590838	515218	PPP6R3	+	41544	84410	4.66081	3.89811	12.4414	0.000419917	0.528711
chr25-32362883	chr25	32362883	493779	RN18S1	+	18057	65309	0.353663	6.6468	12.3786	0.000434285	0.528711
chr7-12123603	chr7	12123603	338065	NDUFB7	+	201759	4391	-3.39789	2.25605	12.2103	0.000475274	0.528711
chr2-100164021	chr2	100164021	510506	CPS1	+	-1405985	140457	-1.22821	3.90223	12.2051	0.000476582	0.528711
chr8-23179974	chr8	23179974	618946	IFNB3	+	-2112	638	1.531	2.27226	12.1381	0.00049402	0.528711
chr11-80484557	chr11	80484557	505949	RDH14	+	-222668	4915	1.46868	2.23768	12.1174	0.00049954	0.528711
chr2-124795691	chr2	124795691	535675	PTPRU	-	-111205	87321	-1.93356	1.40924	12.0584	0.000515604	0.528711
chr27-35839197	chr27	35839197	282068	SFRP1	-	-104723	43561	-2.16714	2.03619	12.0571	0.000515954	0.528711
chr8-56727681	chr8	56727681	508893	TLE4	+	-890300	155057	-2.06057	3.30824	12.0414	0.000520318	0.528711
chr6-92540901	chr6	92540901	100498831	MIR2887-2	+	-520	57	0.998639	3.37243	11.8803	0.000567317	0.558453
chr16-66304796	chr16	66304796	522344	RGL1	+	-34312	171383	2.19537	2.06878	11.8045	0.000590883	0.560583
chr1-29210124	chr1	29210124	615745	GBE1	-	237652	313017	1.68091	2.00826	11.7101	0.000621606	0.560583
chr2-8753440	chr2	8753440	508763	TFPI	+	32953	97613	-0.967395	3.26055	11.5918	0.000662429	0.560583
chr29-46591143	chr29	46591143	515218	PPP6R3	+	41239	84410	-0.844242	4.05426	11.5723	0.000669429	0.560583
chr3-82780248	chr3	82780248	510138	ALG6	-	235064	58318	-1.16114	2.79023	11.4924	0.00069881	0.560583
chr11-107285365	chr11	107285365	282255	IFITM3	+	-24620	974	-1.19589	4.71734	11.4736	0.000705937	0.560583
chr4-27723138	chr4	27723138	782170	TWIST1	-	-132182	1995	1.21232	3.31852	11.4664	0.000708674	0.560583
chr11-50092339	chr11	50092339	282385	TMSB10	-	158125	1011	-0.581957	6.31307	11.4262	0.00072416	0.560583
chr6-114730729	chr6	114730729	540131	C1QTNF7	+	545329	127982	-2.11657	1.39283	11.4122	0.000729648	0.560583
chr14-43044777	chr14	43044777	512677	PEX2	-	714403	15343	-1.0521	3.5936	11.3499	0.000754524	0.561995
chr17-25041271	chr17	25041271	528601	PRAME	+	75644	5188	4.77123	2.27369	11.2219	0.000808384	0.561995
chr8-56727160	chr8	56727160	508893	TLE4	+	-889779	155057	1.20598	2.45251	11.2064	0.000815179	0.561995
chrX-14123588	chrX	14123588	513415	SLC25A14	+	80059	40127	-2.06	2.87514	11.1738	0.000829604	0.561995
chr21-41333419	chr21	41333419	615175	NONO	-	-244893	669	3.12881	2.47683	10.9655	0.000928242	0.561995
chr1-153228566	chr1	153228566	507414	PIK3R4	+	5001	86944	-1.54187	4.00796	10.9397	0.000941262	0.561995
chr27-28885857	chr27	28885857	510037	RNF122	-	-61438	497663	-1.15262	2.65889	10.9365	0.00094286	0.561995
chr3-13929669	chr3	13929669	511219	LRRC71	-	-55873	12420	0.988651	2.93152	10.9269	0.000947765	0.561995
chr4-28976056	chr4	28976056	536286	ITGB8	+	148525	91700	-1.07123	3.1511	10.9117	0.000955586	0.561995
chr29-19415864	chr29	19415864	533729	PAK1	+	-731536	95914	-1.58545	2.04234	10.9095	0.000956711	0.561995
chr3-8110270	chr3	8110270	510399	CFAP126	+	50601	32557	1.05262	3.07536	10.8819	0.00097108	0.561995
chr22-37932419	chr22	37932419	768326	SNTN	-	48349	16369	1.38535	1.98878	10.8515	0.000987161	0.561995
chr14-491716	chr14	491716	513585	C14H8orf33	+	995633	2070	2.61554	4.52524	10.7901	0.00102042	0.561995
chr9-20860738	chr9	20860738	282150	BCKDHB	+	-897524	371948	-1.47276	2.45415	10.6544	0.00109808	0.561995
chr8-110674818	chr8	110674818	538990	BRINP1	-	69041	196446	2.71726	2.49134	10.6437	0.00110445	0.561995
chr28-43069804	chr28	43069804	539941	MAPK8	+	90993	35399	1.32216	3.27068	10.6361	0.00110901	0.561995
chr8-74658706	chr8	74658706	508045	PPP2R2A	+	175922	78705	1.95777	3.48886	10.6226	0.00111712	0.561995
chr3-1044699	chr3	1044699	539387	MPZL1	-	31965	81860	-0.874819	3.27446	10.6194	0.00111909	0.561995
chr4-51992493	chr4	51992493	280855	MET	-	-49705	129548	0.905031	3.19588	10.6138	0.00112248	0.561995
chr5-10907826	chr5	10907826	531552	ACSS3	+	-176583	174250	-1.69276	1.8312	10.6059	0.0011273	0.561995
chr29-19429592	chr29	19429592	533729	PAK1	+	-745264	95914	0.22946	7.33679	10.5732	0.00114739	0.561995
chr14-498398	chr14	498398	513585	C14H8orf33	+	988951	2070	-0.595948	4.62328	10.5709	0.00114883	0.561995
chr8-70974400	chr8	70974400	782274	TNFRSF10D	+	-66211	284574	-4.46363	1.67475	10.5405	0.00116784	0.561995
chr3-64401493	chr3	64401493	281278	ADGRL2	-	1046328	710761	-1.08171	3.98227	10.5341	0.00117192	0.561995
chr9-49987475	chr9	49987475	537223	SIM1	+	173222	68223	-1.4886	3.01126	10.5253	0.00117751	0.561995
chr28-43069797	chr28	43069797	539941	MAPK8	+	91000	35399	0.989713	3.26742	10.4776	0.00120831	0.566018
chr29-31050001	chr29	31050001	618028	KIRREL3	-	163150	758792	0.339594	5.90301	10.4534	0.00122422	0.566018
chr14-278054	chr14	278054	513585	C14H8orf33	+	1209295	2070	0.356983	7.01436	10.3734	0.00127842	0.566018
chr1-34832123	chr1	34832123	781333	VGLL3	-	124569	49917	-1.49519	2.68173	10.3581	0.0012891	0.566018
chr29-19419235	chr29	19419235	533729	PAK1	+	-734907	95914	0.655315	4.40829	10.3539	0.00129204	0.566018
chr7-89223407	chr7	89223407	282032	RASA1	+	57595	110376	0.31374	6.13603	10.3514	0.00129376	0.566018
chr3-82834174	chr3	82834174	510138	ALG6	-	288990	58318	-1.25946	3.13511	10.2484	0.00136802	0.567667
chr8-36143965	chr8	36143965	767934	DMAC1	-	-1148814	940	1.19824	3.41911	10.2296	0.00138206	0.567667
chr8-24884304	chr8	24884304	540732	ACER2	-	27401	26857	1.00175	3.23995	10.196	0.00140747	0.567667
chr4-120644532	chr4	120644532	790124	VIPR2	-	148449	69082	-1.65476	3.20915	10.1872	0.00141421	0.567667
chr4-95745678	chr4	95745678	508844	MKLN1	+	62083	208998	-1.63615	2.23536	10.169	0.00142824	0.567667
chr8-74529549	chr8	74529549	100313446	MIR2404-2	-	155090	67	1.03201	3.05549	10.1575	0.00143714	0.567667
chr15-71060055	chr15	71060055	534309	MSANTD3	+	1406620	9242	-1.9163	3.74375	10.1098	0.00147483	0.567667
chr8-83257900	chr8	83257900	281554	TSPY	-	4342	10737	1.80084	2.01887	10.1092	0.00147532	0.567667
chr15-26589231	chr15	26589231	529873	CADM1	-	137701	350202	0.864942	3.36812	10.1072	0.00147693	0.567667
chr10-59496769	chr10	59496769	790811	BOLA	+	-182994	498	-1.76902	2.77125	10.0604	0.0015149	0.567667
chr3-13918170	chr3	13918170	511219	LRRC71	-	-67372	12420	1.51983	3.53818	10.0563	0.00151825	0.567667
chr22-53654637	chr22	53654637	539002	CCR2	-	40314	1113	1.34448	2.30263	10.0419	0.00153016	0.567667
chr8-11960645	chr8	11960645	512995	ACO1	-	417599	62931	-0.95834	2.87479	10.0212	0.00154751	0.567667
chr22-53659656	chr22	53659656	539002	CCR2	-	45333	1113	-1.48662	3.11864	9.99351	0.00157093	0.567667
chr5-114161055	chr5	114161055	515773	CYB5R3	-	136532	15263	2.70212	1.9971	9.96421	0.00159613	0.567667
chr8-74673821	chr8	74673821	508045	PPP2R2A	+	160807	78705	2.56326	3.06117	9.95788	0.00160163	0.567667
chr28-39297394	chr28	39297394	404143	GHITM	+	138152	13419	1.05802	2.99837	9.95528	0.00160388	0.567667
chr8-25756391	chr8	25756391	539526	SAXO1	+	-545907	109201	1.32196	2.82943	9.93024	0.00162585	0.569049
chr3-1041932	chr3	1041932	539387	MPZL1	-	29198	81860	1.62533	2.69617	9.89892	0.00165376	0.571111
chr6-17946502	chr6	17946502	505603	RPL34	-	114735	3884	0.725605	3.97849	9.86397	0.00168547	0.571111
chr27-28885752	chr27	28885752	510037	RNF122	-	-61543	497663	-0.628713	6.45579	9.82341	0.00172304	0.571111
chr1-144082103	chr1	144082103	517889	TFF3	-	11032	3782	-0.92148	3.12572	9.78871	0.00175587	0.571111
chr21-26067062	chr21	26067062	539132	TMED3	+	-73897	10864	-1.66309	1.86192	9.77619	0.00176786	0.571111
chrX-14105671	chrX	14105671	513415	SLC25A14	+	97976	40127	1.09798	2.53812	9.76903	0.00177476	0.571111
chr27-28579897	chr27	28579897	535350	TTI2	-	152688	11216	1.69718	2.32202	9.76211	0.00178145	0.571111
chr14-583413	chr14	583413	513585	C14H8orf33	+	903936	2070	-4.2607	3.07815	9.74423	0.00179886	0.571111
chr18-58223862	chr18	58223862	515334	ZNF350	+	-11740	7984	0.663147	3.68462	9.73422	0.00180869	0.571111
chr19-12568553	chr19	12568553	514005	PPM1D	-	-93857	60860	1.07394	2.6014	9.71835	0.00182437	0.571111
chr29-19433100	chr29	19433100	533729	PAK1	+	-748772	95914	-1.17406	2.98641	9.7115	0.00183118	0.571111
chr29-19415881	chr29	19415881	533729	PAK1	+	-731553	95914	-1.41582	2.048	9.68634	0.00185643	0.57331
chr17-50851866	chr17	50851866	768254	ZNF280BY	+	399673	10990	1.61399	2.88295	9.65314	0.00189028	0.574061
chr14-85375	chr14	85375	513585	C14H8orf33	+	1401974	2070	0.515871	4.51801	9.64481	0.00189888	0.574061
chr11-65325771	chr11	65325771	282224	ETAA1	+	487529	13462	-1.54946	2.26456	9.62579	0.00191864	0.574061
chr9-65873259	chr9	65873259	512152	CEP162	+	242203	95593	0.968802	5.50094	9.61241	0.00193267	0.574061
chr7-66892936	chr7	66892936	529618	GRIA1	+	-129668	346395	-1.18311	3.28757	9.58918	0.00195727	0.574061
chr7-105890577	chr7	105890577	617720	NUDT12	-	845573	14029	-0.839476	3.22718	9.57895	0.00196821	0.574061
chr8-74493054	chr8	74493054	100313446	MIR2404-2	-	118595	67	-1.02686	3.29987	9.53226	0.00201891	0.582542
chr8-70974439	chr8	70974439	782274	TNFRSF10D	+	-66250	284574	-1.12689	2.13791	9.51726	0.00203548	0.582542
chr25-18887708	chr25	18887708	508417	LYRM1	+	-61566	9349	-1.73836	2.70888	9.49883	0.00205603	0.582542
chr7-41610380	chr7	41610380	100125313	BTNL9	-	7565	10379	-1.83669	1.4614	9.48529	0.00207126	0.582542
chr27-10382753	chr27	10382753	511615	TENM3	+	1974102	453697	2.57173	2.05514	9.38704	0.00218525	0.583005
chr27-37643860	chr27	37643860	534094	INTS10	-	122726	33473	1.63508	1.87351	9.37409	0.00220074	0.583005
chr9-102678460	chr9	102678460	524443	TBXT	-	2438	9327	4.45851	1.48911	9.36863	0.0022073	0.583005
chr24-56951593	chr24	56951593	414349	ST8SIA3	+	174268	8212	1.82455	2.54269	9.36031	0.00221735	0.583005
chr8-110700674	chr8	110700674	538990	BRINP1	-	94897	196446	-1.36218	2.3867	9.36012	0.00221757	0.583005
chr3-82774022	chr3	82774022	510138	ALG6	-	228838	58318	-1.0815	2.5544	9.35352	0.00222558	0.583005
chr8-23184375	chr8	23184375	618946	IFNB3	+	-6513	638	1.54884	2.30857	9.33947	0.00224271	0.583005
chr2-70593661	chr2	70593661	616839	CCDC93	-	564147	100864	-0.694589	5.67408	9.31122	0.00227754	0.583005
chr26-40481069	chr26	40481069	508557	SEC23IP	+	-134529	34150	-2.08754	2.34387	9.30863	0.00228077	0.583005
chr4-27733375	chr4	27733375	782170	TWIST1	-	-121945	1995	-1.05436	2.43932	9.29127	0.00230248	0.583005
chr29-19433104	chr29	19433104	533729	PAK1	+	-748776	95914	1.03356	2.78128	9.27373	0.00232463	0.583005
chr4-27759782	chr4	27759782	782170	TWIST1	-	-95538	1995	1.03357	2.70468	9.26597	0.00233451	0.583005
chr9-24552974	chr9	24552974	534650	RSPO3	-	44708	143704	-1.4608	3.75971	9.26079	0.00234112	0.583005
chr8-10197916	chr8	10197916	509082	ZNF395	+	-9745	58404	0.988384	2.80143	9.25549	0.0023479	0.583005
chr3-8111364	chr3	8111364	510399	CFAP126	+	49507	32557	0.874175	3.31834	9.25345	0.00235053	0.583005
chr25-30364697	chr25	30364697	505622	GALNT17	-	540416	432482	-1.23512	3.66122	9.23378	0.00237591	0.584696
chr4-30633128	chr4	30633128	514631	CDCA7L	-	-206296	43190	2.58228	2.12634	9.20013	0.00241998	0.590925
chr1-145375260	chr1	145375260	512069	FAM207A	+	-220636	24151	-1.04981	2.73436	9.1735	0.00245545	0.594974
chr7-89222759	chr7	89222759	282032	RASA1	+	58243	110376	0.25539	6.75356	9.15728	0.00247731	0.595688
chr8-74721378	chr8	74721378	508045	PPP2R2A	+	113250	78705	-1.50324	3.11762	9.06635	0.00260357	0.6144
chr14-7512	chr14	7512	513585	C14H8orf33	+	1479837	2070	1.22949	2.00011	9.02755	0.00265941	0.6144
chr8-110748002	chr8	110748002	538990	BRINP1	-	142225	196446	0.741126	3.52594	9.02346	0.00266537	0.6144
chr25-30302502	chr25	30302502	505622	GALNT17	-	478221	432482	1.82375	1.9572	9.00214	0.00269664	0.6144
chr10-94507787	chr10	94507787	614959	SEL1L	-	542651	64516	-0.651788	3.61704	8.97333	0.00273949	0.6144
chr8-56766040	chr8	56766040	508893	TLE4	+	-928659	155057	-2.32985	1.93968	8.96771	0.00274793	0.6144
chr6-7025699	chr6	7025699	515768	FABP2	-	-83189	3842	0.60908	4.46183	8.96386	0.00275372	0.6144
chr13-49018058	chr13	49018058	524427	FERMT1	-	352179	48868	0.361231	6.78208	8.93549	0.00279682	0.6144
chr3-82791494	chr3	82791494	510138	ALG6	-	246310	58318	-1.02469	2.56184	8.93121	0.00280338	0.6144
chr14-1361453	chr14	1361453	513585	C14H8orf33	+	125896	2070	0.765386	5.73386	8.93016	0.002805	0.6144
chr24-36390828	chr24	36390828	615187	ADCYAP1	+	-275341	4139	-1.4769	1.58194	8.91392	0.00283005	0.6144
chr4-103654186	chr4	103654186	540792	UBN2	+	-59685	94657	1.33905	1.86397	8.91289	0.00283164	0.6144
chr6-92540976	chr6	92540976	100498831	MIR2887-2	+	-595	57	0.88051	3.37917	8.89623	0.0028576	0.6144
chrX-104706191	chrX	104706191	518258	FUNDC1	+	-177177	11065	0.843663	3.06368	8.89297	0.00286271	0.6144
chr8-36102180	chr8	36102180	767934	DMAC1	-	-1190599	940	-0.904143	2.8833	8.89198	0.00286427	0.6144
chr5-114229805	chr5	114229805	532778	ARFGAP3	-	-111856	49938	-2.0961	2.08625	8.89011	0.0028672	0.6144
chr7-105838761	chr7	105838761	617720	NUDT12	-	793757	14029	1.57988	2.69194	8.86378	0.00290885	0.619089
chr27-28914537	chr27	28914537	510037	RNF122	-	-32758	497663	2.51725	2.54388	8.84907	0.00293238	0.619089
chr14-582891	chr14	582891	513585	C14H8orf33	+	904458	2070	1.10706	3.4067	8.82573	0.00297013	0.619089
chr5-114111356	chr5	114111356	515773	CYB5R3	-	86833	15263	-1.34531	1.85586	8.8239	0.00297311	0.619089
chrX-14103871	chrX	14103871	513415	SLC25A14	+	99776	40127	-1.9915	2.33026	8.81518	0.00298735	0.619089
chr5-10907735	chr5	10907735	531552	ACSS3	+	-176492	174250	4.40775	1.82683	8.77095	0.00306065	0.622844
chr20-23541907	chr20	23541907	534045	SLC38A9	+	-80581	104349	0.895919	3.01248	8.75398	0.00308928	0.622844
chr14-290485	chr14	290485	513585	C14H8orf33	+	1196864	2070	0.793764	3.05304	8.74314	0.00310769	0.622844
chr14-535289	chr14	535289	513585	C14H8orf33	+	952060	2070	-0.895575	3.61388	8.71078	0.00316334	0.622844
chr21-2018171	chr21	2018171	533136	UBE3A	-	-392022	63385	0.942834	3.51481	8.70127	0.00317989	0.622844
chr14-1011662	chr14	1011662	513585	C14H8orf33	+	475687	2070	1.43887	2.33305	8.66278	0.00324776	0.622844
chr3-13934532	chr3	13934532	511219	LRRC71	-	-51010	12420	1.3326	2.77697	8.65564	0.0032605	0.622844
chr14-532518	chr14	532518	513585	C14H8orf33	+	954831	2070	-1.04682	2.17553	8.64855	0.00327322	0.622844
chr6-7002395	chr6	7002395	515768	FABP2	-	-106493	3842	1.28572	1.82576	8.64008	0.00328847	0.622844
chr4-120644536	chr4	120644536	790124	VIPR2	-	148453	69082	2.94121	2.60542	8.63261	0.00330199	0.622844
chr3-82799300	chr3	82799300	510138	ALG6	-	254116	58318	-1.25457	2.62776	8.63038	0.00330603	0.622844
chr4-120644705	chr4	120644705	790124	VIPR2	-	148622	69082	-1.39199	4.47188	8.62562	0.00331468	0.622844
chr1-144080412	chr1	144080412	517889	TFF3	-	9341	3782	2.2218	2.14794	8.61411	0.00333569	0.622844
chr16-63173876	chr16	63173876	618245	ACBD6	-	45823	197594	-0.649399	4.04966	8.61344	0.00333691	0.622844
chr24-36376723	chr24	36376723	615187	ADCYAP1	+	-261236	4139	4.32127	2.16305	8.60725	0.00334828	0.622844
chr27-10388049	chr27	10388049	511615	TENM3	+	1968806	453697	0.857524	3.2833	8.60693	0.00334886	0.622844
chr7-12138001	chr7	12138001	338065	NDUFB7	+	187361	4391	1.67984	2.12545	8.58575	0.00338803	0.622844
chr9-53555857	chr9	53555857	615440	NDUFAF4	+	117584	8659	1.02021	3.12246	8.58574	0.00338806	0.622844
chr27-28785085	chr27	28785085	510037	RNF122	-	-162210	497663	-1.03534	3.64484	8.58208	0.00339487	0.622844
chr4-41475796	chr4	41475796	281790	GNAI1	-	209644	105995	-1.79457	4.30578	8.56044	0.00343547	0.622844
chr25-35464279	chr25	35464279	100313184	MIR2388	-	164073	79	-1.14299	2.49054	8.55109	0.00345315	0.622844
chr1-124941628	chr1	124941628	509304	DIPK2A	-	-944027	22658	1.39899	2.14994	8.55	0.00345522	0.622844
chr9-53545858	chr9	53545858	615440	NDUFAF4	+	127583	8659	1.88529	1.98185	8.54247	0.00346955	0.622844
chr3-85604999	chr3	85604999	615371	NFIA	-	437152	418194	1.11149	4.43938	8.53699	0.00348002	0.622844
chr11-107304916	chr11	107304916	282255	IFITM3	+	-44171	974	0.957576	4.60692	8.514	0.00352425	0.625502
chr5-90276284	chr5	90276284	537791	AEBP2	-	-684468	61728	1.43656	2.05103	8.50867	0.00353458	0.625502
chr4-103654030	chr4	103654030	540792	UBN2	+	-59529	94657	0.760959	3.25702	8.48149	0.00358778	0.631369
chr4-28960264	chr4	28960264	536286	ITGB8	+	164317	91700	-0.709987	4.61943	8.43969	0.0036712	0.634267
chr6-7005292	chr6	7005292	515768	FABP2	-	-103596	3842	1.2675	2.49865	8.43957	0.00367142	0.634267
chr4-35232344	chr4	35232344	536417	SEMA3D	+	331194	226359	-1.01546	2.74215	8.4278	0.00369527	0.634267
chr14-1361739	chr14	1361739	513585	C14H8orf33	+	125610	2070	-0.532246	5.44598	8.42282	0.0037054	0.634267
chr9-97007560	chr9	97007560	509236	TAGAP	-	191796	9474	0.832735	3.36952	8.41718	0.00371692	0.634267
[truncated: 282 more rows]

## Sheet: High_5.0XvsHigh_CON
	Chr	Locus	EntrezID	Symbol	Strand	Distance	Width	logFC	logCPM	LR	PValue	FDR
[truncated: 469 more rows]
