# Supplementary material for: Epigenetic Modifier Supplementation Improves Mitochondrial Respiration and Growth Rates and Alters DNA Methylation of Bovine Embryonic Fibroblast Cells Cultured in Divergent Energy Supply
Source: Front Genet. 2022 Feb 24;13:812764. doi: 10.3389/fgene.2022.812764 (PMC8907857; doi:10.3389/fgene.2022.812764)
Supplement: Supplementary file 2 [file DataSheet3.xlsx]

## Sheet: BP_High_5.0XvsLow_5.0X
Genes in list	Total genes	Functional Category	Enrichment FDR	Genes
19	663	positive regulation of metabolic process	0.000228399	MAP2K6 GADD45G ARRDC3 OSR1 RASA1 PAK1 MSN ASPH DUSP26 YBX1 DNAJC27 ADCYAP1 IL2 SFRP1 ADRA1A PLCB1 ARFGAP3 UBE2D1 RGS7
11	204	positive regulation of protein modification process	0.000228399	MAP2K6 GADD45G ARRDC3 PAK1 DUSP26 DNAJC27 ADCYAP1 IL2 ADRA1A PLCB1 UBE2D1
12	262	positive regulation of cellular protein metabolic process	0.000228399	MAP2K6 GADD45G ARRDC3 PAK1 ASPH DUSP26 DNAJC27 ADCYAP1 IL2 ADRA1A PLCB1 UBE2D1
12	278	positive regulation of protein metabolic process	0.000272578	MAP2K6 GADD45G ARRDC3 PAK1 ASPH DUSP26 DNAJC27 ADCYAP1 IL2 ADRA1A PLCB1 UBE2D1
7	87	positive regulation of MAPK cascade	0.000524935	MAP2K6 GADD45G PAK1 DNAJC27 ADCYAP1 ADRA1A PLCB1
11	267	positive regulation of catalytic activity	0.000743585	MAP2K6 GADD45G ARRDC3 RASA1 PAK1 ASPH ADCYAP1 SFRP1 PLCB1 ARFGAP3 RGS7
8	134	regulation of MAPK cascade	0.000749304	MAP2K6 GADD45G PAK1 DUSP26 DNAJC27 ADCYAP1 ADRA1A PLCB1
15	514	positive regulation of macromolecule metabolic process	0.000912704	MAP2K6 GADD45G ARRDC3 OSR1 PAK1 MSN ASPH DUSP26 YBX1 DNAJC27 ADCYAP1 IL2 ADRA1A PLCB1 UBE2D1
10	255	positive regulation of signal transduction	0.00175867	MAP2K6 GADD45G ARRDC3 PAK1 TSPAN5 DNAJC27 ADCYAP1 IL2 ADRA1A PLCB1
9	210	positive regulation of phosphorus metabolic process	0.00175867	MAP2K6 GADD45G PAK1 DUSP26 DNAJC27 ADCYAP1 IL2 ADRA1A PLCB1
25	1306	regulation of metabolic process	0.00175867	AGO2 MAP2K6 PUF60 GADD45G ARRDC3 RBFOX1 OSR1 RASA1 PAK1 ZNF350 MSN ASPH DUSP26 DNAJC27 ADCYAP1 IL2 SPZ1 AEBP2 SFRP1 ADRA1A PLCB1 ARFGAP3 UBE2D1 RGS7 HDAC8
9	210	positive regulation of phosphate metabolic process	0.00175867	MAP2K6 GADD45G PAK1 DUSP26 DNAJC27 ADCYAP1 IL2 ADRA1A PLCB1
8	168	positive regulation of protein phosphorylation	0.00180096	MAP2K6 GADD45G PAK1 DNAJC27 ADCYAP1 IL2 ADRA1A PLCB1
11	325	regulation of protein modification process	0.00180096	MAP2K6 GADD45G ARRDC3 PAK1 DUSP26 DNAJC27 ADCYAP1 IL2 ADRA1A PLCB1 UBE2D1
11	322	positive regulation of molecular function	0.00180096	MAP2K6 GADD45G ARRDC3 RASA1 PAK1 ASPH ADCYAP1 SFRP1 PLCB1 ARFGAP3 RGS7
8	172	positive regulation of phosphorylation	0.00195848	MAP2K6 GADD45G PAK1 DNAJC27 ADCYAP1 IL2 ADRA1A PLCB1
14	528	regulation of signaling	0.00210433	MAP2K6 GNAI1 GADD45G ARRDC3 PAK1 TSPAN5 ASPH DUSP26 DNAJC27 ADCYAP1 IL2 ADRA1A PLCB1 RGS7
10	284	positive regulation of signaling	0.00210433	MAP2K6 GADD45G ARRDC3 PAK1 TSPAN5 DNAJC27 ADCYAP1 IL2 ADRA1A PLCB1
14	530	positive regulation of cellular metabolic process	0.00210433	MAP2K6 GADD45G ARRDC3 OSR1 PAK1 ASPH DUSP26 YBX1 DNAJC27 ADCYAP1 IL2 ADRA1A PLCB1 UBE2D1
6	91	positive regulation of GTPase activity	0.00210433	RASA1 ADCYAP1 SFRP1 PLCB1 ARFGAP3 RGS7
10	287	positive regulation of cell communication	0.0021846	MAP2K6 GADD45G ARRDC3 PAK1 TSPAN5 DNAJC27 ADCYAP1 IL2 ADRA1A PLCB1
13	473	regulation of signal transduction	0.00223008	MAP2K6 GADD45G ARRDC3 PAK1 TSPAN5 ASPH DUSP26 DNAJC27 ADCYAP1 IL2 ADRA1A PLCB1 RGS7
14	555	regulation of cell communication	0.00253298	MAP2K6 GNAI1 GADD45G ARRDC3 PAK1 TSPAN5 ASPH DUSP26 DNAJC27 ADCYAP1 IL2 ADRA1A PLCB1 RGS7
6	99	regulation of GTPase activity	0.00253298	RASA1 ADCYAP1 SFRP1 PLCB1 ARFGAP3 RGS7
10	300	regulation of intracellular signal transduction	0.00253298	MAP2K6 GADD45G PAK1 ASPH DUSP26 DNAJC27 ADCYAP1 IL2 ADRA1A PLCB1
8	191	positive regulation of intracellular signal transduction	0.00253298	MAP2K6 GADD45G PAK1 DNAJC27 ADCYAP1 IL2 ADRA1A PLCB1
21	1092	regulation of macromolecule metabolic process	0.00277809	AGO2 MAP2K6 PUF60 GADD45G ARRDC3 RBFOX1 OSR1 PAK1 ZNF350 MSN ASPH DUSP26 DNAJC27 ADCYAP1 IL2 SPZ1 AEBP2 ADRA1A PLCB1 UBE2D1 HDAC8
9	264	regulation of protein phosphorylation	0.00401577	MAP2K6 GADD45G PAK1 DUSP26 DNAJC27 ADCYAP1 IL2 ADRA1A PLCB1
4	40	regulation of G-protein coupled receptor protein signaling pathway	0.00401577	ARRDC3 ADCYAP1 PLCB1 RGS7
13	520	regulation of cellular protein metabolic process	0.00401577	AGO2 MAP2K6 GADD45G ARRDC3 PAK1 ASPH DUSP26 DNAJC27 ADCYAP1 IL2 ADRA1A PLCB1 UBE2D1

## Sheet: BP_High_2.5XvsLow_2.5X
Genes in list	Total genes	Functional Category	Enrichment FDR	Genes
11	204	positive regulation of protein modification process	0.000230703	MAP2K6 GADD45G ARRDC3 PAK1 ARFGEF1 DNAJC27 ADCYAP1 IL2 ZP4 ADRA1A UBE2D1
12	267	positive regulation of catalytic activity	0.000230703	MAP2K6 GADD45G ARRDC3 RASA1 PAK1 ARFGEF1 ADCYAP1 ZP4 SFRP1 ASAP1 ARFGAP3 RGS7
13	322	positive regulation of molecular function	0.000230703	MAP2K6 GADD45G ARRDC3 RASA1 ANXA2 PAK1 ARFGEF1 ADCYAP1 ZP4 SFRP1 ASAP1 ARFGAP3 RGS7
11	262	positive regulation of cellular protein metabolic process	0.000616418	MAP2K6 GADD45G ARRDC3 PAK1 ARFGEF1 DNAJC27 ADCYAP1 IL2 ZP4 ADRA1A UBE2D1
7	91	positive regulation of GTPase activity	0.000616418	RASA1 ARFGEF1 ADCYAP1 SFRP1 ASAP1 ARFGAP3 RGS7
11	278	positive regulation of protein metabolic process	0.000894367	MAP2K6 GADD45G ARRDC3 PAK1 ARFGEF1 DNAJC27 ADCYAP1 IL2 ZP4 ADRA1A UBE2D1
8	168	positive regulation of protein phosphorylation	0.00262113	MAP2K6 GADD45G PAK1 DNAJC27 ADCYAP1 IL2 ZP4 ADRA1A
16	663	positive regulation of metabolic process	0.00262113	MAP2K6 GADD45G ARRDC3 RASA1 PAK1 MSN DNAJC27 ADCYAP1 IL2 ZP4 SFRP1 ADRA1A ASAP1 ARFGAP3 UBE2D1 RGS7
11	325	regulation of protein modification process	0.00262113	MAP2K6 GADD45G ARRDC3 PAK1 ARFGEF1 DNAJC27 ADCYAP1 IL2 ZP4 ADRA1A UBE2D1
8	172	positive regulation of phosphorylation	0.00262113	MAP2K6 GADD45G PAK1 DNAJC27 ADCYAP1 IL2 ZP4 ADRA1A
6	87	positive regulation of MAPK cascade	0.00262113	MAP2K6 GADD45G PAK1 DNAJC27 ADCYAP1 ADRA1A
6	90	positive regulation of transferase activity	0.00262113	MAP2K6 GADD45G ARRDC3 PAK1 ADCYAP1 ZP4
6	99	regulation of GTPase activity	0.00410777	RASA1 ADCYAP1 SFRP1 ASAP1 ARFGAP3 RGS7
11	371	positive regulation of response to stimulus	0.00515086	MAP2K6 GADD45G ARRDC3 PAK1 TSPAN5 ARFGEF1 DNAJC27 ADCYAP1 IL2 ZP4 ADRA1A
9	255	positive regulation of signal transduction	0.00524593	MAP2K6 GADD45G ARRDC3 PAK1 TSPAN5 DNAJC27 ADCYAP1 IL2 ADRA1A
8	210	positive regulation of phosphorus metabolic process	0.00563112	MAP2K6 GADD45G PAK1 DNAJC27 ADCYAP1 IL2 ZP4 ADRA1A
23	1306	regulation of metabolic process	0.00563112	MAP2K6 PUF60 GADD45G PSPC1 ARRDC3 RASA1 ANXA2 PAK1 ZNF350 MSN DNAJC27 ADCYAP1 IL2 SPZ1 ZP4 SFRP1 ADRA1A ASAP1 ARFGAP3 UBE2D1 RGS7 HDAC8 WDR5
5	72	positive regulation of protein kinase activity	0.00563112	MAP2K6 GADD45G PAK1 ADCYAP1 ZP4
8	210	positive regulation of phosphate metabolic process	0.00563112	MAP2K6 GADD45G PAK1 DNAJC27 ADCYAP1 IL2 ZP4 ADRA1A
7	160	positive regulation of hydrolase activity	0.00563941	RASA1 ARFGEF1 ADCYAP1 SFRP1 ASAP1 ARFGAP3 RGS7
5	77	positive regulation of kinase activity	0.0067879	MAP2K6 GADD45G PAK1 ADCYAP1 ZP4
9	287	positive regulation of cell communication	0.00748768	MAP2K6 GADD45G ARRDC3 PAK1 TSPAN5 DNAJC27 ADCYAP1 IL2 ADRA1A
9	284	positive regulation of signaling	0.00748768	MAP2K6 GADD45G ARRDC3 PAK1 TSPAN5 DNAJC27 ADCYAP1 IL2 ADRA1A
19	1015	positive regulation of biological process	0.00748768	MAP2K6 GADD45G ARRDC3 RASA1 ANXA2 PAK1 TSPAN5 MSN DNAJC27 RHOU ADCYAP1 IL2 ZP4 SFRP1 ADRA1A ASAP1 ARFGAP3 UBE2D1 RGS7
12	482	regulation of catalytic activity	0.00748768	MAP2K6 GADD45G ARRDC3 RASA1 ANXA2 PAK1 ADCYAP1 ZP4 SFRP1 ASAP1 ARFGAP3 RGS7
6	134	regulation of MAPK cascade	0.0104936	MAP2K6 GADD45G PAK1 DNAJC27 ADCYAP1 ADRA1A
12	514	positive regulation of macromolecule metabolic process	0.0116101	MAP2K6 GADD45G ARRDC3 PAK1 MSN ARFGEF1 DNAJC27 ADCYAP1 IL2 ZP4 ADRA1A UBE2D1
7	191	positive regulation of intracellular signal transduction	0.0116101	MAP2K6 GADD45G PAK1 DNAJC27 ADCYAP1 IL2 ADRA1A
12	520	regulation of cellular protein metabolic process	0.0121763	MAP2K6 GADD45G ARRDC3 ANXA2 PAK1 ARFGEF1 DNAJC27 ADCYAP1 IL2 ZP4 ADRA1A UBE2D1
12	528	regulation of signaling	0.0130045	MAP2K6 GNAI1 GADD45G ARRDC3 ANXA2 PAK1 TSPAN5 DNAJC27 ADCYAP1 IL2 ADRA1A RGS7

## Sheet: BP_High_CONvsLow_CON
Genes in list	Total genes	Functional Category	Enrichment FDR	Genes
8	168	positive regulation of protein phosphorylation	0.00730523	PAK1 PDGFA DNAJC27 ADCYAP1 IL2 ZP4 PLCB1 RIPK2
6	88	response to wounding	0.00730523	P2RY1 GNAI1 PAK1 VWF PDGFA METAP1
4	27	platelet activation	0.00730523	P2RY1 GNAI1 VWF METAP1
9	204	positive regulation of protein modification process	0.00730523	ARRDC3 PAK1 PDGFA DNAJC27 ADCYAP1 IL2 ZP4 PLCB1 RIPK2
8	172	positive regulation of phosphorylation	0.00730523	PAK1 PDGFA DNAJC27 ADCYAP1 IL2 ZP4 PLCB1 RIPK2
10	267	positive regulation of catalytic activity	0.00730523	ARRDC3 PAK1 PDGFA ADCYAP1 ZP4 RSU1 SFRP1 PLCB1 ARFGAP3 RGS7
6	91	positive regulation of GTPase activity	0.00730523	ADCYAP1 RSU1 SFRP1 PLCB1 ARFGAP3 RGS7
11	322	positive regulation of molecular function	0.00730523	ARRDC3 PAK1 PDGFA ADCYAP1 ZP4 RSU1 SFRP1 PLCB1 ARFGAP3 RGS7 RIPK2
27	1416	response to stimulus	0.00730523	ACO1 P2RY1 FUNDC1 GNAI1 AZI2 OSR1 FBXL20 PAK1 VWF PDGFA PROKR2 METAP1 DNAJC27 NABP1 RHOU ENPP3 ADCYAP1 IL2 ZP4 RSU1 SFRP1 DEFB10 PLCB1 RGS7 CETN1 RIPK2 IFNB3
10	290	intracellular signal transduction	0.00990173	AZI2 PAK1 DNAJC27 RHOU ADCYAP1 ZP4 RSU1 PLCB1 RGS7 RIPK2
6	99	regulation of GTPase activity	0.00990173	ADCYAP1 RSU1 SFRP1 PLCB1 ARFGAP3 RGS7
4	40	regulation of G-protein coupled receptor protein signaling pathway	0.0126331	ARRDC3 ADCYAP1 PLCB1 RGS7
8	210	positive regulation of phosphorus metabolic process	0.0126331	PAK1 PDGFA DNAJC27 ADCYAP1 IL2 ZP4 PLCB1 RIPK2
9	262	positive regulation of cellular protein metabolic process	0.0126331	ARRDC3 PAK1 PDGFA DNAJC27 ADCYAP1 IL2 ZP4 PLCB1 RIPK2
13	487	regulation of localization	0.0126331	P2RY1 MET MSN SARAF PDGFA DNAJC27 RHOU ADCYAP1 IL2 ZP4 CEP120 PLCB1 HDAC8
5	76	wound healing	0.0126331	P2RY1 GNAI1 PAK1 VWF METAP1
8	210	positive regulation of phosphate metabolic process	0.0126331	PAK1 PDGFA DNAJC27 ADCYAP1 IL2 ZP4 PLCB1 RIPK2
11	371	positive regulation of response to stimulus	0.0126331	MET ARRDC3 PAK1 TSPAN5 PDGFA DNAJC27 ADCYAP1 IL2 ZP4 PLCB1 RIPK2
2	4	positive regulation of acrosome reaction	0.0126331	ZP4 PLCB1
6	120	cell activation	0.0146265	P2RY1 GNAI1 AZI2 VWF METAP1 PLCB1
4	47	Ras protein signal transduction	0.0151684	PAK1 DNAJC27 RHOU RSU1
15	663	positive regulation of metabolic process	0.0151684	ARRDC3 OSR1 PAK1 MSN PDGFA DNAJC27 ADCYAP1 IL2 ZP4 RSU1 SFRP1 PLCB1 ARFGAP3 RGS7 RIPK2
9	278	positive regulation of protein metabolic process	0.0151684	ARRDC3 PAK1 PDGFA DNAJC27 ADCYAP1 IL2 ZP4 PLCB1 RIPK2
17	823	cell communication	0.0163349	P2RY1 FUNDC1 GNAI1 AZI2 PAK1 PDGFA PROKR2 DNAJC27 RHOU ADCYAP1 IL2 ZP4 RSU1 SFRP1 PLCB1 RGS7 RIPK2
16	748	signal transduction	0.0163349	P2RY1 GNAI1 AZI2 PAK1 PDGFA PROKR2 DNAJC27 RHOU ADCYAP1 IL2 ZP4 RSU1 SFRP1 PLCB1 RGS7 RIPK2
5	87	positive regulation of MAPK cascade	0.0164595	PAK1 PDGFA DNAJC27 ADCYAP1 PLCB1
20	1057	cellular response to stimulus	0.0164595	P2RY1 FUNDC1 GNAI1 AZI2 OSR1 PAK1 PDGFA PROKR2 DNAJC27 NABP1 RHOU ADCYAP1 IL2 ZP4 RSU1 SFRP1 PLCB1 RGS7 CETN1 RIPK2
2	6	regulation of acrosome reaction	0.0176542	ZP4 PLCB1
5	90	positive regulation of transferase activity	0.0178481	ARRDC3 PAK1 PDGFA ADCYAP1 ZP4
4	56	blood coagulation	0.0200759	P2RY1 GNAI1 VWF METAP1

## Sheet: BP_High_5.0XvsLow_CON
Genes in list	Total genes	Functional Category	Enrichment FDR	Genes
10	204	positive regulation of protein modification process	0.00125225	MAP2K6 ARRDC3 PAK1 PDGFA DNAJC27 ADCYAP1 IL2 ZP4 PLCB1 UBE2D1
11	267	positive regulation of catalytic activity	0.00125225	MAP2K6 ARRDC3 RASA1 PAK1 PDGFA ADCYAP1 ZP4 RSU1 SFRP1 PLCB1 ARFGAP3
12	322	positive regulation of molecular function	0.00125225	MAP2K6 ARRDC3 RASA1 ANXA2 PAK1 PDGFA ADCYAP1 ZP4 RSU1 SFRP1 PLCB1 ARFGAP3
8	168	positive regulation of protein phosphorylation	0.00337863	MAP2K6 PAK1 PDGFA DNAJC27 ADCYAP1 IL2 ZP4 PLCB1
10	262	positive regulation of cellular protein metabolic process	0.00337863	MAP2K6 ARRDC3 PAK1 PDGFA DNAJC27 ADCYAP1 IL2 ZP4 PLCB1 UBE2D1
8	172	positive regulation of phosphorylation	0.00337863	MAP2K6 PAK1 PDGFA DNAJC27 ADCYAP1 IL2 ZP4 PLCB1
6	87	positive regulation of MAPK cascade	0.00337863	MAP2K6 PAK1 PDGFA DNAJC27 ADCYAP1 PLCB1
6	91	positive regulation of GTPase activity	0.00337863	RASA1 ADCYAP1 RSU1 SFRP1 PLCB1 ARFGAP3
10	278	positive regulation of protein metabolic process	0.00337863	MAP2K6 ARRDC3 PAK1 PDGFA DNAJC27 ADCYAP1 IL2 ZP4 PLCB1 UBE2D1
6	90	positive regulation of transferase activity	0.00337863	MAP2K6 ARRDC3 PAK1 PDGFA ADCYAP1 ZP4
6	99	regulation of GTPase activity	0.00490584	RASA1 ADCYAP1 RSU1 SFRP1 PLCB1 ARFGAP3
11	371	positive regulation of response to stimulus	0.00582163	MAP2K6 ARRDC3 PAK1 TSPAN5 PDGFA DNAJC27 ADCYAP1 IL2 CFH ZP4 PLCB1
15	663	positive regulation of metabolic process	0.00591281	MAP2K6 ARRDC3 RASA1 PAK1 MSN PDGFA DNAJC27 ADCYAP1 IL2 ZP4 RSU1 SFRP1 PLCB1 ARFGAP3 UBE2D1
9	255	positive regulation of signal transduction	0.00591281	MAP2K6 ARRDC3 PAK1 TSPAN5 PDGFA DNAJC27 ADCYAP1 IL2 PLCB1
8	210	positive regulation of phosphorus metabolic process	0.00591281	MAP2K6 PAK1 PDGFA DNAJC27 ADCYAP1 IL2 ZP4 PLCB1
10	325	regulation of protein modification process	0.00591281	MAP2K6 ARRDC3 PAK1 PDGFA DNAJC27 ADCYAP1 IL2 ZP4 PLCB1 UBE2D1
5	72	positive regulation of protein kinase activity	0.00591281	MAP2K6 PAK1 PDGFA ADCYAP1 ZP4
8	210	positive regulation of phosphate metabolic process	0.00591281	MAP2K6 PAK1 PDGFA DNAJC27 ADCYAP1 IL2 ZP4 PLCB1
5	77	positive regulation of kinase activity	0.00734817	MAP2K6 PAK1 PDGFA ADCYAP1 ZP4
19	1015	positive regulation of biological process	0.00734817	MAP2K6 ARRDC3 RASA1 ANXA2 PAK1 TSPAN5 MSN PDGFA DNAJC27 RHOU ADCYAP1 IL2 CFH ZP4 RSU1 SFRP1 PLCB1 ARFGAP3 UBE2D1
2	4	positive regulation of acrosome reaction	0.00734817	ZP4 PLCB1
9	284	positive regulation of signaling	0.00762694	MAP2K6 ARRDC3 PAK1 TSPAN5 PDGFA DNAJC27 ADCYAP1 IL2 PLCB1
12	482	regulation of catalytic activity	0.00762694	MAP2K6 ARRDC3 RASA1 ANXA2 PAK1 PDGFA ADCYAP1 ZP4 RSU1 SFRP1 PLCB1 ARFGAP3
9	287	positive regulation of cell communication	0.00770164	MAP2K6 ARRDC3 PAK1 TSPAN5 PDGFA DNAJC27 ADCYAP1 IL2 PLCB1
9	290	intracellular signal transduction	0.00797089	MAP2K6 AZI2 PAK1 DNAJC27 RHOU ADCYAP1 ZP4 RSU1 PLCB1
4	47	Ras protein signal transduction	0.00805512	PAK1 DNAJC27 RHOU RSU1
22	1306	regulation of metabolic process	0.00822987	AGO2 MAP2K6 PUF60 PSPC1 ARRDC3 RASA1 ANXA2 PAK1 ZNF350 MSN PDGFA DNAJC27 ADCYAP1 IL2 ZP4 RSU1 SFRP1 PLCB1 ARFGAP3 UBE2D1 HDAC8 WDR5
6	134	regulation of MAPK cascade	0.00987575	MAP2K6 PAK1 PDGFA DNAJC27 ADCYAP1 PLCB1
7	191	positive regulation of intracellular signal transduction	0.0112686	MAP2K6 PAK1 PDGFA DNAJC27 ADCYAP1 IL2 PLCB1
12	520	regulation of cellular protein metabolic process	0.0114029	AGO2 MAP2K6 ARRDC3 ANXA2 PAK1 PDGFA DNAJC27 ADCYAP1 IL2 ZP4 PLCB1 UBE2D1

## Sheet: BP_High_5.0XvsHigh_CON
Genes in list	Total genes	Functional Category	Enrichment FDR	Genes
9	204	positive regulation of protein modification process	0.014832	MAP2K6 ARRDC3 PAK1 PDGFA ARFGEF1 DNAJC27 ADCYAP1 IL2 UBE2D1
9	262	positive regulation of cellular protein metabolic process	0.0229684	MAP2K6 ARRDC3 PAK1 PDGFA ARFGEF1 DNAJC27 ADCYAP1 IL2 UBE2D1
5	70	regulation of actin cytoskeleton organization	0.0229684	TMSB10 RASA1 PAK1 ARFGEF1 SFRP1
9	267	positive regulation of catalytic activity	0.0229684	MAP2K6 ARRDC3 RASA1 PAK1 PDGFA ARFGEF1 ADCYAP1 SFRP1 ARFGAP3
10	322	positive regulation of molecular function	0.0229684	MAP2K6 ARRDC3 RASA1 ANXA2 PAK1 PDGFA ARFGEF1 ADCYAP1 SFRP1 ARFGAP3
9	278	positive regulation of protein metabolic process	0.0257317	MAP2K6 ARRDC3 PAK1 PDGFA ARFGEF1 DNAJC27 ADCYAP1 IL2 UBE2D1
5	81	regulation of actin filament-based process	0.0272275	TMSB10 RASA1 PAK1 ARFGEF1 SFRP1
5	87	positive regulation of MAPK cascade	0.029535	MAP2K6 PAK1 PDGFA DNAJC27 ADCYAP1
5	91	positive regulation of GTPase activity	0.029535	RASA1 ARFGEF1 ADCYAP1 SFRP1 ARFGAP3
10	371	positive regulation of response to stimulus	0.029535	MAP2K6 MET ARRDC3 PAK1 TSPAN5 PDGFA ARFGEF1 DNAJC27 ADCYAP1 IL2
5	90	positive regulation of transferase activity	0.029535	MAP2K6 ARRDC3 PAK1 PDGFA ADCYAP1
8	255	positive regulation of signal transduction	0.0334931	MAP2K6 ARRDC3 PAK1 TSPAN5 PDGFA DNAJC27 ADCYAP1 IL2
9	325	regulation of protein modification process	0.0335969	MAP2K6 ARRDC3 PAK1 PDGFA ARFGEF1 DNAJC27 ADCYAP1 IL2 UBE2D1
3	26	positive regulation of MAP kinase activity	0.0335969	MAP2K6 PAK1 PDGFA
5	103	regulation of cytoskeleton organization	0.037818	TMSB10 RASA1 PAK1 ARFGEF1 SFRP1
6	168	positive regulation of protein phosphorylation	0.0413733	MAP2K6 PAK1 PDGFA DNAJC27 ADCYAP1 IL2
13	663	positive regulation of metabolic process	0.0413733	MAP2K6 ARRDC3 OSR1 RASA1 PAK1 MSN PDGFA DNAJC27 ADCYAP1 IL2 SFRP1 ARFGAP3 UBE2D1
11	514	positive regulation of macromolecule metabolic process	0.0413733	MAP2K6 ARRDC3 OSR1 PAK1 MSN PDGFA ARFGEF1 DNAJC27 ADCYAP1 IL2 UBE2D1
8	287	positive regulation of cell communication	0.0413733	MAP2K6 ARRDC3 PAK1 TSPAN5 PDGFA DNAJC27 ADCYAP1 IL2
8	284	positive regulation of signaling	0.0413733	MAP2K6 ARRDC3 PAK1 TSPAN5 PDGFA DNAJC27 ADCYAP1 IL2
2	9	positive regulation of actin filament bundle assembly	0.0413733	PAK1 SFRP1
6	172	positive regulation of phosphorylation	0.0413733	MAP2K6 PAK1 PDGFA DNAJC27 ADCYAP1 IL2
4	72	positive regulation of protein kinase activity	0.0413733	MAP2K6 PAK1 PDGFA ADCYAP1
2	8	positive regulation of stress fiber assembly	0.0413733	PAK1 SFRP1
2	8	myeloid cell development	0.0413733	ANXA2 CITED2
3	31	positive regulation of ERK1 and ERK2 cascade	0.0413733	PDGFA DNAJC27 ADCYAP1
3	36	regulation of actin filament polymerization	0.0415482	TMSB10 RASA1 ARFGEF1
3	36	regulation of wound healing	0.0415482	ANXA2 PDGFA ARFGEF1
2	10	regulation of kidney development	0.0415482	OSR1 PDGFA
2	11	stress-activated protein kinase signaling cascade	0.0445919	MAP2K6 PAK1

## Sheet: BP_Low_5.0XvsLow_CON
Genes in list	Total genes	Functional Category	Enrichment FDR	Genes
13	322	positive regulation of molecular function	0.000203748	MAP2K6 GADD45G ARRDC3 ANXA2 PAK1 ADCYAP1 ZP4 RSU1 SFRP1 ASAP1 PLCB1 ARFGAP3 RIPK2
9	168	positive regulation of protein phosphorylation	0.000314776	MAP2K6 GADD45G PAK1 DNAJC27 ADCYAP1 IL2 ZP4 PLCB1 RIPK2
10	204	positive regulation of protein modification process	0.000314776	MAP2K6 GADD45G ARRDC3 PAK1 DNAJC27 ADCYAP1 IL2 ZP4 PLCB1 RIPK2
9	172	positive regulation of phosphorylation	0.000314776	MAP2K6 GADD45G PAK1 DNAJC27 ADCYAP1 IL2 ZP4 PLCB1 RIPK2
11	267	positive regulation of catalytic activity	0.000314776	MAP2K6 GADD45G ARRDC3 PAK1 ADCYAP1 ZP4 RSU1 SFRP1 ASAP1 PLCB1 ARFGAP3
9	210	positive regulation of phosphorus metabolic process	0.000984175	MAP2K6 GADD45G PAK1 DNAJC27 ADCYAP1 IL2 ZP4 PLCB1 RIPK2
10	262	positive regulation of cellular protein metabolic process	0.000984175	MAP2K6 GADD45G ARRDC3 PAK1 DNAJC27 ADCYAP1 IL2 ZP4 PLCB1 RIPK2
9	210	positive regulation of phosphate metabolic process	0.000984175	MAP2K6 GADD45G PAK1 DNAJC27 ADCYAP1 IL2 ZP4 PLCB1 RIPK2
10	278	positive regulation of protein metabolic process	0.0013525	MAP2K6 GADD45G ARRDC3 PAK1 DNAJC27 ADCYAP1 IL2 ZP4 PLCB1 RIPK2
10	290	intracellular signal transduction	0.0013685	MAP2K6 AZI2 PAK1 DNAJC27 RHOU ADCYAP1 ZP4 RSU1 PLCB1 RIPK2
6	87	positive regulation of MAPK cascade	0.0013685	MAP2K6 GADD45G PAK1 DNAJC27 ADCYAP1 PLCB1
6	91	positive regulation of GTPase activity	0.0013685	ADCYAP1 RSU1 SFRP1 ASAP1 PLCB1 ARFGAP3
13	482	regulation of catalytic activity	0.0013685	MAP2K6 GADD45G ARRDC3 ANXA2 PAK1 ADCYAP1 ZP4 RSU1 SFRP1 ASAP1 PLCB1 ARFGAP3 SERPINA3-3
6	90	positive regulation of transferase activity	0.0013685	MAP2K6 GADD45G ARRDC3 PAK1 ADCYAP1 ZP4
15	663	positive regulation of metabolic process	0.00170871	MAP2K6 GADD45G ARRDC3 PAK1 MSN DNAJC27 ADCYAP1 IL2 ZP4 RSU1 SFRP1 ASAP1 PLCB1 ARFGAP3 RIPK2
6	99	regulation of GTPase activity	0.00170871	ADCYAP1 RSU1 SFRP1 ASAP1 PLCB1 ARFGAP3
11	371	positive regulation of response to stimulus	0.00170871	MAP2K6 GADD45G MET ARRDC3 PAK1 DNAJC27 ADCYAP1 IL2 ZP4 PLCB1 RIPK2
14	580	regulation of molecular function	0.00170871	MAP2K6 GADD45G ARRDC3 ANXA2 PAK1 ADCYAP1 ZP4 RSU1 SFRP1 ASAP1 PLCB1 ARFGAP3 RIPK2 SERPINA3-3
16	748	signal transduction	0.00173522	P2RY1 MAP2K6 GNAI1 MPZL1 AZI2 PAK1 PROKR2 DNAJC27 RHOU ADCYAP1 IL2 ZP4 RSU1 SFRP1 PLCB1 RIPK2
19	1015	positive regulation of biological process	0.00202611	P2RY1 MAP2K6 GADD45G MET ARRDC3 ANXA2 PAK1 MAB21L1 MSN DNAJC27 RHOU ADCYAP1 IL2 ZP4 RSU1 SFRP1 ASAP1 PLCB1 ARFGAP3
9	264	regulation of protein phosphorylation	0.00211233	MAP2K6 GADD45G PAK1 DNAJC27 ADCYAP1 IL2 ZP4 PLCB1 RIPK2
10	325	regulation of protein modification process	0.00211233	MAP2K6 GADD45G ARRDC3 PAK1 DNAJC27 ADCYAP1 IL2 ZP4 PLCB1 RIPK2
22	1306	regulation of metabolic process	0.00222549	MAP2K6 PUF60 GADD45G PSPC1 ARRDC3 ANXA2 PAK1 MSN DNAJC27 ADCYAP1 IL2 ZP4 RSU1 SFRP1 ASAP1 PLCB1 ZNF692 ARFGAP3 RIPK2 HDAC8 SERPINA3-3 WDR5
16	785	signaling	0.00230509	P2RY1 MAP2K6 GNAI1 MPZL1 AZI2 PAK1 PROKR2 DNAJC27 RHOU ADCYAP1 IL2 ZP4 RSU1 SFRP1 PLCB1 RIPK2
16	785	single organism signaling	0.00230509	P2RY1 MAP2K6 GNAI1 MPZL1 AZI2 PAK1 PROKR2 DNAJC27 RHOU ADCYAP1 IL2 ZP4 RSU1 SFRP1 PLCB1 RIPK2
3	15	peptidyl-tyrosine phosphorylation	0.00240318	MAP2K6 MET RIPK2
5	72	positive regulation of protein kinase activity	0.00245034	MAP2K6 GADD45G PAK1 ADCYAP1 ZP4
3	16	peptidyl-tyrosine modification	0.00263811	MAP2K6 MET RIPK2
12	487	regulation of localization	0.00263811	P2RY1 MET ANXA2 MSN SARAF DNAJC27 RHOU ADCYAP1 IL2 ZP4 PLCB1 HDAC8
9	285	regulation of phosphorylation	0.0027522	MAP2K6 GADD45G PAK1 DNAJC27 ADCYAP1 IL2 ZP4 PLCB1 RIPK2

## Sheet: BP_Low_2.5XvsLow_CON
Genes in list	Total genes	Functional Category	Enrichment FDR	Genes
16	663	positive regulation of metabolic process	0.00715488	MAP2K6 GADD45G ARRDC3 OSR1 RASA1 PAK1 MSN YBX1 ADCYAP1 IL2 ZP4 ADRA1A ASAP1 ARFGAP3 UBE2D1 RGS7
9	204	positive regulation of protein modification process	0.00715488	MAP2K6 GADD45G ARRDC3 PAK1 ADCYAP1 IL2 ZP4 ADRA1A UBE2D1
10	267	positive regulation of catalytic activity	0.00715488	MAP2K6 GADD45G ARRDC3 RASA1 PAK1 ADCYAP1 ZP4 ASAP1 ARFGAP3 RGS7
11	322	positive regulation of molecular function	0.00715488	MAP2K6 GADD45G ARRDC3 RASA1 ANXA2 PAK1 ADCYAP1 ZP4 ASAP1 ARFGAP3 RGS7
6	90	positive regulation of transferase activity	0.00715488	MAP2K6 GADD45G ARRDC3 PAK1 ADCYAP1 ZP4
9	262	positive regulation of cellular protein metabolic process	0.0158249	MAP2K6 GADD45G ARRDC3 PAK1 ADCYAP1 IL2 ZP4 ADRA1A UBE2D1
5	72	positive regulation of protein kinase activity	0.0158249	MAP2K6 GADD45G PAK1 ADCYAP1 ZP4
7	168	positive regulation of protein phosphorylation	0.0161344	MAP2K6 GADD45G PAK1 ADCYAP1 IL2 ZP4 ADRA1A
5	77	positive regulation of kinase activity	0.0161344	MAP2K6 GADD45G PAK1 ADCYAP1 ZP4
7	172	positive regulation of phosphorylation	0.0161344	MAP2K6 GADD45G PAK1 ADCYAP1 IL2 ZP4 ADRA1A
19	1015	positive regulation of biological process	0.0161344	P2RY1 MAP2K6 GADD45G ARRDC3 RASA1 ANXA2 PAK1 TSPAN5 MSN YBX1 RHOU ADCYAP1 IL2 ZP4 ADRA1A ASAP1 ARFGAP3 UBE2D1 RGS7
12	482	regulation of catalytic activity	0.0161344	MAP2K6 GADD45G ARRDC3 RASA1 ANXA2 PAK1 ADCYAP1 ZP4 ASAP1 ARFGAP3 RGS7 SERPINA3-3
9	278	positive regulation of protein metabolic process	0.0161344	MAP2K6 GADD45G ARRDC3 PAK1 ADCYAP1 IL2 ZP4 ADRA1A UBE2D1
5	87	positive regulation of MAPK cascade	0.0189694	MAP2K6 GADD45G PAK1 ADCYAP1 ADRA1A
5	91	positive regulation of GTPase activity	0.0217164	RASA1 ADCYAP1 ASAP1 ARFGAP3 RGS7
12	514	positive regulation of macromolecule metabolic process	0.0229466	MAP2K6 GADD45G ARRDC3 OSR1 PAK1 MSN YBX1 ADCYAP1 IL2 ZP4 ADRA1A UBE2D1
8	255	positive regulation of signal transduction	0.0249019	MAP2K6 GADD45G ARRDC3 PAK1 TSPAN5 ADCYAP1 IL2 ADRA1A
9	325	regulation of protein modification process	0.026434	MAP2K6 GADD45G ARRDC3 PAK1 ADCYAP1 IL2 ZP4 ADRA1A UBE2D1
5	99	regulation of GTPase activity	0.026434	RASA1 ADCYAP1 ASAP1 ARFGAP3 RGS7
7	210	positive regulation of phosphorus metabolic process	0.0291285	MAP2K6 GADD45G PAK1 ADCYAP1 IL2 ZP4 ADRA1A
7	210	positive regulation of phosphate metabolic process	0.0291285	MAP2K6 GADD45G PAK1 ADCYAP1 IL2 ZP4 ADRA1A
8	284	positive regulation of signaling	0.0379103	MAP2K6 GADD45G ARRDC3 PAK1 TSPAN5 ADCYAP1 IL2 ADRA1A
8	287	positive regulation of cell communication	0.038696	MAP2K6 GADD45G ARRDC3 PAK1 TSPAN5 ADCYAP1 IL2 ADRA1A
15	823	cell communication	0.0406313	P2RY1 MAP2K6 FUNDC1 GNAI1 MPZL1 RASA1 PAK1 PROKR2 RHOU ADCYAP1 IL2 ZP4 ADRA1A RGS7 THBD
14	748	signal transduction	0.0406313	P2RY1 MAP2K6 GNAI1 MPZL1 RASA1 PAK1 PROKR2 RHOU ADCYAP1 IL2 ZP4 ADRA1A RGS7 THBD
6	178	G-protein coupled receptor signaling pathway	0.0406313	P2RY1 GNAI1 PROKR2 ADCYAP1 ADRA1A RGS7
2	11	stress-activated protein kinase signaling cascade	0.0406313	MAP2K6 PAK1
11	520	regulation of cellular protein metabolic process	0.0406313	MAP2K6 GADD45G ARRDC3 ANXA2 PAK1 ADCYAP1 IL2 ZP4 ADRA1A UBE2D1 SERPINA3-3
4	76	wound healing	0.0406313	P2RY1 GNAI1 PAK1 THBD
9	371	positive regulation of response to stimulus	0.0406313	MAP2K6 GADD45G ARRDC3 PAK1 TSPAN5 ADCYAP1 IL2 ZP4 ADRA1A

## Sheet: BP_Low_5.0XvsLow_2.5X
Genes in list	Total genes	Functional Category	Enrichment FDR	Genes
12	267	positive regulation of catalytic activity	0.000225946	MAP2K6 ARRDC3 RASA1 PAK1 PDE5A ADCYAP1 ZP4 RSU1 SFRP1 PLCB1 ARFGAP3 RGS7
7	91	positive regulation of GTPase activity	0.000585694	RASA1 ADCYAP1 RSU1 SFRP1 PLCB1 ARFGAP3 RGS7
12	322	positive regulation of molecular function	0.000585694	MAP2K6 ARRDC3 RASA1 PAK1 PDE5A ADCYAP1 ZP4 RSU1 SFRP1 PLCB1 ARFGAP3 RGS7
7	99	regulation of GTPase activity	0.000770171	RASA1 ADCYAP1 RSU1 SFRP1 PLCB1 ARFGAP3 RGS7
6	90	positive regulation of transferase activity	0.00394542	MAP2K6 ARRDC3 PAK1 PDE5A ADCYAP1 ZP4
7	168	positive regulation of protein phosphorylation	0.00714135	MAP2K6 PAK1 PDE5A ADCYAP1 IL2 ZP4 PLCB1
4	40	regulation of G-protein coupled receptor protein signaling pathway	0.00714135	ARRDC3 ADCYAP1 PLCB1 RGS7
6	107	regulation of cell adhesion	0.00714135	RASA1 PDE5A IL2 ZP4 RSU1 SFRP1
8	204	positive regulation of protein modification process	0.00714135	MAP2K6 ARRDC3 PAK1 PDE5A ADCYAP1 IL2 ZP4 PLCB1
5	77	positive regulation of kinase activity	0.00714135	MAP2K6 PAK1 PDE5A ADCYAP1 ZP4
9	290	intracellular signal transduction	0.00714135	MAP2K6 AZI2 PAK1 RHOU ADCYAP1 ZP4 RSU1 PLCB1 RGS7
7	172	positive regulation of phosphorylation	0.00714135	MAP2K6 PAK1 PDE5A ADCYAP1 IL2 ZP4 PLCB1
5	72	positive regulation of protein kinase activity	0.00714135	MAP2K6 PAK1 PDE5A ADCYAP1 ZP4
12	482	regulation of catalytic activity	0.00714135	MAP2K6 ARRDC3 RASA1 PAK1 PDE5A ADCYAP1 ZP4 RSU1 SFRP1 PLCB1 ARFGAP3 RGS7
7	160	positive regulation of hydrolase activity	0.00714135	RASA1 ADCYAP1 RSU1 SFRP1 PLCB1 ARFGAP3 RGS7
15	748	signal transduction	0.00763608	MAP2K6 GNAI1 MPZL1 AZI2 RASA1 PAK1 PDE5A RHOU ADCYAP1 IL2 ZP4 RSU1 SFRP1 PLCB1 RGS7
14	663	positive regulation of metabolic process	0.00763608	MAP2K6 ARRDC3 RASA1 PAK1 PDE5A MSN ADCYAP1 IL2 ZP4 RSU1 SFRP1 PLCB1 ARFGAP3 RGS7
2	4	positive regulation of acrosome reaction	0.00763608	ZP4 PLCB1
3	20	positive regulation of reproductive process	0.00831982	PDE5A ZP4 PLCB1
5	87	positive regulation of MAPK cascade	0.00861427	MAP2K6 PAK1 PDE5A ADCYAP1 PLCB1
8	255	positive regulation of signal transduction	0.00989144	MAP2K6 ARRDC3 PAK1 PDE5A TSPAN5 ADCYAP1 IL2 PLCB1
15	785	signaling	0.00989144	MAP2K6 GNAI1 MPZL1 AZI2 RASA1 PAK1 PDE5A RHOU ADCYAP1 IL2 ZP4 RSU1 SFRP1 PLCB1 RGS7
15	785	single organism signaling	0.00989144	MAP2K6 GNAI1 MPZL1 AZI2 RASA1 PAK1 PDE5A RHOU ADCYAP1 IL2 ZP4 RSU1 SFRP1 PLCB1 RGS7
8	262	positive regulation of cellular protein metabolic process	0.0109507	MAP2K6 ARRDC3 PAK1 PDE5A ADCYAP1 IL2 ZP4 PLCB1
7	210	positive regulation of phosphorus metabolic process	0.012045	MAP2K6 PAK1 PDE5A ADCYAP1 IL2 ZP4 PLCB1
3	26	regulation of cell-substrate adhesion	0.012045	RASA1 RSU1 SFRP1
3	26	positive regulation of MAP kinase activity	0.012045	MAP2K6 PAK1 PDE5A
7	210	positive regulation of phosphate metabolic process	0.012045	MAP2K6 PAK1 PDE5A ADCYAP1 IL2 ZP4 PLCB1
2	6	regulation of acrosome reaction	0.012045	ZP4 PLCB1
15	823	cell communication	0.0122822	MAP2K6 GNAI1 MPZL1 AZI2 RASA1 PAK1 PDE5A RHOU ADCYAP1 IL2 ZP4 RSU1 SFRP1 PLCB1 RGS7
